# Supplementary material for: MicroRNA expression profiles of bovine milk exosomes in response to Staphylococcus aureus infection
Source: BMC Genomics. 2015 Oct 16;16:806. doi: 10.1186/s12864-015-2044-9 (PMC4609085; doi:10.1186/s12864-015-2044-9)
Supplement: Additional file 1: — Summary (A) of Unique and Total Sequence Reads Counts and Summary (B) of Sequence Identities for Matches to Rfam. (XLSX 17 kb) [file 12864_2015_2044_MOESM1_ESM.xlsx]

## Sheet: AF1A
Additional File 1A: Summary of Unique and Total Sequence Reads Counts
Sequence Read Categories	Animal 1 control		Animal 1 infection		Animal 2 control		Animal 2 infection		Animal 3 control		Animal 3 infection		Animal 4 control		Animal 4 infection		4 control replicates		4 infected replicates		All 8 libraries		Avg. Read Depth/Unique Sequence
	count	%	count	%	count	%	count	%	count	%	count	%	count	%	count	%	count	%	count	%	count	%
High Quality (HQ) Uniques	164829		223084		181527		1164270		111606		218887		209138		72600		506270		1500178		1830665
High Quality Total Count	3752409		7553398		3895866		40327356		3396108		2712613		6692204		3667830		17736587		54261197		71997784
HQ Bovine Specific (BS) Uniques	88028	1	127862	1	102669	1	400124	1	61434	1	129616	1	130723	1	44897	1	278072	1	580571	1	747169	1	Total BS Sequences
HQ BS Total	3357874	1	6826301	1	3475029	1	31736373	1	3104257	1	2327537	1	6199081	1	3465117	1	16136241	1	44355328	1	60491569	1	80.961
HQ BS Rfam Uniques	36244	0.4117	39031	0.3053	28850	0.281	46267	0.1156	24606	0.4005	27438	0.2117	38281	0.2928	13546	0.3017	80368	0.289	86890	0.1497	128906	0.1725	other non-coding RNA
HQ BS Rfam Total	2572367	0.7661	4570222	0.6695	1965257	0.5655	15554969	0.4901	2469842	0.7956	1041751	0.4476	4243231	0.6845	2891756	0.8345	11250697	0.6972	24058698	0.5424	35309395	0.5837	273.916
HQ BS miRBase Uniques	979	0.0111	1695	0.0133	930	0.0091	3745	0.0094	776	0.0126	1761	0.0136	2377	0.0182	802	0.0179	2716	0.0098	4201	0.0072	4732	0.0063	known bovine miRNA
HQ BS miRBase Total	135976	0.0405	440189	0.0645	68824	0.0198	5763070	0.1816	32870	0.0106	405356	0.1742	1032645	0.1666	36330	0.0105	1270315	0.0787	6644945	0.1498	7915260	0.1308	1672.71
HQ BS Repeat Uniques	26630	0.3025	43182	0.3377	35335	0.3442	72693	0.1817	19326	0.3146	44325	0.342	30359	0.2322	11739	0.2615	73682	0.265	125613	0.2164	161449	0.216	Repeats
HQ BS Repeat Total	586517	0.1747	1646476	0.2412	1373774	0.3953	8037475	0.2533	565582	0.1822	634029	0.2724	584370	0.0943	501224	0.1446	3110243	0.1927	10819204	0.2439	13929447	0.2303	86.2777
HQ BS mRNA Uniques	8693	0.0988	16651	0.1302	15449	0.1505	106084	0.2651	6720	0.1094	14420	0.1113	18925	0.1448	9657	0.2151	44544	0.1602	135579	0.2335	169410	0.2267	mRNA
HQ BS mRNA Total	12117	0.0036	34376	0.005	20023	0.0058	421870	0.0133	9409	0.003	23963	0.0103	43482	0.007	16632	0.048	85031	0.0053	496841	0.0112	581872	0.0096	3.4347
HQ BS Non-Annotated Total	15482	0.1759	27303	0.2135	22105	0.2153	171335	0.4282	10006	0.1629	41672	0.3215	40781	0.312	9153	0.2039	76762	0.2761	228288	0.3932	282672	0.3783	Non-annotated sequence
HQ BS Non-Annotated Uniques	50897	0.0152	135038	0.0198	47151	0.0136	1958989	0.0617	26554	0.0086	222438	0.0956	295353	0.0476	19175	0.0055	419955	0.026	2335640	0.0527	2755595	0.0446	9.74838
HQ BS Uniques/Total	0.0262154		0.0187308		0.0295448		0.0126077		0.0197902		0.0556881		0.0210875		0.0129568		0.0172328		0.0130891		0.0123516
or Rate of New Sequence Discovery

## Sheet: AF1B
Additional file 1B Alignment of Rfam database in details
Types	Replicate 1 control		Replicate 1 infection		Replicate 2 control		Replicate 2 infection		Replicate 3 control		Replicate 3 infection		Replicate 4 control		Replicate 4 infection
	count	%	count	%	count	%	count	%	count	%	count	%	count	%	count	%
rRNA_unique_num	7290	0.2011	10482	0.2686	9232	0.32	19909	0.4303	5706	0.2319	12446	0.4536	8123	0.2122	3452	0.2548
rRNA_total_num	149225	0.058	431482	0.0944	248871	0.1266	2994961	0.1925	174272	0.0706	290988	0.2793	225947	0.0532	78891	0.0273
snRNA_unique_num	203	0.0056	537	0.0138	268	0.0093	1299	0.0281	136	0.0055	276	0.0101	288	0.0075	129	0.0096
snRNA_total_num	1023	0.0004	2466	0.0005	1290	0.0007	9692	0.0006	616	0.0002	909	0.0009	1107	0.0003	458	0.0002
snoRNA_unique_num	123	0.0034	180	0.0046	148	0.0051	571	0.0124	120	0.0049	121	0.0044	184	0.0048	72	0.0053
snoRNA_total_num	804	0.0003	1108	0.0002	1124	0.0006	4953	0.0003	1423	0.0006	524	0.0005	866	0.0002	470	0.0002
tRNA_unique_num	26685	0.7363	25447	0.652	16757	0.5808	18050	0.3901	16857	0.6851	11322	0.4126	25867	0.6757	8397	0.6199
tRNA_total_num	2382243	0.9261	4055951	0.8875	1673176	0.8514	11474262	0.7377	2259152	0.9147	676164	0.6491	3816157	0.8994	2778582	0.9609
other_unique_num	1943	0.0536	2385	0.0611	2445	0.0848	6438	0.1391	1787	0.0726	3273	0.1193	3819	0.0997	1496	0.1104
other_total_num	39072	0.0152	79215	0.0173	40796	0.0208	1071101	0.0689	34379	0.0139	73166	0.0702	199154	0.0469	33355	0.0115
