# Supplementary material for: MicroRNA expression profiles of bovine milk exosomes in response to Staphylococcus aureus infection
Source: BMC Genomics. 2015 Oct 16;16:806. doi: 10.1186/s12864-015-2044-9 (PMC4609085; doi:10.1186/s12864-015-2044-9)
Supplement: Additional file 2: — Total (A) and Normalized (B) Sequence Counts per Known Bovine miRNA Homolog Group. (XLSX 73 kb) [file 12864_2015_2044_MOESM2_ESM.xlsx]

## Sheet: 2A
Additional File 2A: Total Sequence Counts per Known Bovine miRNA Homolog Group
miR Homolog Group	miRNA sequence (from miRBase)	Length	Mature arm	Total Matching Reads per Homolog Group				bosTau6 Genome Coordinates
				SOAP - All Libraries	SOAP - Control Libraries (Uninfected Samples)	SOAP - Infected Libraries	miRDeep2 - All Libraries
bta-miR-30a-5p	UGUAAACAUCCUCGACUGGAAGCU	24	5p	1504899	280474	1224425	1645527	chr9:10768283-10768346 [-]
bta-miR-148a	UCAGUGCACUACAGAACUUUGU	22	3p	1430995	166151	1264844	1659724	chr4:70414256-70414316 [+]
bta-miR-141	UAACACUGUCUGGUAAAGAUGG	22	3p	620657	69181	551476	653351	chr5:103859016-103859079[-]
bta-miR-22-3p	AAGCUGCCAGUUGAAGAACUG	21	3p	573194	160090	413104	613356	chr19:23382445-23382505 [-]
bta-miR-191	CAACGGAAUCCCAAAAGCAGCUG	23	5p	497836	27406	470430	520536	chr22:51543484-51543547 [+]
bta-miR-26a	UUCAAGUAAUCCAGGAUAGGCU	22	5p	422955	56260	366695	468798	chr5:55977936-55977995[+]/chr22:11457915-11457976[+]
bta-miR-186	CAAAGAAUUCUCCUUUUGGGCU	22	5p	418420	60789	357631	451471	chr3:74462309-74462370[+]
bta-miR-27b	UUCACAGUGGCUAAGUUCUGC	21	3p	278505	38257	240248	311795	chr8:83009841-83009903[+]
bta-miR-181a	AACAUUCAACGCUGUCGGUGAGUU	24	5p	242971	50148	192823	269805	chr11:95709449-95709508 [+]/chr16:79685955-79686018 [-]
bta-miR-30d	UGUAAACAUCCCCGACUGGAAGCU	24	5p	210999	24509	186490	232119	chr14:8080297-8080359[+]
bta-miR-21-5p	UAGCUUAUCAGACUGAUGUUGACU	24	5p	206825	53027	153798	231675	chr19:11033079-11033138 [+]
bta-miR-182	UUUGGCAAUGGUAGAACUCACACU	24	5p	125846	21193	104653	134734	chr4:94406722-94406786 [-]
bta-let-7f	UGAGGUAGUAGAUUGUAUAGUU	22	5p	125293	34099	91194	135301	chr8:86885231-86885309 [+]/chr8:86885188-86885253 [+]
bta-let-7a-5p	UGAGGUAGUAGGUUGUAUAGUU	22	5p	117206	19708	97498	129583	chr5:117119388-117119458[+]/chr8:86884877-86884950[+]/chr15:33347569-33347636 [-]
bta-miR-92a	UAUUGCACUUGUCCCGGCCUGU	22	3p	85476	10358	75118	103793	chr12:66227265-66227324 [+]/chrX:17917862-17917923 [-]
bta-miR-151-5p	UCGAGGAGCUCACAGUCUAGU	21	5p	69327	7140	62187	74158	chr14:4030326-4030384 [+]
bta-miR-151-3p	CUAGACUGAAGCUCCUUGAGG	21	3p	45754	4111	41643	69776	chr14:4030326-4030384 [+]
bta-miR-660	UACCCAUUGCAUAUCGGAGCUG	22	5p	45123	11501	33622	51618	chrX:92901865-92901921 [+]
bta-miR-30e-5p	UGUAAACAUCCUUGACUGGAAGCU	24	5p	43905	12079	31826	53393	chr3:106062503-106062567 [-]
bta-miR-200a	UAACACUGUCUGGUAACGAUGUU	23	3p	42397	10849	31548	49415	chr16:52521337-52521396 [-]
bta-miR-103	AGCAGCAUUGUACAGGGCUAUGA	23	3p	41571	12048	29523	56488	chr13:51742427-51742487[-]/chr20:189860-189922 [-]
bta-miR-200c	UAAUACUGCCGGGUAAUGAUGGA	23	3p	35708	4222	31486	42337	chr5:103859438-103859500 [-]
bta-let-7b	UGAGGUAGUAGGUUGUGUGGUU	22	5p	34117	3761	30356	40180	chr5:117120151-117120212 [+]
bta-miR-423-5p	UGAGGGGCAGAGAGCGAGACUUU	23	5p	33447	6888	26559	36572	chr19:21799500-21799559 [+]
bta-miR-375	UUUUGUUCGUUCGGCUCGCGUGA	23	3p	32056	10198	21858	46145	chr2:107667523-107667580 [-]
bta-miR-26b	UUCAAGUAAUUCAGGAUAGGUU	22	5p	26491	5594	20897	32300	chr2:107133408-107133464 [+]
bta-miR-99a-5p	AACCCGUAGAUCCGAUCUUGU	21	5p	23550	1424	22126	25758	chr1:19931193-19931253 [-]
bta-miR-25	CAUUGCACUUGUCUCGGUCUGA	22	3p	22651	3562	19089	26021	chr25:36892462-36892522 [+]
bta-miR-192	CUGACCUAUGAAUUGACAGCCAG	23	5p	20655	4055	16600	23430	chr29:43731679-43731744 [+]
bta-miR-320a	AAAAGCUGGGUUGAGAGGGCGA	22	3p	20426	3499	16927	31416	chr8:70060388-70060442 [-]/chr20:15213939..15213993 [+]
bta-miR-146b	UGAGAACUGAAUUCCAUAGGCUGU	24	5p	16014	450	15564	17281	chr26:22930915-22930975 [+]
bta-miR-2284x	UGAAAAGUUCGUUCGGGUUUU	21	5p	15531	4263	11268	17681	chr1:3607771-3607822 [-]/chr1:3607800-3607879 [-]
bta-let-7c	UGAGGUAGUAGGUUGUAUGGUU	22	5p	14627	1596	13031	16520	chr1:19930465-19930532 [-]
bta-let-7g	UGAGGUAGUAGUUUGUACAGUU	22	5p	14245	2071	12174	15897	chr22:49189344-49189423 [+]
bta-miR-30b-5p	UGUAAACAUCCUACACUCAGCU	22	5p	14066	4462	9604	15556	chr14:8084737-8084797 [+]
bta-miR-181b	AACAUUCAUUGCUGUCGGUGGGUU	24	5p	13905	3332	10573	16171	chr16:79685772-79685834 [-]/chr11:95710641-95710699 [+]
bta-miR-125a	UCCCUGAGACCCUUUAACCUGUG	23	5p	13709	294	13415	15293	chr18:58015549-58015609 [+]
bta-miR-378	ACUGGACUUGGAGUCAGAAGGC	22	5p	12963	4049	8914	13777	chr7:63067305-63067365 [+]
bta-miR-107	AGCAGCAUUGUACAGGGCUAUC	22	3p	12204	3560	8644	15504	chr26:11288004-11288062 [-]
bta-miR-429	UAAUACUGUCUGGUAAUGCCGU	22	3p	11034	2923	8111	15177	chr16:52520100-52520156 [-]
bta-miR-183	UAUGGCACUGGUAGAAUUCACUG	23	5p	10809	520	10289	11619	chr4:94411433-94411495 [-]
bta-miR-30c	UGUAAACAUCCUACACUCUCAGC	23	5p	10570	2410	8160	11394	chr3:106059358-106059462 [-]
bta-miR-29a	CUAGCACCAUCUGAAAUCGGUUA	23	3p	9175	1862	7313	10757	chr4:95402320-95402379 [-]
bta-miR-532	CAUGCCUUGAGUGUAGGACCGU	22	5p	9171	2816	6355	11130	chrX:92886519-92886578 [+]/chrX:92886496-92886540 [+]
bta-miR-29c	UAGCACCAUUUGAAAUCGGUUA	22	3p	8846	2078	6768	0	chr16:77478593-77478680 [+]
bta-miR-101	UACAGUACUGUGAUAACUGAA	21	3p	8600	3295	5305	15743	chr8:39940840-39940899 [-]/chr3:80666430-80666489 [+]
bta-miR-30f	UGUAAACACCCUACACUCUCAGCU	24	5p	8595	2033	6562	11239	chr9:10730939-10730999 [-]
bta-miR-23b-3p	AUCACAUUGCCAGGGAUUACCAC	23	3p	8169	1363	6806	12454	chr8:83009615-83009673 [+]
bta-miR-99b	CACCCGUAGAACCGACCUUGCG	22	5p	7535	641	6894	8681	chr18:58014874-58014934 [+]
bta-let-7i	UGAGGUAGUAGUUUGUGCUGUU	22	5p	7469	1988	5481	9115	chr5:51209083-51209159 [-]
bta-miR-423-3p	AAGCUCGGUCUGAGGCCCCUCAGU	24	3p	6951	982	5969	9215	chr19:21799500-21799559 [+]
bta-miR-2285t	AGAAUCUGGAUGAACUUUUUGG	22	3p	6702	1902	4800	26269	chr3:7929185-7929245 [-]
bta-miR-6119-5p	AGAGGUAAAAAAUUGAUUUGACU	23	5p	6524	1637	4887	7344	chrX:3998286-3998349 [-]
bta-miR-16b	UAGCAGCACGUAAAUAUUGGC	21	5p	5710	1340	4370	6160	chr1:107923250-107923312 [-]
bta-miR-125b	UCCCUGAGACCCUAACUUGUGA	22	5p	5561	72	5489	7302	chr15:33298827-33298888 [-]
bta-let-7d	AGAGGUAGUAGGUUGCAUAGUU	22	5p	5273	1258	4015	7274	chr8:86887438-86887514 [+]
bta-miR-140	UACCACAGGGUAGAACCACGGA	22	3p	5271	1253	4018	8391	chr18:37088153-37088215 [+]
bta-miR-23a	AUCACAUUGCCAGGGAUUUCCA	22	3p	4671	788	3883	5184	chr7:12981977-12982034 [+]
bta-miR-98	UGAGGUAGUAAGUUGUAUUGUU	22	5p	4534	757	3777	5129	chrX:96382703-96382750 [-]/chrX:96382645-96382725 [-]
bta-miR-19b	UGUGCAAAUCCAUGCAAAACUGA	23	3p	4455	1321	3134	5219	chrX:17918013-17918073 [-] /chr12:66227148-66227208 [+]
bta-miR-1468	CUCCGUUUGCCUGUUUUGCUGA	22	5p	4112	432	3680	4700	chrX:101844110-101844174 [+]
bta-miR-27a-3p	UUCACAGUGGCUAAGUUCCG	20	3p	4079	849	3230	6930	chr7:12981795-12981855 [-]
bta-miR-2904	GGGAGCCUCGGUUGGCCUC	19	5p	3874	474	3400	13827	chr18:50714406-50714475 [-]/chr18:50715411-50715480 [-]/chr18:50716431-50716500 [-]
bta-miR-1839	AAGGUAGAUAGAACAGGUCUUGUU	24	5p	3355	1130	2225	3866	chr14:1883846-1883917 [-]
bta-miR-200b	UAAUACUGCCUGGUAAUGAUG	21	3p	3309	520	2789	73867	chr16:52521990-52522049 [-]
bta-miR-93	CAAAGUGCUGUUCGUGCAGGUA	22	5p	3264	706	2558	3710	chr25:36892259-36892321 [+]
bta-let-7e	UGAGGUAGGAGGUUGUAUAGU	21	5p	2941	642	2299	8233	chr18:58015043-58015110 [+]
bta-miR-92b	UAUUGCACUCGUCCCGGCCUCC	22	3p	2892	169	2723	3665	chr3:15480740-15480801 [-]
bta-miR-339a	UCCCUGUCCUCCAGGAGCUCAC	22	5p	2765	169	2596	0	chr25:42293998-42294075 [+]
bta-miR-16a	UAGCAGCACGUAAAUAUUGGUG	22	5p	2751	670	2081	3169	chr12:19596211-19596275 [-]
bta-miR-2419-5p	AUCGCAUCAACACUCGUCUGUU	22	5p	2663	1262	1401	2983	chr4:66346476-66346538 [-]
bta-miR-425-5p	AUGACACGAUCACUCCCGUUGA	22	5p	2192	512	1680	2566	chr22:51543965-51544026 [+]
bta-miR-24-3p	UGGCUCAGUUCAGCAGGAACAG	22	3p	2176	117	2059	2698	chr7:12981644-12981702 [-]
bta-miR-28	AAGGAGCUCACAGUCUAUUGAG	22	5p	2149	398	1751	11608	chr1:79250541-79250603 [-]
bta-miR-32	UAUUGCACAUGACUAAGUUGCAU	23	5p	2108	622	1486	2342	chr8:100305162-100305224 [-]
bta-miR-148b	UCAGUGCAUCACAGAACUUUGU	22	3p	2045	108	1937	6452	chr5:25849776-25849839 [-]
bta-miR-339b	UCCCUGUCCUCCAGGAGCUC	20	5p	1987	130	1857	3050	chr25:42294011-42294068 [+]
bta-miR-374a	UUAUAAUACAACCUGAUAAGUG	22	5p	1916	238	1678	4312	chrX:81951234-81951286 [+]
bta-miR-2478	GUAUCCCACUUCUGACACCA	20	3p	1886	153	1733	2226	chr9:28046280-28046356 [-]
bta-miR-15a	UAGCAGCACAUAAUGGUUUGU	21	5p	1859	616	1243	2036	chr12:19596356-19596415 [-]
bta-miR-363	AUUGCACGGUAUCCAUCUGCG	21	3p	1745	210	1535	1930	chrX:17917706-17917767 [-]
bta-miR-6522	UCGGAAUUGUUUGUGUACCUGU	22	5p	1712	263	1449	1943	chr21:43809629-43809686 [+]
bta-miR-342	UCUCACACAGAAAUCGCACCCAUCU	25	3p	1681	223	1458	1792	chr21:66706872-66706930 [+]
bta-miR-421	AUCAACAGACAUUAAUUGGGCGC	23	3p	1460	343	1117	3313	chrX:82024092-82024149 [+]
bta-miR-21-3p	AACAGCAGUCGAUGGGCUGUCU	22	3p	1412	190	1222	1560	chr19:11033079-11033138 [+]
bta-miR-361	UUAUCAGAAUCUCCAGGGGUAC	22	5p	1374	65	1309	4088	chrX:74328422-74328492 [+]
bta-miR-374b	AUAUAAUACAACCUGCUAAGUG	22	5p	1243	227	1016	1473	chrX:82023932-82023984 [+]
bta-miR-194	UGUAACAGCAACUCCAUGUGGA	22	5p	1181	258	923	1222	chr29:43731474-43731530 [+]/chr16:24306042-24306100 [-]
bta-miR-885	UCCAUUACACUACCCUGCCUCU	22	5p	1152	106	1046	1232	chr22:55072948-55073002 [-]
bta-miR-769	UGAGACCUCCGGGUUCUGAGCU	22	5p	1088	266	822	1182	chr18:53945906-53945967 [+]
bta-miR-181c	AACAUUCAACCUGUCGGUGAGUUU	24	5p	1081	220	861	1270	chr7:12915090-12915151 [+]
bta-miR-10b	UACCCUGUAGAACCGAAUUUGUG	23	5p	1066	105	961	1206	chr2:20797623-20797685 [+]
bta-miR-142-5p	CAUAAAGUAGAAAGCACUAC	20	5p	1010	5	1005	1093	chr19:9527315-9527378 [-]
bta-miR-2285k	AAAACCGGAAUGAACUUUUUG	21	3p	946	67	879	1467	chr1:80871209-80871269 [-] /chr13:23904426-23904486 [-]/chr3:53564241-53564300 [-]/chr26:29429660-29429712 [+]/chr29:10834187-10834247 [+]
bta-miR-215	AUGACCUAUGAAUUGACAGACA	22	5p	941	164	777	1084	chr16:24305747-24305804 [-]
bta-miR-143	UGAGAUGAAGCACUGUAGCUCG	22	3p	895	210	685	1338	chr7:62809325-62809379 [+]
bta-miR-484	UCAGGCUCAGUCCCCUCCCGAU	22	5p	868	59	809	1270	chr25:14176048-14176110 [+]
bta-miR-196a	UAGGUAGUUUCAUGUUGUUGGG	22	5p	844	79	765	1151	chr5:26199812-26199870 [-]/chr19:38497007-38497067 [+]/chr19:38496982-38497029 [+]
bta-miR-486	UCCUGUACUGAGCUGCCCCGAG	22	5p	808	40	768	1220	chr27:36261846-36261910: [-] /chr27:36261888-36261953 [-]
bta-miR-6529	GAGAGAUCAGAGGCGCAGAGU	21	5p	797	155	642	869	chr1:65453356-65453417 [-]
bta-miR-197	UUCACCACCUUCUCCACCCAGC	22	3p	783	63	720	964	chr3:33964973-33965035 [-]
bta-miR-6524	UUACUCUGAGUAACCUAACUG	21	3p	753	119	634	1079	chr26:31733591-31733647 [+]
bta-miR-2887	CGGGACCGGGGUCCGGUGCG	20	5p	723	113	610	27200	chr18:50714306-50714362 [-]/chr18:50715311-50715367 [-]
bta-miR-128	UCACAGUGAACCGGUCUCUUU	21	3p	684	99	585	887	chr2:62007763-62007819 [-]
bta-miR-106b	UAAAGUGCUGACAGUGCAGAU	21	5p	679	156	523	3111	chr25:36892057-36892115 [+]
bta-miR-17-5p	CAAAGUGCUUACAGUGCAGGUAGU	24	5p	661	153	508	1431	chr12:66226567-66226625 [+]
bta-miR-29b	UAGCACCAUUUGAAAUCAGUGUU	23	3p	628	158	470	856	chr16:77478043-77478107 [+]/chr4:95402701-95402765 [-]
bta-miR-193a-3p	AACUGGCCUACAAAGUCCCAGU	22	3p	578	307	271	747	chr19:18824231-18824287 [-]
bta-miR-17-3p	ACUGCAGUGAAGGCACUUGU	20	3p	565	144	421	628	chr25:36892259-36892321 [+]
bta-miR-96	UUUGGCACUAGCACAUUUUUGCU	23	5p	538	95	443	593	chr4:94411208-94411272 [-]
bta-miR-652	AAUGGCGCCACUAGGGUUGUG	21	3p	508	74	434	3313	chrX:62939302-62939365 [+]
bta-miR-127	UCGGAUCCGUCUGAGCUUGGCU	22	3p	490	25	465	594	chr21:67429764-67429820 [+]
bta-miR-20a	UAAAGUGCUUAUAGUGCAGGUAG	23	5p	472	127	345	597	chr12:66227012-66227071 [+]
bta-miR-378c	ACUGGACUUGGAGUCAGAAGU	21	5p	435	159	276	771	chr24:31729549-31729617 [-]
bta-miR-6120-3p	UAUGUUGGACAACGUGGAUAGC	22	3p	428	135	293	508	chr7:45882307-45882368 [+]
bta-miR-2284z	AAAAAAGUUUGUUUGGGUUUUU	22	5p	412	126	286	872	chr10:9091982-9092060 [-]/chr15:54235817-54235891 [-]/chr3:18716627-18716706 [+]/chr5:43233811-43233890 [+]/chr5:91263057-91263136 [-]/chr7:96924889-96924965 [-]/chr11:21374968-21375044 [-]
bta-miR-411a	AUAGUAGACCGUAUAGCGUACG	22	5p	408	43	365	431	chr21:67563112-67563170 [+]
bta-miR-19a	UGUGCAAAUCUAUGCAAAACUGA	23	3p	391	142	249	466	chr12:66226850-66226906 [+]
bta-miR-362-5p	AAUCCUUGGAACCUAGGUGUGAGU	24	5p	372	50	322	548	chrX:92898446-92898503 [+]
bta-miR-2285f	AAAACCUGAAUGAACUUUUUGG	22	3p	361	76	285	0	chr5:49530783-49530852 [+]/chr20:21839467-21839555 [+]
bta-miR-340	UCCGUCUCAGUUACUUUAUAGCC	23	3p	358	61	297	16143	chr7:1147003-1147068 [+]
bta-miR-2284y	AAAAGUUCGUUCGGGUUUUUC	21	5p	344	105	239	784	chr11:73158267-73158390 [+]/chr13:73061014-73061091 [-]/chr1:83105400-83105475 [-]/chr24:33897667-33897743 [-]/chr2:111136402-111136490 [+]/chr5:555325-555398 [+]/chr7:60546374-60546450 [+]/chr24: 33897667-33897743 [-]
bta-miR-15b	UAGCAGCACAUCAUGGUUUACA	22	5p	333	45	288	363	chr1:107923398-107923457 [-]
bta-let-7a-3p	CUAUACAAUCUACUGUCUUUC	21	3p	321	38	283	862	chr5:117119385-117119458 [+]
bta-miR-1307	ACUCGGCGUGGCGUCGGUCGUG	22	3p	278	47	231	1842	chr26:24230117-24230179 [-]
bta-miR-210	ACUGUGCGUGUGACAGCGGCUGA	23	3p	265	74	191	642	chr29:51025449-51025509 [+]
bta-miR-2336	CUAACCGUAACUUUGAAGUGCU	22	3p	254	81	173	287	chr19:22824645-22824703 [+]
bta-miR-34a	UGGCAGUGUCUUAGCUGGUUGU	22	5p	250	67	183	292	chr16:45197411-45197477 [+]
bta-miR-502a	AAUGCACCUGGGCAAGGAUUCA	22	3p	240	65	175	499	chrX:92897963-92898026 [+]/chrX:92903810-92903867 [+]
bta-miR-365-3p	UAAUGCCCCUAAAAAUCCUUAU	22	3p	237	27	210	341	chr19:18811283-18811344 [-]
bta-miR-22-5p	AGUUCUUCAGUGGCAAGCUUUA	22	5p	236	63	173	246	chr19:23382445-23382505 [-]
bta-miR-500	UAAUCCUUGCUACCUGGGUGAGA	23	5p	227	20	207	5406	chrX:92899710-92899772 [+]
bta-miR-744	UGCGGGGCUAGGGCUAACAGCA	22	5p	217	43	174	287	chr19:31333512-31333611 [+]
bta-miR-2285q	AAGGACCUGAAUGAACUUUCUGG	23	3p	214	41	173	276	chr20:13408720-13408778 [-]
bta-miR-1260b	AUCCCACCACUGCCACCA	18	5p	197	7	190	1741	chr15:14156932-14157031 [-]
bta-miR-338	UCCAGCAUCAGUGAUUUUGUUGA	23	3p	193	30	163	219	chr19:52189647-52189704 [+]
bta-miR-33b	GUGCAUUGCUGUUGCAUUGC	20	5p	191	90	101	256	chr19:35249052-35249145 [+]
bta-miR-146a	UGAGAACUGAAUUCCAUAGGUUGU	24	5p	187	2	185	283	chr7:74185055-74185113 [+]
bta-miR-99a-3p	CAAGCUCGCUUCUAUGGGU	19	3p	186	34	152	425	chr1:19931193-19931253 [-]
bta-miR-345-3p	CCUGAACUAGGGGUCUGGAG	20	3p	173	29	144	648	chr21:66867102-66867161 [+]
bta-miR-223	UGUCAGUUUGUCAAAUACCCCA	22	3p	173	0	173	270	chrX:99936324-99936388 [-]
bta-miR-2411-5p	UGGAGUGACUGUCAGAUGCAGCCA	24	5p	169	22	147	190	chr3:16327519-16327585 [-]
bta-miR-27a-5p	AGGGCUUAGCUGCUUGUGAGCA	22	5p	163	54	109	189	chr7:12981795-12981855 [-]
bta-miR-345-5p	GCUGACUCCUAGUCCAGUGCU	21	5p	159	47	112	185	chr21:66867102-66867161 [+]
bta-miR-4286	ACCCCACUCCUGGUACC	17	3p	153	22	131	182	chr19:40683924-40683988 [-]
bta-miR-2284aa-4	AAAAAAGUUUGUUUGGGUUUU	21	5p	153	44	109	269	chr6:103797778-103797838 [+]
bta-miR-152	UCAGUGCAUGACAGAACUUGGG	22	3p	152	27	125	483	chr19:39081179-39081240 [+]
bta-miR-130b	CAGUGCAAUGAUGAAAGGGCAU	22	3p	147	36	111	250	chr17:74100549-74100608 [-]
bta-miR-301a	CAGUGCAAUAGUAUUGUCAAAGCAU	25	3p	145	44	101	159	chr19:10349517-10349575 [-]
bta-miR-181d	AACAUUCAUUGUUGUCGGUGGGU	23	5p	145	22	123	181	chr7:12915272..12915333 [+]
bta-miR-155	UUAAUGCUAAUCGUGAUAGGGGU	23	5p	142	16	126	188	chr1:10227276-10227337 [-]
bta-miR-126-5p	CAUUAUUACUUUUGGUACGCG	21	5p	136	2	134	156	chr11:104131417-104131476 [+]
bta-miR-185	UGGAGAGAAAGGCAGUUCCUGA	22	5p	131	10	121	330	chr17:74967079-74967135 [+]
bta-miR-190a	UGAUAUGUUUGAUAUAUUAGGU	22	5p	121	46	75	847	chr10:47321073-47321131[-]
bta-miR-2285g	AAACCUGAACAAGCUUUUUGGC	22	3p	114	42	72	336	chr18:25103670-25103730 [+]/chr10:30500492-30500569 [+]/chrX:9001333-9001427 [-]
bta-miR-2299-5p	ACUGGAUUCAUUUCUCUGAAA	21	5p	112	40	72	131	chr12:29660168-29660227 [-]
bta-miR-135a	UAUGGCUUUUUAUUCCUAUGUGA	23	5p	110	23	87	140	chr22:49142044-49142104 [+]
bta-miR-10a	UACCCUGUAGAUCCGAAUUUGUG	23	5p	105	3	102	116	chr19:38549275-38549338[+]
bta-miR-328	CUGGCCCUCUCUGCCCUUCCGU	22	3p	104	11	93	215	chr18:34957619-34957682 [-]
bta-miR-2284j	GAAAAGUUCGUUCAGGUUUU	20	5p	99	34	65	129	chr15:32050808-32050882 [-]
bta-miR-1343-3p	CUCCUGGGGCCCGCACUCUC	20	3p	99	8	91	149	chr15:66264848-66264925 [+]
bta-miR-877	GUAGAGGAGAUGGCGCAGGG	20	5p	98	37	61	242	chr23:28203156-28203242 [-]
bta-miR-149-5p	UCUGGCUCCGUGUCUUCACUCCC	23	5p	96	17	79	101	chr3:120467962-120468024 [+]
bta-miR-362-3p	AACACACCUAUUCAAGGAUUC	21	3p	94	36	58	138	chrX:92898446-92898503 [+]
bta-miR-106a	AAAAGUGCUUACAGUGCAGGUA	22	5p	84	40	44	108	chrX:17918572-17918650 [-]
bta-miR-193a-5p	UGGGUCUUUGCGGGCGAGAUGA	22	5p	82	6	76	89	chr21:66867102-66867161 [+]
bta-miR-502b	AAUCCACCUGGGCAAGGAUUC	21	3p	76	8	68	255	chrX:92893840-92893896 [+]
bta-miR-20b	CAAAGUGCUCACAGUGCAGGUA	22	5p	76	25	51	96	chrX:17918136-17918196 [-]
bta-miR-499	UUAAGACUUGCAGUGAUGUUU	21	5p	73	24	49	89	chr13:64900480-64900582 [+]
bta-miR-331	GCCCCUGGGCCUAUCCUAGAA	21	3p	72	10	62	325	chr5:25109082-25109138 [+]
bta-miR-628	AUGCUGACAUAUUUACUAGAGG	22	5p	70	18	52	168	chr10:55017706-55017764 [+]
bta-miR-425-3p	AUCGGGAAUGUCGUGUCCGCCC	22	3p	60	28	32	144	chr22:51543965-51544026 [+]
bta-miR-874	CUGCCCUGGCCCGAGGGACCGA	22	3p	57	3	54	85	chr7:50687432-50687491 [-]
bta-miR-6119-3p	GCAAAUCAUUUUUUACUCUCCAA	23	3p	57	9	48	222	chrX:3998286-3998349 [-]
bta-miR-296	GAGGGUUGGGCGGAGGCUUUCC	22	3p	52	28	24	102	chr13:58091936-58092013 [+]
bta-miR-33a	GUGCAUUGUAGUUGCAUUGCA	21	5p	48	16	32	103	chr5:113410755-113410814 [+]
bta-miR-1306	CCACCUCCCCUGCAAACGUCC	21	5p	43	4	39	51	chr17:74987969-74988026 [+]
bta-miR-2443	UGAGGGCAGGACCGUAUGAGGUGU	24	5p	42	2	40	61	chr5:117119648-117119709 [+]
bta-miR-150	UCUCCCAACCCUUGUACCAGUGU	23	5p	41	2	39	61	chr18:56407865-56407922 [-]
bta-miR-3432	UGCGGGAUCUUUAGUUGUGGUG	22	5p	39	5	34	130	chr25:34409297-34409357 [-]
bta-miR-335	UCAAGAGCAAUAACGAAAAAUGU	23	5p	39	8	31	64	chr4:95071006-95071064 [+]
bta-miR-6517	UCAGGGUCCGUGAGCUCCUCGGC	23	5p	37	10	27	67	chr10:42712635-42712712 [+]
bta-miR-490	CAACCUGGAGGACUCCAUGCUG	22	3p	35	6	29	40	chr4:101436295-101436354 [+]
bta-miR-1291	UGGCCCUGACUGAAGACCUGCAGU	24	5p	33	3	30	41	chr5:31283919-31283992 [+]
bta-miR-6123	UGCCAAGCCCACGUUCAAAGG	21	5p	31	5	26	38	chr13:58091685-58091754 [+]
bta-miR-505	CGUCAACACUUGCUGGUUUCCU	22	3p	28	5	23	32	chrX:23387301-23387362 [-]
bta-miR-6523	UCUGGGGUAACUUUGAGCAGGG	22	5p	27	2	25	40	chr24:46148437-46148518 [-]
bta-miR-6520	UUGAGUAUUGUCAGAGAGAGC	21	5p	27	5	22	35	chr17:46090330-46090394 [-]
bta-miR-188	CAUCCCUUGCAUGGUGGAGGGU	22	5p	27	17	10	67	chrX:92886841-92886901[+]
bta-miR-1388-5p	AGGACUGUCCAACCUGAGAAU	21	5p	26	6	20	45	chr13:54375944-54376004 [+]
bta-miR-132	UAACAGUCUACAGCCAUGGUCG	22	3p	26	1	25	34	chr19:23651160-23651218 [-]
bta-miR-2376	CCUCUGAGAUCUUGCUAGGCGCU	23	3p	25	4	21	27	chr23:7424175-7424238 [-]
bta-miR-760-3p	CGGCUCUGGGUCUGUGGGGA	20	3p	24	4	20	78	chr3:49797090-49797206 [-]
bta-miR-324	CGCAUCCCCUAGGGCAUUGGUGU	23	5p	23	8	15	173	chr19:27571354-27571412 [-]
bta-miR-2435	AAACUCGAAUGAACUCUUUGGC	22	5p	23	2	21	37	chr5:68192489-68192549 [+]/chr5:68192527-68192593 [+]
bta-miR-2316	ACUCCGGCCUGGACUGCGGCGGG	23	5p	22	2	20	31	chr15:47272310-47272384 [+]
bta-miR-545-5p	UCAGUAAAUGUUUAUUGGAUG	21	5p	21	6	15	37	chrX:81951395-81951458 [+]
bta-miR-222	AGCUACAUCUGGCUACUGGGU	21	3p	21	0	21	26	chrX:103538169-103538233 [+]
bta-miR-221	AGCUACAUUGUCUGCUGGGUUU	22	3p	21	0	21	27	chrX:103538859-103538921 [+] /chrX:103538899-103538954 [+]
bta-miR-410	AAUAUAACACAGAUGGCCUGU	21	3p	20	6	14	22	chr21:67603879-67603935 [+]
bta-miR-24	GUGCCUACUGAGCUGAUAUCAGU	23	5p	20	3	17	117	chr7:12981644-12981702[-]/chr8:83010382-83010440 [+]
bta-miR-18a	UAAGGUGCAUCUAGUGCAGAUA	22	5p	20	5	15	142	chr12:66226697-66226767 [+]
bta-miR-1296	UUAGGGCCCUGGCUCCAUCUCC	22	5p	20	2	18	37	chr28:19569094-19569184 [-]
bta-miR-2461-3p	UCAGACUGAGAGCAGUGUGCCU	22	3p	19	0	19	21	chr7:63886927-63886984 [+]
bta-miR-2446	UAAAAUAUAUUUGAAAUCGGGCC	23	5p	19	3	16	21	chr6:99976546-99976609 [-]
bta-miR-2411-3p	GCUGAACUGUCUUACUCCCACAUCC	25	3p	19	2	17	8	chr3:16327519-16327585 [-]
bta-miR-326	CCUCUGGGCCCUUCCUCCAG	20	3p	17	3	14	125	chr15:55314009-55314103 [-]
bta-miR-2339	UCACUGGACCUAGCAGAGCU	20	3p	17	1	16	22	chr19:31973547-31973603 [-]
bta-miR-2285o	AAACCCGAACGAACUUUUGG	20	3p	17	11	6	31	chr24:41395922-41395982 [+]/chr5:118347312-118347369 [-]/chr12:32285426-32285489 [-]
bta-miR-142-3p	AGUGUUUCCUACUUUAUGGAUG	22	3p	17	0	17	10	chr19:9527315-9527378 [-]
bta-miR-615	GGGGGUCCCCGGUGCUCGGAUC	22	5p	16	2	14	68	chr5:26157879-26157971 [-]
bta-miR-454	UAGUGCAAUAUUGCUUAUAGGGU	23	3p	15	4	11	21	chr19:10339873-10339936 [-]
bta-miR-30b-3p	CUGGGAGGUGGAUGUUUACUU	21	3p	14	1	13	14	chr14:8084737-8084797 [+]
bta-miR-2313-5p	AGUGCAGCUGAGGACCAAGGCA	22	5p	14	3	11	55	chr15:34628908-34628971 [+]
bta-miR-2284p	UGAAAGUUUGUUCGGGAUUUU	21	5p	14	2	12	15	chr19:63467716-63467775 [+]
bta-miR-190b	UGAUAUGUUUGAUAUUGGGUU	21	5p	14	2	12	14	chr3:16374614-16374673[+]
bta-miR-6525	CUGGGGAAAGCAGGAGUGAG	20	5p	13	0	13	20	chr4:114451874-114451935[-]
bta-miR-450a	UUUUGCGAUGUGUUCCUAAUAU	22	5p	13	0	13	14	chrX:18179234-18179291 [-] / chrX:18179089-18179146 [-]
bta-miR-380-3p	UAUGUAAUGUGGUCCACGUCU	21	3p	13	0	13	15	chr21:67564806-67564863 [+]
bta-miR-196b	UAGGUAGUUUCCUGUUGUUGGGA	23	5p	13	0	13	21	chr4:69327775-69327830 [+]
bta-miR-130a	CAGUGCAAUGUUAAAAGGGCAU	22	3p	13	9	4	15	chr15:82197727-82197785 [+]
bta-miR-2357	UUGGUCUGGCACAGAGCAUGUGAG	24	5p	12	0	12	18	chr2:121518944-121519006 [-]
bta-miR-1388-3p	AUCUCAGGUUUGUCAGCCCGCA	22	3p	12	1	11	15	chr13:54375944-54376004 [+]
bta-miR-2285e	AAACCUGAACGAACUUUUUGGC	22	3p	11	3	8	430	chr1:158102076-158102139 [+]/chr9:89564117-89564189 [+]
bta-miR-154c	AGAUAUUGCACGGUUGAUCUCU	22	3p	11	2	9	12	chr21:67575261-67575317 [+]
bta-miR-1271	CUUGGCACCUAGUAAGUACUCA	22	5p	11	4	7	11	chr7:39194962-39195020 [+]
bta-miR-450b	UUUUGCAAUAUGUUCCUGAAUA	22	5p	10	3	7	10	chrX:18178919-18178977 [-]
bta-miR-31	AGGCAAGAUGCUGGCAUAGCU	21	5p	10	2	8	11	chr8:22534821-22534880 [+]
bta-miR-2284d	AAAAAGUUCGUUAGGGUUUUUC	22	5p	10	1	9	44	chr7:89154128-89154177 [-]/ chr15:43545911-43545969 [-]
bta-miR-18b	UAAGGUGCAUCUAGUGCAGUUA	22	5p	10	5	5	26	chrX:17918368-17918442 [-]
bta-miR-139	UCUACAGUGCACGUGUCUCCAGU	23	5p	10	4	6	10	chr15:52956184-52956243 [-]
bta-miR-2328-5p	GCCCCCUCCCUUGGUCGCCGG	21	5p	9	0	9	12	chr18:39351734-39351789 [+]
bta-miR-136	ACUCCAUUUGUUUUGAUGAUGGA	23	5p	9	0	9	28	chr21:67431437-67431493 [+]
bta-miR-9-5p	UCUUUGGUUAUCUAGCUGUAUG	22	5p	8	2	6	14	chr3:14462440-14462501 [+]/chr7:90554689-90554748 [-]/chr21:21250116-21250177 [+]/chr3:14462385-14462463 [+]
bta-miR-381	UAUACAAGGGCAAGCUCUCUGU	22	3p	8	1	7	44	chr21:67583082-67583141 [+]
bta-miR-2285i	AAAACCGGAACGAACUUUUUGG	22	3p	8	2	6	43	chr8:46941385-46941462 [+]
bta-miR-2285c	AAACCUGAACAAACUUUUUGGC	22	3p	8	4	4	270	chr28:33517926-33517983 [+]
bta-miR-147	GUGUGCGGAAAUGCUUCUGCUA	22	3p	8	0	8	9	chr10:65243387-65243447 [-]
bta-miR-2903	UUCCGCGCUCUACGCCAGC	19	5p	7	0	7	7	chr9:61758647-61758701 [+]
bta-miR-2431-3p	CACCCCCACUUGCAUGACCCUGA	23	3p	7	1	6	8	chr5:56655700-56655765 [-]
bta-miR-2400	CCAGCACAGGCAGCUCGGACUGA	23	3p	7	3	4	13	chr27:33164739-33164812 [-]
bta-miR-2320-3p	UCGAUGAUGGUCCCUGUGUUUU	22	3p	7	0	7	25	chr16:50502455-50502517 [+]
bta-miR-2313-3p	CCAGUUCCACGCUGCAUGCC	20	3p	7	0	7	2	chr17:52993108-52993180 [-]
bta-miR-205	UCCUUCAUUCCACCGGAGUCUG	22	5p	7	1	6	10	chr16:75799969-75800028 [-]
bta-miR-126-3p	CGUACCGUGAGUAAUAAUGCG	21	3p	7	0	7	8	chr11:104131417-104131476 [+]
bta-miR-545-3p	AUCAACAAACAUUUAUUGUGUG	22	3p	6	0	6	8	chrX:81951395-81951458 [+]
bta-miR-487b	AAUCGUACAGGGUCAUCCACUU	22	3p	6	2	4	6	chr21:67583573-67583629 [+]
bta-miR-2448-5p	CUGCGGAUACAACCAAACACGG	22	5p	6	0	6	9	chr6:115567397-115567459 [-]
bta-miR-2368-3p	ACUGUCAGACCACCUCUGCC	20	3p	6	0	6	7	chr22:15881963-15882043 [+]
bta-miR-504	AGACCCUGGUCUGCACUCUGUC	22	5p	5	0	5	5	chrX:22083700-22083759 [-]
bta-miR-493	UGAAGGUCUACUGUGUGCCAGG	22	3p	5	0	5	7	chr21:67416661-67416718 [+]/chr21:67416620-67416683 [+]
bta-miR-379	UGGUAGACUAUGGAACGUAGG	21	5p	5	0	5	5	chr21:67561884-67561943 [+]
bta-miR-2474	UACCGGGCCAGCUGGAAGGAGA	22	3p	5	0	5	7	chr8:62600141-62600193 [-]
bta-miR-2465	UGAGCCACAGUAGAGCCUUGGAU	23	5p	5	3	2	5	chr7:110106828-110106888 [-]
bta-miR-2454-3p	UCUCCUCUGGCCGCUCUCCU	20	3p	5	0	5	5	chr7:15917826-15917880 [-]
bta-miR-2397-3p	CAGAGCAGUGGCAAGAACGCAU	22	3p	5	0	5	9	chr26:49743766-49743839 [+]
bta-miR-2389	GAGGGGACUCGGGAGUCGGAG	21	5p	5	1	4	6	chr25:42282763-42282819 [+]
bta-miR-193b	AACUGGCCCACAAAGUCCCGCUUU	24	3p	5	2	3	8	chr25:13339496-13339555 [+]
bta-miR-1843	AAGCUUCGUGGUCUCUGUCUUGCC	24	5p	5	0	5	6	chr4:93800641-93800709 [-]
bta-miR-95	UUCAACGGGUAUUUAUUGAGCA	22	3p	4	1	3	4	chr6:119145915-119145970 [-]
bta-miR-7	UGGAAGACUAGUGAUUUUGUUGUU	24	5p	4	1	3	290	chr8:78575553-78575617 [-]
bta-miR-424-5p	CAGCAGCAAUUCAUGUUUUGA	21	5p	4	0	4	4	chrX:18185455-18185514 [-]
bta-miR-369-3p	AAUAAUACAUGGUUGAUCUUU	21	3p	4	0	4	5	chr21:67603548-67603603 [+]
bta-miR-323	GCACAUUACACGGUCGACCUCU	22	3p	4	1	3	4	chr21:67565485-67565537 [+]
bta-miR-2285s	AAGACCCAAGUGAACUCUUUGG	22	3p	4	1	3	47	Unknow
bta-miR-2284n	AAAAAGUUUAUUCGGGUUUUU	21	5p	4	1	3	30	chr16:78343038-78343107 [-]
bta-miR-671	AGGAAGCCCUGGAGGGGCUGGAG	23	5p	3	2	1	300	chr4:114614930-114614990 [+]
bta-miR-664	CAGGCUGGGGUGUGUGUGGAUG	22	5p	3	0	3	22	chrX:39043982-39044040 [-]
bta-miR-432	UCUUGGAGUAGGUCAUUGGGUGG	23	5p	3	1	2	5	chr21:67431234-67431323 [+]
bta-miR-346	UGUCUGCCCGCAUGCCUGCCUCU	23	5p	3	0	3	3	chr28:41329055-41329149 [-]
bta-miR-2463	CUGCAUGUGGUGGAAAUGUCUG	22	5p	3	0	3	3	chr7:85233615-85233685 [-]
bta-miR-2447	UCUGGGAACCGGUUUGGCUGCU	22	5p	3	1	2	3	chr6:99588368-99588444 [-]
bta-miR-2436-3p	CCCGCCCGACCGCCUCGCCCAA	22	3p	3	0	3	5	chr5:84244508-84244562 [-]
bta-miR-2419-3p	CAGGCGGGUGCUAAUACGAUCA	22	3p	3	0	3	11	chr4:66346476-66346538 [-]
bta-miR-2397-5p	UGCGUUCUUACCACUGGCCUGUA	23	5p	3	0	3	0	chr26:49743766-49743839 [+]
bta-miR-2377	ACUGCACAGACCUAGGCUCU	20	3p	3	0	3	3	chr23:13082398-13082457 [-] /chr23:13082437-13082494 [-]
bta-miR-2285v	AGAACCGGAACGAACUUUUUG	21	3p	3	1	2	40	chr10:9079852-9079932 [-]
bta-miR-2285j	AAAAACCAGAACGAACUUUUUG	22	3p	3	2	1	42	chr17:1350295-1350363 [+]/chr23:3208831-3208915 [-]
bta-miR-2284w	AAGAGUUUGUUCGGGUUUCUC	21	5p	3	0	3	35	chrX:2676193-2676251 [+]
bta-miR-2284m	GAAAAGUUUGUUCGGGUUUU	20	5p	3	1	2	14	chr2:118290679-118290745 [-]
bta-miR-154b	AGAGGUCUUCCAUGGUGCAUUCG	23	5p	3	0	3	3	chr21:67598367-67598428 [+]
bta-miR-1343-5p	UGGGGAGCGGCCCCCGGGCGGG	22	5p	3	1	2	0	chr15:66264848-66264925 [+]
bta-miR-1251	ACUCUAGCUGCCAAAGGCGCU	21	5p	3	1	2	5	chr5:62043143-62043212 [+]
bta-miR-1225-3p	CCGAGCCCCUGUGCCGCCCCCAG	23	3p	3	0	3	14	chr25:1628447-1628539 [-]
bta-miR-760-5p	CCCCUCAGUCCACCAGAGCCCG	22	5p	2	0	2	15	chr3:49797090-49797206 [-]
bta-miR-378b	ACUUGACUUGGAGUCAGAAGGC	22	3p	2	1	1	57	chr15:30727297-30727394 [+]
bta-miR-3431	CCUCAGUCAGCCUUGUGGAUGU	22	5p	2	1	1	5	chrX:34662660-34662756 [-]
bta-miR-301b	CAGUGCAAUGAUAUUGUCAAAGCAU	25	3p	2	0	2	3	chr17:74100850-74100944 [-]
bta-miR-29d	UAGCACCAUUUGAAAUCGAUUA	22	3p	2	0	2	206	chr16:77562553-77562615 [+]
bta-miR-2483-3p	AAACAUCUGGUUGGUUGAGAGA	22	3p	2	0	2	0	chrX:9189806-9189885 [-]
bta-miR-2468	AUAGGAACAUGGAAGAUUGUCA	22	5p	2	0	2	2	chr8:5672116-5672188 [+]
bta-miR-2448-3p	GUGGUUGAUUGGAUCCGUGGGU	22	3p	2	0	2	3	chr6:115567392-115567464 [-]
bta-miR-2403	CUCGGGAAGCUAGCUGGCCUU	21	3p	2	0	2	3	chr28:15505053-15505127 [+]
bta-miR-2387	UGGAAGGCCUGGCUUUGCAGCG	22	5p	2	1	1	9	chr25:33439525-33439577 [-]
bta-miR-2346	ACUGAUGUGAAGGUGGUUUGGC	22	5p	2	2	0	2	chr19:51516011-51516089 [+]
bta-miR-2285u	AAAAUCUGAGUGAACUUUUUGG	22	3p	2	1	1	31	chr24:33897676-33897738 [+]
bta-miR-2285r	AGAAACCUGGAUGAACUUUUUGG	23	3p	2	0	2	16	chr29:29085613-29085694 [+]
bta-miR-2285p	AAAAACUUGAGUGAACUUUUGG	22	3p	2	0	2	5	chr13:36660316-36660376 [+]
bta-miR-2285b	AAAAUCUGAGUGAACUUUUUGG	22	3p	2	1	1	43	chr15:39596107-39596178 [-]/chr3:52524771-52524851 [-]
bta-miR-2284c	AAAAAGUUCGUUUUGGUUUU	20	5p	2	2	0	3	chr23:35647120-35647199 [+]
bta-miR-199a-3p	ACAGUAGUCUGCACAUUGGUUA	22	3p	2	1	1	4	chr16:40491602-40491705 [-]/chr7:16508926-16508996 [-]
bta-miR-145	GUCCAGUUUUCCCAGGAAUCCCU	23	5p	2	2	0	4	chr7:62810733-62810820 [+]
bta-miR-1248	ACCUUCUUGUAUAAGCACUGUGCUAAA	27	5p	2	0	2	2	chr1:81060894-81060998 [-]/chr10:58120391-58120495 [+]
bta-miR-100	AACCCGUAGAUCCGAACUUGUG	22	5p	2	0	2	7	chr15:33353395-33353470 [-]
bta-miR-708	AAGGAGCUUACAAUCUAGCUGGG	23	5p	1	0	1	4	chr29:16686250-16686319 [+]
bta-miR-665	ACCAGUAGGCCGAGGCCCCU	20	3p	1	0	1	4	chr21:67423449-67423520 [+]
bta-miR-6536	UUUAAGUAUACGAUGAACUGC	21	5p	1	1	0	2	chr9:39435257-39435337 [+]/chr9:39435257-39435336 [-]
bta-miR-6535	UAGGGGGAGCGGUUGGAGGACU	22	5p	1	0	1	1	chr7:18970183-18970255 [-]
bta-miR-592	AUUGUGUCAAUAUGCGAUGAUGU	23	5p	1	1	0	1	chr4:92126804-92126899 [-]
bta-miR-495	AAACAAACAUGGUGCACUUCUU	22	3p	1	0	1	1	chr21:67573235-67573315 [+]
bta-miR-451	AAACCGUUACCAUUACUGAGUUU	23	5p	1	1	0	1	chr19:20796860-20796930 [-]
bta-miR-382	GAAGUUGUUCGUGGUGGAUUCG	22	5p	1	0	1	1	chr21:67592878-67592953 [+]
bta-miR-376e	AACAUAGAGGAAAAUCCACAUU	22	3p	1	0	1	1	chr21:67577941-67578022 [+]
bta-miR-369-5p	AUCGACCGUGUUAUAUUCGC	20	5p	1	1	0	1	chr21:67603541-67603609 [+]
bta-miR-330	GCAAAGCACACGGCCUGCAGAGA	23	3p	1	0	1	23	chr18:53654158-53654222[-]
bta-miR-2431-5p	CAGGUCAUAUAAGUGUGGAGUU	22	5p	1	0	1	1	chr5:56655700-56655767 [-]
bta-miR-2410	CUGAGCUGAGGAGGACCUGUGA	22	5p	1	0	1	1	chr29:51051771-51051846 [+]
bta-miR-2409	UCUCACAUGGACGCUGCCCU	20	3p	1	0	1	8	chr29:50439134-50439199 [-]
bta-miR-2408	CACGUGUGUGAGCUCAGCCGG	21	3p	1	1	0	4	chr29:45520785-45520844 [-]
bta-miR-2404	UUGCACUGCAUGGUAUCUGC	20	5p	1	0	1	2	chr17:6163842-6163906 [-]/chr29:1065599-1065663 [+]/chr8:74374393-74374459 [-]
bta-miR-2402	AUACCUGCCACUCUGCCAGCA	21	3p	1	0	1	1	chr28:7879943-7880010 [+]
bta-miR-2398	AUCUAGGGACGCGUCGGCAACU	22	5p	1	0	1	2	chr27:18417503-18417581 [-]
bta-miR-2381	CAGGCUGCUCUGUGCUUGGCU	21	3p	1	1	0	1	chr24:49737880-49737949 [+]
bta-miR-2367-5p	ACCCUGUAACUCAGCCAUCAGAG	23	5p	1	0	1	1	chr22:11405905-11405983 [+]
bta-miR-2349	UGGCACUUCUGGUCUCAGACUCA	23	3p	1	0	1	1	chr19:54221185-54221249 [-]
bta-miR-2342	CUCUGCGGAAGUUGGCGCUUU	21	3p	1	0	1	1	chr19:40516423-40516496 [+]
bta-miR-2284v	AAAAAGUUCGUUUGGGGUUU	20	3p	1	1	0	23	chr25:23629798-23629857 [-]
bta-miR-2284k	GAAAAGUUCGGUCGGGUUUUU	21	5p	1	1	0	34	chr21:70096497-70096570 [-]
bta-miR-218	UUGUGCUUGAUCUAACCAUGUG	22	5p	1	0	1	1	chr20:444319-444380 [-]/chr6:41545029-41545138 [+]
bta-miR-208b	AUAAGACGAACAAAAGGUUUGU	22	3p	1	1	0	1	chr10:21340622-21340698 [+]
bta-miR-195	UAGCAGCACAGAAAUAUUGGCA	22	5p	1	1	0	2	chr19:27441343-27441429 [-]
bta-miR-187	UCGUGUCUUGUGUUGCAGCCGG	22	3p	1	0	1	1	chr24:21530900-21531008 [+]
bta-miR-1777b	GGGGGCGGUGGGGGGCGGGG	20	3p	1	1	0	1	chr7:63524522-63524601 [-]
bta-miR-1777a	UGGGGGCGGUGGGGGGCGGG	20	5p	1	1	0	1	chr6:107199000-107199075 [-]
bta-miR-129	CUUUUUGCGGUCUGGGCUUGCU	22	5p	1	0	1	6	chr4:93220893-93220959 [+]
bta-miR-1277	UACGUAGAUAUAUAUGUAUUUU	22	3p	1	1	0	31	chrX:2445303-2445380 [+]
bta-miR-1246	AAUGGAUUUUUGGAGCAGG	19	5p	1	0	1	222	chr1:116822069-116822141 [+]
bta-miR-7865	CAGGGAGGGCAGGGGAGGG	19	5p	0	0	0	29	chr18:62671132-62671198 [+]
bta-miR-7864	CUUCCUCUUCCGGUUGGCAGA	21	3p	0	0	0	11	chr29: 45367350-45367409 [-]
bta-miR-7862	UGGUGCUCCCUGGAGCUGAGC	21	3p	0	0	0	7	hr9: 61455917-61455979 [-]
bta-miR-7861	UGCUACCUAGUCUGAGUGAGUGA	23	3p	0	0	0	81	chr13:13129033-13129093 [-]
bta-miR-7860	UGGAGCGGCUGCACAGAGCGU	21	3p	0	0	0	3	chr12: 15638216-15638278 [+]
bta-miR-7859	AAAAACUGGCAGCUUCAUGUAA	22	3p	0	0	0	43	chr10:85658691-85658748 [+]
bta-miR-7858	ACGCAAUUCUUCAAAAUCUUAGC	23	3p	0	0	0	1082	chr20:10187789-10187848 [+]
bta-miR-7857	AUAGCCAGUUGGGGAAGAAUGC	22	5p	0	0	0	31	chr22:2381404-2381493 [+]
bta-miR-664b	UAUUCAUUUAUCUCCCAGCCUAC	23	3p	0	0	0	4459	chr16:24379875-24379936 [-]/chr7:12981642-12981713 [-]
bta-miR-654	UAUGUCUGCUGACCAUCACCUU	22	3p	0	0	0	1	chr21: 67578839-67578919 [+]
bta-miR-6533	UGCGGCAGAGCAUUAGAGAAC	21	3p	0	0	0	5	chr28: 24903966-24904042 [-]
bta-miR-6516	UUUGCAGUAACAGGUGUGAAC	22	5p	0	0	0	339	chr19:55419754-55419817 [+]
bta-miR-582	UUACAGUUGUUCAACCAGUUACU	23	5p	0	0	0	1	chr20: 19588111-19588208 [+]
bta-miR-574	UGAGUGUGUGUGUGUGAGUGUGUG	24	3p	0	0	0	224	chr18: 63074631-63074697 [-]
bta-miR-551b	GGCGACCCAUACUUGGUUUCAG	22	5p	0	0	0	1	chr1: 99671696-99671790 [-]
bta-miR-542	UCGGGGAUCAUCAUGUCACGAG	22	5p	0	0	0	2	chrX: 18180133-18180229 [-]
bta-miR-541	UGGUGGGCACAGAAUCCGGCCU	22	3p	0	0	0	8	chr21:67602353-67602419 [+]
bta-miR-491	AGUGGGGAACCCUUCCAUGAGG	22	5p	0	0	0	4	chr8:23661698-23661754 [-]
bta-miR-452	UGUUUGCAGAGGAAACUGAGAC	22	5p	0	0	0	2	chrX: 34665624-34665708 [-]
bta-miR-449a	UGGCAGUGUAUUGUUAGCUGGU	22	5p	0	0	0	1	chr20: 23967393-23967480 [+]
bta-miR-409a	AGGUUACCCGAGCAACUUUGCAU	23	5p	0	0	0	27	chr21:67603260-67603314 [+]
bta-miR-3956	ACGUGGAUGCUGAAGGUCAGAGG	23	5p	0	0	0	2	chr21: 67582109-67582206 [+]
bta-miR-365-1	AGGGACUUUUGGGGGCAGAUGUG	23	5p	0	0	0	280	chr25: 13344234-13344320 [+]
bta-miR-3613	UGUUGUACUUUUUUUUUUGUUC	22	5p	0	0	0	25	chr12:19542758-19542817 [-]
bta-miR-3596	AACCACACAACCUACUACCUCA	22	5p	0	0	0	4	chr8: 73610957-73611017 [+]
bta-miR-329b	AGAGGUUUUCUGGGUUUCUGUUU	23	5p	0	0	0	3	chr21: 67566507-67566589 [+]
bta-miR-29e	UAGCAUCAUUUGAAAUCAGUGUUU	24	3p	0	0	0	45	chr16: 77561999-77562079 [+]
bta-miR-299	UGGUUUACCGUCCCACAUACAU	22	5p	0	0	0	5	chr21: 67563570-67563632 [+]
bta-miR-2885	CGGCGGCAGCGCCGGGGCG	19	3p	0	0	0	11	chr29: 40742016-40742073 [-]
bta-miR-2881	GGGGCGGGGGGGCGGGUG	18	5p	0	0	0	3	chr7: 13754307-13754377 [+]
bta-miR-2487	CUCUAAGGGCUGGGCCGGUCGG	22	5p	0	0	0	41	chrX: 101508728-101508801 [+]
bta-miR-2483	AAACAUCUGGUUGGUUGAGAGA	22	5p	0	0	0	5	chrX: 9189806-9189885 [-]
bta-miR-2469	UUACUGUAGGGCCUGCGGCUU	21	3p	0	0	0	1	chr21: 67577941-67578022 [+]
bta-miR-2464	CUCCAGAGCUGAGCAGAACUG	21	5p	0	0	0	1	chr7: 92746709-92746778 [+]
bta-miR-2457	UUGCCAACUGCAGAGCCGCGCU	22	3p	0	0	0	3	chr7: 23425297-23425367 [-]
bta-miR-2441	ACAGGACAGGACAGUGGGAG	21	3p	0	0	0	5	chr5:112896836-112896896 [+]
bta-miR-2424	AGAUCUUUGGUAAUCUGAUGGCU	23	3p	0	0	0	1	chr5: 104262188-104262267 [-]
bta-miR-2416	UGCAGUGCCCACUGUGGAAGAUG	23	3p	0	0	0	1	chr3: 107244699-107244780 [-]
bta-miR-2382	AGGGGAGUGCCUGGGAAGCUGU	22	5p	0	0	0	1	chr25: 1744908-1744984 [-]
bta-miR-2378	UGUGGGUUGUCUGAGCAAGGG	21	5p	0	0	0	1	chr23: 28202778-28202855 [-]
bta-miR-2374	UUGGGGCUGGGGAGAGGCGGG	21	5p	0	0	0	1	chr22: 59818212-59818288 [+]
bta-miR-2370	UAAGCAACUUUCCUUUCUCCA	21	5p	0	0	0	1	chr22: 43741296-43741374 [-]
bta-miR-2355	AUUGUCCUUGCUGUUUGGAGAU	22	5p	0	0	0	6	chr2: 95834550-95834629 [-]
bta-miR-2332	CGGUUUAAGGUCUUGGAGACAAAG	24	3p	0	0	0	3	chr19: 18581961-18582029 [+]
bta-miR-2329-2	UCUGUGAUGUGAGCUGAUAAGU	22	5p	0	0	0	2	chr18: 48594020-48594085 [+]
bta-miR-2315	AGCAGAAUUUUUGGAUACUGG	21	3p	0	0	0	2	chr15: 42754574-42754653 [+]
bta-miR-2311	UACUGAAACUGUGCUCGUGGUGU	23	5p	0	0	0	3	chr2:125437213-125437268 [+]/chr14:63439288-63439342 [-]
bta-miR-2296	UGGACAACUGAGGUUCCUGCU	21	3p	0	0	0	1	chr11: 37182359-37182428 [-]
bta-miR-2285z	AAAACCUGAAUGAACUUUUUGG	22	5p	0	0	0	506	chr20: 13408703-13408798 [+]
bta-miR-2285y	AAAACCCAAACAAACUUUUUU	21	3p	0	0	0	30	chr5: 91263055-91263139 [+]
bta-miR-2285x	GAAAAAUCUGAAUGAACUUUUGG	23	3p	0	0	0	20	chr16: 61026458-61026543 [+]
bta-miR-2285n-7	AAAAACCCGAAUGAACUUUUGG	22	3p	0	0	0	16	chrX: 130147082-130147161 [+]
bta-miR-2285m-5	AAAACGCAAAUGAACUUUUUGG	22	5p	0	0	0	7	chr8: 13102606-13102686 [+]
bta-miR-2285l	AAAACCCGCAUGAACUUUUUGGC	23	3p	0	0	0	12	chr2: 103938884-103938965 [-]
bta-miR-2285h	GAAAACCGAAACGAACUUUAUG	22	5p	0	0	0	34	chr12: 15678829-15678917 [+]
bta-miR-2285d	AAACCUGAACGAAAUUUUUGGC	22	5p	0	0	0	2	chr13: 22899923-22899992 [-]
bta-miR-2285af-2	GCCAAAAAGCUUGUUCAGGUU	21	5p	0	0	0	3	chr17: 46313731-46313819 [+]
bta-miR-2285ae	AGAAAGUUCAUUUAGGUUUUUC	22	5p	0	0	0	4	chr8: 73610957-73611017 [+]
bta-miR-2285ad	AAAACCCAAAUGAACUUUUUGG	22	3p	0	0	0	37	chr8:66728563-66728623 [-]
bta-miR-2285ac	AAAACCUGAAGAGACUUUUUGG	22	3p	0	0	0	13	chr11:4523087-4523147 [-]
bta-miR-2285ab	AAAACCUGAAUGAACUUCUUGG	22	3p	0	0	0	4	chr12: 51127956-51128014 [+]
bta-miR-2285aa	AAAACUGGAACGAACUUUUGGGC	23	3p	0	0	0	451	chr2:5205393-5205455 [+]
bta-miR-2284u	AAAAGUUCGUUCGGUUUUUCU	21	3p	0	0	0	3	chr2: 130903852-130903927 [+]
bta-miR-2284s	UGGCCCAAAAGUUUGUUCGGAU	22	5p	0	0	0	6	chr12: 53250955-53251022 [+]
bta-miR-2284R	UUGGCCCAAAAGUUCGUUCGGAU	23	5p	0	0	0	21	chr5: 101542231-101542293 [-]
bta-miR-2284o	AAAGUUCGUUCGGGGUUUUC	20	5p	0	0	0	44	chr9: 25474384-25474444 [+]
bta-miR-2284l	AAAAGUUGGUUCGGGUUUUU	20	5p	0	0	0	32	chr14: 39024820-39024892 [+]
bta-miR-2284h	ACCCCAAUGAGCUUUUGACC	20	5p	0	0	0	9	chr5: 118347309-118347375 [+]
bta-miR-2284g	AAAAGUUCGUUCGGCUUUUU	20	5p	0	0	0	2	chr17: 12916978-12917048 [+]
bta-miR-2284f	AAAGUUCGUUCGGAUUUUUC	20	5p	0	0	0	4	chr5:97583287-97583345 [+]
bta-miR-2284b	AAAAGUUCGUUUGGUUUUUUC	21	5p	0	0	0	54	chr4: 47367036-47367106 [-]
bta-miR-2284ac	AAAUGUUCGCUUGGCUUUUUCC	22	5p	0	0	0	17	chr27:18517051-18517109 [+]
bta-miR-2284a	AAAAGUUCGUUGGGGUUUUU	20	5p	0	0	0	3	chr21: 61304011-61304084 [+]
bta-miR-219	UGAUUGUCCAAACGCAAUUCUU	22	5p	0	0	0	9	chr23:7335349-7335412 [-]/chr23:7335290-7335371 [-]
bta-miR-212	ACCUUGGCUCUAGACUGCUUACU	23	5p	0	0	0	5	chr19:23651588-23651648 [-]
bta-miR-199b	CCCAGUGUUUAGACUAUCUGUUC	23	5p	0	0	0	4	chr11: 98867657-98867756 [-]
bta-miR-199a-2	ACAGUAGUCUGCACAUUGGUUA	22	5p	0	0	0	4	chr7: 16508926-16508996 [-]
bta-miR-1940	CUGGAGGACUAAGAAGGCUGAGUCU	25	5p	0	0	0	3	chr3: 14896533-14896592 [+]
bta-miR-184	UGGACGGAGAACUGAUAAGGGU	22	3p	0	0	0	2	chr21: 25913771-25913853 [+]
bta-miR-1249	ACGCCCUUCCCCCCCUUCUUCA	22	3p	0	0	0	11	chr5:116348278-116348338 [-]

## Sheet: 2B
Additional file 2B: Normalized Sequence Counts per Known Bovine miRNA Homolog Group
microRNA Homolog Group	mirDeep2 Control Libraries	mirDeep2 Infected Libraries	mirDeep2 All Libraries	mirDeep2 Rank - All Libraries	SOAP Control Libraries	SOAP Infected Libraries	SOAP All Libraries	SOAP Rank - All Libraries
bta-miR-30a-5p	1.3823e+06	939975	2.32228e+06	1	1.17245e+06	956444	2.1289e+06	1
bta-miR-141	426731	850354	1.27709e+06	2	160897	352433	513342	4
bta-miR-148a	616750	524984	1.14173e+06	3	530081	549070	1.07916e+06	2
bta-miR-22-3p	349398	235455	584852	4	328924	263896	592830	3
bta-miR-191	249050	321035	570085	5	90299.8	213752	304060	8
bta-miR-181a	251554	262376	513930	6	208308	113603	321931	7
bta-miR-186	268995	237665	506660	7	145469	209498	354985	6
bta-miR-26a	294559	122686	417244	8	140900	218318	359235	5
bta-miR-27b	235589	177851	413440	9	84425.7	110601	195037	10
bta-miR-182	266074	140006	406080	10	92976.5	61938.1	154915	13
bta-miR-30d	168261	164788	333048	11	96153.3	88620.3	184774	11
bta-miR-21-5p	157308	136701	294009	12	140559	147078	287662	9
bta-let-7a-5p	153656	112524	266180	13	76760.2	62326.6	139087	14
bta-let-7f	123635	121960	245595	14	109694	70195.2	179889	12
bta-miR-103	143984	72293.8	216278	15	41211.1	26352.6	67612.7	16
bta-miR-200b	112094	84724.4	196818	16	1082.36	2277.45	3359.81
bta-miR-92a	109361	83605	192966	17	34120.6	30653.5	64824.1	17
bta-miR-30e-5p	116444	67264.8	183709	18	40321.2	29288.9	69657.1	15
bta-miR-660	101344	44312	145657	19	35069.6	17940.6	53045.3	18
bta-miR-375	76784.9	51142.1	127927	20	22489	17518.9	40007.9
bta-miR-200a	75584.2	47039.9	122624		27712.1	20218.4	47968.5	19
bta-miR-151-5p	56921	65030.4	121951		15620.1	22028	37648.1
bta-miR-200c	48988.4	71558.7	120547		15277.8	28466.8	43764.6	20
bta-miR-320a	55265.2	32693.6	87958.8		12999.5	10209.9	23209.4
bta-miR-26b	38178.5	45881.4	84059.9		13046.2	18537.9	31584.1
bta-miR-423-5p	54549.6	23461.7	78011.3		18970.4	10333.8	29304.2
bta-let-7b	33653.6	34665.8	68319.3		10888.9	13856.4	24745.3
bta-miR-101	50554.3	17068	67622.2		11175.1	4690.3	15865.4
bta-miR-2285t	42713.9	19024.2	61738.2		6023.81	3813.77	9837.58
bta-miR-192	29610.2	32012	61622.2		10493.8	13142.2	23636
bta-miR-25	29788.2	27856.8	57645		9967.92	11429.5	21397.4
bta-miR-181b	41312.3	13923.9	55236.2		14297.4	5745.61	20043
bta-miR-2284x	38472.4	16701.4	55173.8		13478.6	6985.36	20464
bta-miR-340	31573.4	18159.5	49732.8		108.47	107.74	216.21
bta-miR-107	31210.2	15866	47076.2		10143.4	5828.99	15972.4
bta-miR-378	28291.1	18096.6	46387.7		11209.6	8484.12	19693.7
bta-miR-30b-3p	27521.5	18030.2	45551.7		0	4.55	4.55
bta-let-7g	22025.1	19932.4	41957.5		7367.32	8598.8	15966.1
bta-let-7e	24936.7	13360.7	38297.4		3698.89	2194.42	5893.31
bta-miR-99a-5p	9142.38	29026	38168		3334.64	12688.7	16023.3
bta-miR-146b	8293.32	26388.8	34682.1		2660.5	9983.97	12644.5
bta-miR-151-3p	13159.6	20476.7	33636.3		11456.2	21242.9	32699.1
bta-miR-30f	17074.8	15497.2	32572		6015.37	6637.82	12653.2
bta-miR-30c	15473	15714.5	31187.6		6136.1	7313.53	13449.6
bta-let-7i	19248.5	11916.5	31165		5988.52	4675.4	10663.9
bta-let-7c	17089.3	13670.8	30760.1		5612.9	5119.3	10732.2
bta-miR-532	18638.9	12010	30649		6597.01	4545.28	11142.3
bta-miR-429	13956.5	14766.3	28722.8		5074.01	5117.99	10192
bta-miR-23b-5p	12110.4	15843.3	27953.8
bta-miR-19b	13243.1	10151.6	23394.7		4653.97	4453.61	9107.58
bta-miR-29a	10238.3	12429.4	22667.7		3632.75	5034.88	8667.63
bta-miR-28	14514.9	7890.02	22404.9		939.42	1106.24	2045.66
bta-miR-140	12925.1	9339.51	22264.6		3463.76	2579.85	6043.61
bta-miR-183	3286.19	18916.5	22202.7		1253.27	7795.85	9049.12
bta-miR-6119-5p	10607.1	10542	21149.4		3984.55	4755.36	8739.91
bta-miR-29d-5p	10236.9	9773.17	20010.1
bta-miR-16b	7417.9	9283.1	16701		2973.57	4205.17	7178.74
bta-miR-98	6696.73	9322	16018.5		2376.09	4105.95	6482.04
bta-miR-1839	10550.2	4706.54	15256.8		3542.65	1919.44	5462.09
bta-miR-99b	3042.59	9410	12452.1		1128.57	3806.38	4934.95
bta-let-7d	7721.55	4443.34	12164.9		3301.18	2289.81	5590.99
bta-miR-125b	5457.08	6470.54	11927.6		206.09	1064.52	1270.61
bta-miR-27a-5p	5957.22	5817.03	11774.2		198.27	137.78	336.05
bta-miR-148b	4614.79	6669.65	11284.4		282.39	1355.97	1638.36
bta-miR-23a	4855.48	6090.98	10946.5		1663.44	2672.94	4336.38
bta-miR-374a	7580.41	3105.58	10686		601.22	1142.51	1743.73
bta-miR-16a	5149.38	4930.93	10080.3		1797.51	2142.89	3940.4
bta-miR-93	5487.22	4506	9993.15		1853.31	1905.77	3759.08
bta-miR-29c	4522.53	4767.3	9289.83		4386.64	5349.8	9736.44
bta-miR-125a	2025.89	7229.68	9255.57		727.28	2949.01	3676.29
bta-miR-2419-5p	6708.63	2522	9230.63		2468.94	1078.59	3547.53
bta-miR-664b	3685.73	5174	8859.97
bta-miR-421	5111.55	3266.52	8378.07		998.64	867.34	1865.98
bta-miR-500	4497.87	3596	8093.59		72.83	174.33	247.16
bta-miR-2904	3709.51	4344.4	8053.92		1557.08	2219.75	3776.83
bta-miR-1468	4077.98	3120.9	7198.89		1258.02	1251.47	2509.49
bta-miR-23b-3p	2880.52	4190.67	7071.19		2686.69	4622.52	7309.21
bta-miR-424-5p	3548.43	3477.58	7026.01		0	9.67	9.67
bta-miR-652	3090.41	3257	6346.85		187.29	211.94	399.23
bta-miR-106b	3528.22	2351.65	5879.86		258.73	357.84	616.57
bta-miR-423-3p	3963.18	1772.85	5736.03		3478.7	1841.42	5320.12
bta-miR-32	3273.49	2431.66	5705.15		1340.99	1150.1	2491.09
bta-miR-6522	2876.95	2740	5617.46		1058.32	1163.9	2222.22
bta-miR-143	3529.98	1936.06	5466.04		883.5	507.09	1390.59
bta-miR-15a	2589.16	2722.28	5311.44		1203.05	1219.46	2422.51
bta-miR-10b	2036.46	3131.25	5167.72		635.26	1092.83	1728.09
bta-miR-92b	2335.98	2521	4856.49		452.53	957.54	1410.07
bta-miR-181c	3100.03	1696.61	4796.64		1101.01	685.27	1786.28
bta-miR-24-3p	1766.63	2818.84	4585.47		422.78	980.12	1402.9
bta-miR-24	1739.76	2818.84	4558.6		29.06	5.25	34.31
bta-miR-1307	2879.28	1454.29	4333.58		216.79	104.68	321.47
bta-miR-342	2045.12	2016.45	4061.57		813.62	867.5	1681.12
bta-miR-193a-5p	3315.01	632.488	3947.5		41.64	34.55	76.19
bta-miR-196a	2219.09	1570.23	3789.31		565.83	549.66	1115.49
bta-miR-194	1735.77	1829.06	3564.84		671.54	908.28	1579.82
bta-miR-374b	1492.9	2063.44	3556.35		583.22	876.1	1459.32
bta-miR-7858	2195.7	1337	3532.3
bta-miR-27a-3p	1700.66	1625.93	3326.59		1570.26	1693.98	3264.24
bta-miR-769	2028.04	1142.18	3170.22		749.28	531.38	1280.66
bta-miR-17-5p	1818.84	1279.6	3098.43		382.54	476.28	858.82
bta-miR-363	993.072	1827.78	2820.86		380.41	815.92	1196.33
bta-miR-2478	1018.15	1738.99	2757.14		302.15	649.26	951.41
bta-miR-215	1178.96	1530.72	2709.68		393.05	584.1	977.15
bta-miR-378c	1470.51	1116.63	2587.13		383.51	339.8	723.31
bta-miR-2285k	1137.88	1320	2457.88		191.74	480.18	671.92
bta-miR-142-5p	8.95881	2354.04	2363		4.84	967.12	971.96
bta-miR-2284z	1055.05	1154.65	2209.7		229.54	273.22	502.76
bta-miR-2284y	1324.65	845.89	2170.54		268.25	188.04	456.29
bta-miR-29b	1050.18	1095.53	2145.71		342.79	447.59	790.38
bta-miR-2887	1275.51	845.162	2120.67		296.59	317.04	613.63
bta-miR-339b	322.517	1642.69	1965.2		313.99	468.2	782.19
bta-miR-20a	1120.94	832.904	1953.85		405.84	310.37	716.21
bta-miR-19a	1208.4	745.385	1953.78		395.71	299.73	695.44
bta-miR-885	763.943	1157	1920.81		300.26	484.96	785.22
bta-miR-210	1175.35	709.074	1884.43		188.08	195.24	383.32
bta-miR-1260b	464.546	1288.28	1752.83		6.78	57.42	64.2
bta-miR-6120-5p	1110.54	595	1705.67
bta-miR-484	614.324	1061.51	1675.83		140.83	342.2	483.03
bta-miR-21-3p	575.665	1063.3	1638.97		537.91	939.45	1477.36
bta-miR-411a	649.047	833.874	1482.92		218.76	351.87	570.63
bta-miR-197	482.842	992.641	1475.48		176.63	347.14	523.77
bta-miR-6529	881.879	558	1439.78		336.62	231.96	568.58
bta-miR-362-5p	666.1	741.792	1407.89		173.56	313.31	486.87
bta-miR-127	487.071	844.491	1331.56		165.38	287.12	452.5
bta-miR-486	463.843	826.472	1290.31		153.57	198.89	352.46
bta-miR-2336	777.317	483.156	1260.47		272.13	201.84	473.97
bta-miR-339a	448.424	672.928	1121.35		428.29	679.16	1107.45
bta-miR-361	263.876	850.946	1114.82		149.12	467.49	616.61
bta-miR-2285aa	610.383	500.861	1111.24
bta-miR-128	425.204	671.36	1096.56		161.17	273.66	434.83
bta-miR-2285z	802.133	268.253	1070.39
bta-miR-96	486.944	560	1046.92		144.67	200.07	344.74
bta-miR-152	609.404	417.799	1027.2		26.15	75.39	101.54
bta-miR-6524	506.447	506	1012.2		220.43	279.81	500.24
bta-miR-190a	339.455	621.992	961.447		139.29	173.42	312.71
bta-miR-2285g	761.39	179.504	940.893		152.26	23.38	175.64
bta-miR-345-5p	471.284	458.158	929.442		45.51	125.92	171.43
bta-miR-2284ab	638.263	266.72	904.982
bta-miR-2285q	531.008	215.639	746.647		199.14	69.74	268.88
bta-miR-17-3p	404.172	268.132	672.304		395.18	302.99	698.17
bta-miR-877	357.559	272	630.009		69.34	40.24	109.58
bta-miR-744	398.693	225.33	624.023		115.04	70.92	185.96
bta-miR-181d	279.566	337.572	617.138		85.95	145.03	230.98
bta-miR-155	186.337	422.666	609.003		57.72	175.39	233.11
bta-miR-7	349.873	242	591.787		0	2.27	2.27
bta-miR-34a	243.283	335.674	578.958		91.22	165.85	257.07
bta-miR-2285e	391.096	180.993	572.089		32.36	3.68	36.04
bta-miR-502a	328.623	239	568.022		144.31	82.37	226.68
bta-miR-33b	255.384	311.388	566.772		119.87	160.73	280.6
bta-miR-15b	196.697	362.369	559.067		69.91	149.28	219.19
bta-miR-223	0	529.522	529.522		0	143.64	143.64
bta-miR-301a	194.144	328.826	522.97		84.83	161.66	246.49
bta-miR-502b	445.31	35	480.371		7.75	18.29	26.04
bta-miR-146a	97.7087	376.849	474.558		7.35	89.16	96.51
bta-miR-365-3p	73.4623	344.538	418		69.16	97.73	166.89
bta-let-7a-3p	155.722	256.846	412.568		130.15	293.37	423.52
bta-miR-185	268.546	141.686	410.232		122.84	51.94	174.78
bta-miR-378b	358.192	35.9976	394.189		7.35	0	7.35
bta-miR-324	279.374	98.5101	377.884		21.31	2.6	23.91
bta-miR-2284o	254.482	113.453	367.935
bta-miR-130b	137.767	227.072	364.839		68.37	62.79	131.16
bta-miR-2285f	228.081	131.862	359.943		212.3	129.1	341.4
bta-miR-18a	278.734	78.3039	357.038		47.86	15.78	63.64
bta-miR-574	106.092	250	356.075
bta-miR-1246	1.79176	350.593	352.385		0	2.47	2.47
bta-miR-6516	202.712	147	349.878
bta-miR-135a	166.103	169.04	335.143		49.4	82.98	132.38
bta-miR-369-3p	64.5035	254.381	318.884		0	6.82	6.82
bta-miR-331-5p	62.7117	248.211	310.922
bta-miR-296	308.996	0	308.996		73.39	8.75	82.14
bta-miR-2284b	178.581	113.996	292.577
bta-miR-22-5p	152.447	134.493	286.94		153.43	141.6	295.03
bta-miR-2411-5p	140.244	137.659	277.903		81.14	81.11	162.25
bta-miR-1343	149.791	127.712	277.503
bta-miR-328	163.684	112.83	276.514		40.1	33.31	73.41
bta-miR-2284j	161.316	114.374	275.69		68.76	53.88	122.64
bta-miR-671	136.417	138	274.661		1.94	0	1.94
bta-miR-628	179.356	95.304	274.66		57.33	28.88	86.21
bta-miR-2299-5p	152.677	121.607	274.284		65.07	54.93	120
bta-miR-3432	181.269	68.2587	249.527		31.97	8.2	40.17
bta-miR-126-5p	109.796	136.759	246.555		44.95	52.1	97.05
bta-miR-338	74.7354	134.127	208.862		58.5	71.5	130
bta-miR-4286	39.4188	162.52	201.939		21.3	77.61	98.91
bta-miR-20b	157.144	43.0921	200.236		51.33	24.32	75.65
bta-miR-1388-5p	146.342	51.6815	198.023		48.04	16.06	64.1
bta-miR-106a	40.5706	147.35	187.921		92.19	80.49	172.68
bta-miR-99a-3p	117.926	66	183.855		118.96	63.8	182.76
bta-miR-345-3p	112.039	70.8592	182.898		96.64	66.22	162.86
bta-miR-10a	10.7506	161.61	172.361		2.91	60.05	62.96
bta-miR-6517	122.793	44	166.839		42.4	15.57	57.97
bta-miR-188	132.072	23.8058	155.878		45.91	8.61	54.52
bta-miR-150	7.16705	144.263	151.43		1.94	47.49	49.43
bta-miR-362-3p	103.282	41.3263	144.608		107.34	41.19	148.53
bta-miR-410	81.0069	53.8491	134.856		32.15	20	52.15
bta-miR-760-5p	120.105	10.2992	130.405
bta-miR-2285c	109.796	18.8593	128.656		3.87	0	3.87
bta-miR-2284aa-4	35.9654	92.5426	128.508		42.61	105.12	147.73
bta-miR-326	74.7354	48.9054	123.641		32.36	4.73	37.09
bta-miR-2885	113.38	2.74542	116.125
bta-miR-490	47.7377	67	114.881		18.58	36.78	55.36
bta-miR-1291	78.3189	29.9428	108.262		32.36	11.7	44.06
bta-miR-499	76.2716	28	104.101		29.62	15.38	45
bta-miR-425-3p	55.4448	41	95.888
bta-miR-7861	56.5622	37	93.5298
bta-miR-1343-3p	46.1442	45.3444	91.4886		43.58	51.54	95.12
bta-miR-6523	73.7056	17	91.3882		14.53	6.43	20.96
bta-miR-149-5p	32.2517	58.0293	90.2811		16.46	27.27	43.73
bta-miR-6123	32.8276	56	88.8878		11.22	31.87	43.09
bta-miR-196b	20.2853	65.1518	85.4371		0	17.33	17.33
bta-miR-2443	55.3463	29.552	84.8984		21.88	9.24	31.12
bta-miR-7857	58.3539	23	81.2371
bta-miR-7864	10.7506	66	77.2467
bta-miR-2284v	53.113	24.1282	77.2411		7.35	0	7.35
bta-miR-2320-5p	64.3052	7.91246	72.2176
bta-miR-2285o	58.3539	11.0501	69.404		10.65	1.04	11.69
bta-miR-154c	36.8528	29.3985	66.2513		0	14.6	14.6
bta-miR-454	45.8116	20.1378	65.9494		17.44	8.4	25.84
bta-miR-545-5p	38.2029	27	64.6843		12.19	9.09	21.28
bta-miR-2446	57.1381	6.27525	63.4134		21.88	2.78	24.66
bta-miR-2284n	26.8764	35.3499	62.2264		0	7.4	7.4
bta-miR-6525	36.8528	24	60.6237		0	8.94	8.94
bta-miR-335	17.9176	40.7375	58.6551		7.75	14.36	22.11
bta-miR-2284ac	3.58352	53.3831	56.9667
bta-miR-505	27.4524	29	55.5375		11.22	8.38	19.6
bta-miR-2357	1.79176	53.3831	55.1749		0	31.74	31.74
bta-miR-450b	38.6446	16	54.8952		1.94	7.2	9.14
bta-miR-7859	16.1259	36	52.5491
bta-miR-31	42.3624	8.66197	51.0244		7.35	3.48	10.83
bta-miR-136	1.79176	48.3248	50.1165		0	6.14	6.14
bta-miR-331	8.17396	41.7841	49.9581		9.68	51.87	61.55
bta-miR-6119-3p	7.35656	36	43.2273		8.72	44.66	53.38
bta-miR-2284w	5.37529	37.0695	42.4448
bta-miR-409a	3.58352	31.2911	34.8747
bta-miR-132	1.79176	31.58	33.3718		0	13.11	13.11
bta-miR-2435	7.16705	26.0557	33.2227		1.94	10.32	12.26
bta-miR-874	18.731	14	32.9896		16.47	13.76	30.23
bta-miR-2285j	25.6606	7.12805	32.7886		7.35	0	7.35
bta-miR-2285s	1.79176	16.2506	18.0424		0	2.27	2.27
bta-miR-2284h	5.37529	11.868	17.2433
bta-miR-2313-5p	13.269	3.9686	17.2376		9.29	4.21	13.5
bta-miR-1296	1.63479	7.8122	9.44699		1.94	7.52	9.46
bta-miR-2411-3p	1.63479	7.63313	9.26792		1.94	7.34	9.28
bta-miR-30b-5p					10667.2	8138.3	18805.5
bta-miR-425-5p					1308.85	1606.08	2914.93
bta-miR-193a-3p					1283	242.3	1525.3
bta-miR-6120-3p					452.08	253.23	705.31
bta-miR-425-3p					54.24	38.39	92.63
bta-miR-142-3p					0	49.57	49.57
bta-miR-139					3.87	32.46	36.33
bta-miR-2285v					30.42	2.47	32.89
bta-miR-222					0	31	31
bta-miR-301b					0	30	30
bta-miR-33a					15.49	12.43	27.92
bta-miR-129					0	27.53	27.53
bta-miR-129-5p					0	27.53	27.53
bta-miR-130a					15.1	7.4	22.5
bta-miR-381					7.35	14.22	21.57
bta-miR-221					0	17.01	17.01
bta-miR-380-3p					0	15.43	15.43
bta-miR-379					0	11.56	11.56
bta-miR-1306					3.87	6.77	10.64
bta-miR-199a-3p					7.35	2.47	9.82
bta-miR-2447					7.35	2.27	9.62
bta-miR-323					7.35	2.27	9.62
bta-miR-432					7.35	2.27	9.62
bta-miR-760-3p					3.87	5.57	9.44
bta-miR-9-5p					1.94	6.82	8.76
bta-miR-6520					4.84	3.82	8.66
bta-miR-2461-3p					0	7.69	7.69
bta-miR-2376					3.87	3.64	7.51
bta-miR-2389					7.35	0	7.35
bta-miR-2465					7.35	0	7.35
bta-miR-1271					3.87	3.31	7.18
bta-miR-487b					1.94	4.74	6.68
bta-miR-2284p					1.94	4.38	6.32
bta-miR-190b					1.94	4.18	6.12
bta-miR-2316					1.94	3.47	5.41
bta-miR-2400					2.91	2.27	5.18
bta-miR-2285p					0	4.93	4.93
bta-miR-18b					4.84	0	4.84
bta-miR-2339					1.94	2.78	4.72
bta-miR-126-3p					0	4.54	4.54
bta-miR-193b					1.94	2.47	4.41
bta-miR-2285i					1.94	2.47	4.41
bta-miR-615					1.94	2.43	4.37
bta-miR-147					0	3.68	3.68
bta-miR-2285b					0	2.47	2.47
bta-miR-2285u					0	2.47	2.47
bta-miR-2431-3p					0	2.47	2.47
bta-miR-2431-5p					0	2.47	2.47
bta-miR-2463					0	2.47	2.47
bta-miR-3431					0	2.47	2.47
bta-miR-382					0	2.47	2.47
bta-miR-1843					0	2.27	2.27
bta-miR-187					0	2.27	2.27
bta-miR-218					0	2.27	2.27
bta-miR-2387					0	2.27	2.27
bta-miR-2454-3p					0	2.27	2.27
bta-miR-493					0	2.27	2.27
bta-miR-495					0	2.27	2.27
bta-miR-545-3p					0	2.27	2.27
bta-miR-665					0	2.27	2.27
bta-miR-708					0	2.27	2.27
bta-miR-450a					0	2.26	2.26
bta-miR-145					1.94	0	1.94
bta-miR-2284c					1.94	0	1.94
bta-miR-1388-3p					0	1.91	1.91
bta-miR-2284d					0	1.56	1.56
bta-miR-2328-5p					0	1.56	1.56
bta-miR-2313-3p					0	1.21	1.21
bta-miR-2320-3p					0	1.21	1.21
bta-miR-2903					0	1.21	1.21
bta-miR-205					0	1.04	1.04
bta-miR-2368-3p					0	1.04	1.04
bta-miR-2448-5p					0	1.04	1.04
