# Supplementary material for: MicroRNA expression profiles of bovine milk exosomes in response to Staphylococcus aureus infection
Source: BMC Genomics. 2015 Oct 16;16:806. doi: 10.1186/s12864-015-2044-9 (PMC4609085; doi:10.1186/s12864-015-2044-9)
Supplement: Additional file 3: — Analysis Results for Potential Bovine IsomiRs from Milk Exosomes. (XLSX 259 kb) [file 12864_2015_2044_MOESM3_ESM.xlsx]

## Sheet: AF3
Additional File 3: Analysis Results for Potential Bovine IsomiRs from Milk Exosomes		Sequence Counts
>bta-let-7a	Sequence ID		Length (bp)	Note
UGGGAUGAGGUAGUAGGUUGUAUAGUUUUAGGGUCACACCCACCACUGGGAGAUAACUAUACAAUCUACUGUCUUUCCUA	bta-let-7a		80	Pre-miRNA sequence
(((((.(((((((((((((((((((((.....(((...((((....)))).)))))))))))))))))))))))))))))	structure		-34.2	Structure and Free energ (kcal/mol)
*****UGAGGUAGUAGGUUGUAUAGUU*****************************************************	bta-let-7a-5p		22	Mature miRNA sequence
-----TGAGGTAGTAGGTTGTATAGTT-----------------------------------------------------	42596689	67066	22	The sequences of different end variants,the tag name of sequencing, and total reads.Only sequences with more than 10 reads are shown.
-----TGAGGTAGTAGGTTGTATAGT------------------------------------------------------	45653288	38437	21
-----TGAGGTAGTAGGTTGTATAG-------------------------------------------------------	53582162	6399	20
-----TGAGGTAGTAGGTTGTATA--------------------------------------------------------	55625224	3494	19
-----TGAGGTAGTAGGTTGTATAGTTT----------------------------------------------------	58136140	1428	23
-----TGAGGTAGTAGGTTGTAT---------------------------------------------------------	67012002	162	18
-------AGGTAGTAGGTTGTATAGTT-----------------------------------------------------	68611574	31	20
--------GGTAGTAGGTTGTATAGTT-----------------------------------------------------	68842812	22	19
-------AGGTAGTAGGTTGTATAGT------------------------------------------------------	68926781	20	19
--------GGTAGTAGGTTGTATAGT------------------------------------------------------	69370997	10	18
>bta-let-7b
CGGGGUGAGGUAGUAGGUUGUGUGGUUUCAGGGUAGUGAUGUUGCCCCCUCGGAAGAUAACUAUACAACCUACUGCCUUCC	bta-let-7b		81
...((.(((((((((((((((((((((...((((((.....))))))..((....)).)))))))))))))))))))))))	structure		-37.8
*****UGAGGUAGUAGGUUGUGUGGUU******************************************************	bta-let-7b		22
-----TGAGGTAGTAGGTTGTGTGGTT------------------------------------------------------	49012111	18861	22
-----TGAGGTAGTAGGTTGTGTGGT-------------------------------------------------------	52072983	9612	21
-----TGAGGTAGTAGGTTGTGTGG--------------------------------------------------------	55565314	3566	20
-----TGAGGTAGTAGGTTGTGTGGTTT-----------------------------------------------------	57464448	1836	23
-----TGAGGTAGTAGGTTGTGTG---------------------------------------------------------	67141642	147	19
-----TGAGGTAGTAGGTTGTGT----------------------------------------------------------	67947725	69	18
-----TGAGGTAGTAGGTTGTGTGGTTTCAGGG------------------------------------------------	69178523	13	28
>bta-let-7c
GCAUCCGGGUUGAGGUAGUAGGUUGUAUGGUUUAGAGUUACACCCUGGGAGUUAACUGUACAACCUUCUAGCUUUCCUUGGAGC	bta-let-7c		84
((.((((((..(((.(((.(((((((((((((..((.(..((...))..).))))))))))))))).))).)))..))))))))	structure		-31.6
**********UGAGGUAGUAGGUUGUAUGGUU****************************************************	bta-let-7c		22
----------TGAGGTAGTAGGTTGTATGGTT----------------------------------------------------	51596072	10924	22
----------TGAGGTAGTAGGTTGTATGGT-----------------------------------------------------	56180432	2918	21
----------TGAGGTAGTAGGTTGTATGGTTT---------------------------------------------------	66464566	231	23
----------TGAGGTAGTAGGTTGTATGG------------------------------------------------------	66763829	194	20
----------TGAGGTAGTAGGTTGTAT--------------------------------------------------------	67012002	162	18
----------TGAGGTAGTAGGTTGTATG-------------------------------------------------------	68055441	62	19
---------TTGAGGTAGTAGGTTGTATGGT-----------------------------------------------------	68121422	57	22
---------TTGAGGTAGTAGGTTGTATGGTT----------------------------------------------------	68162426	54	23
>bta-let-7d
CCUAGGAAGAGGUAGUAGGUUGCAUAGUUUUCGGGCAGGGAUUUUGCCCACAAGGAGGUAACUAUACGACCUGCUGCCUUUCUUAGG	bta-let-7d		87
(((((((.((((((((((((((.((((((.((((((((.....)))))).......)).)))))).)))))))))))))))))))))	structure		-43.9
*******AGAGGUAGUAGGUUGCAUAGUU**********************************************************	bta-let-7d		22
-------AGAGGTAGTAGGTTGCATAGTT----------------------------------------------------------	56066969	3047	22
-------AGAGGTAGTAGGTTGCATAGT-----------------------------------------------------------	57606133	1749	21
-------AGAGGTAGTAGGTTGCATAG------------------------------------------------------------	65763250	307	20
-------AGAGGTAGTAGGTTGCATA-------------------------------------------------------------	67925711	71	19
-------AGAGGTAGTAGGTTGCATAGTTT---------------------------------------------------------	68036617	63	23
------AAGAGGTAGTAGGTTGCATAGT-----------------------------------------------------------	69203470	13	22
>bta-let-7e
CCCGGGCUGAGGUAGGAGGUUGUAUAGUUGAGGAGGACACCCAAGGAGAUCACUAUACGGCCUCCUAGCUUUCCCCAGG	bta-let-7e		79
((.(((..(((.((((((((((((((((.((((.(....))).......)))))))))))))))))).)))..))).))	structure		-36.7
*******UGAGGUAGGAGGUUGUAUAGU***************************************************	bta-let-7e		21
-------TGAGGTAGGAGGTTGTATAGTT--------------------------------------------------	58027486	1498	22
-------TGAGGTAGGAGGTTGTATAGT---------------------------------------------------	58616094	1183	21
-------TGAGGTAGGAGGTTGTATAG----------------------------------------------------	66894287	177	20
-------TGAGGTAGGAGGTTGTATA-----------------------------------------------------	68157445	55	19
-------TGAGGTAGGAGGTTGTATAGTTGA------------------------------------------------	69237606	12	24
-------TGAGGTAGGAGGTTGTATAGTTG-------------------------------------------------	69339267	10	23
>bta-let-7f
UCAGAGUGAGGUAGUAGAUUGUAUAGUUGUGGGGUAGUGAUUUUACCCUGUUCAGGAGAUAACUAUACAAUCUAUUGCCUUCCCUGA	bta-let-7f-1		87
((((.(.((((((((((((((((((((((((((((((.....))))))).........))))))))))))))))))))))).)))))	structure		-42.3
******UGAGGUAGUAGAUUGUAUAGUU***********************************************************	bta-let-7f		22
------TGAGGTAGTAGATTGTATAGTT-----------------------------------------------------------	42254150	69439	22
------TGAGGTAGTAGATTGTATAGT------------------------------------------------------------	44236739	49253	21
------TGAGGTAGTAGATTGTATAG-------------------------------------------------------------	57982138	1524	20
------TGAGGTAGTAGATTGTATA--------------------------------------------------------------	58658445	1168	19
------TGAGGTAGTAGATTGTATAGTTG----------------------------------------------------------	66795528	190	23
------TGAGGTAGTAGATTGTAT---------------------------------------------------------------	68263337	48	18
---------GGTAGTAGATTGTATAGTT-----------------------------------------------------------	68654502	29	19
-------GAGGTAGTAGATTGTATAGTT-----------------------------------------------------------	68816917	23	21
----------GTAGTAGATTGTATAGTT-----------------------------------------------------------	69272411	11	18
------TGAGGTAGTAGATTGTATAGTTGTGGGG-----------------------------------------------------	69278659	11	28
---------GGTAGTAGATTGTATAGT------------------------------------------------------------	69334557	10	18
>bta-let-7g
AGGCUGAGGUAGUAGUUUGUACAGUUUGAGGGUCUAUGAUACCACCCGGUACAGGAGAUAACUGUACAGGCCACUGCCUUGCC	bta-let-7g		83
.(((.((((((((.((((((((((((.....((((.((.((((....))))))..)))))))))))))))).)))))))))))	structure		-38.3
****UGAGGUAGUAGUUUGUACAGUU*********************************************************	bta-let-7g		22
----TGAGGTAGTAGTTTGTACAGTT---------------------------------------------------------	52396250	8788	22
----TGAGGTAGTAGTTTGTACAGT----------------------------------------------------------	55069816	4198	21
----TGAGGTAGTAGTTTGTACAG-----------------------------------------------------------	65030459	370	20
----TGAGGTAGTAGTTTGTACA------------------------------------------------------------	65833729	300	19
----TGAGGTAGTAGTTTGTAC-------------------------------------------------------------	66035690	279	18
----TGAGGTAGTAGTTTGTACAGTTT--------------------------------------------------------	66646706	208	23
---CTGAGGTAGTAGTTTGTACAGTT---------------------------------------------------------	68404271	41	23
---CTGAGGTAGTAGTTTGTACAGT----------------------------------------------------------	68538511	34	22
------AGGTAGTAGTTTGTACAGTT---------------------------------------------------------	69329337	10	20
>bta-let-7i
CUGGCUGAGGUAGUAGUUUGUGCUGUUGGUCGGGUUGUGACAUUGCCCGCUGUGGAGAUAACUGCGCAAGCUACUGCCUUGCUA	bta-let-7i		84
.((((.(((((((((((((((((.(((((.(((((.........)))))))........))).)))))))))))))))))))))	structure		-39.9
*****UGAGGUAGUAGUUUGUGCUGUU*********************************************************	bta-let-7i		22
-----TGAGGTAGTAGTTTGTGCTGTT---------------------------------------------------------	53285694	6804	22
-----TGAGGTAGTAGTTTGTGCTGT----------------------------------------------------------	65277527	350	21
-----TGAGGTAGTAGTTTGTGC-------------------------------------------------------------	67455893	113	18
-----TGAGGTAGTAGTTTGTGCTG-----------------------------------------------------------	67512684	107	20
-----TGAGGTAGTAGTTTGTGCT------------------------------------------------------------	68046327	62	19
-----TGAGGTAGTAGTTTGTGCTGTTG--------------------------------------------------------	69121833	14	23
-------AGGTAGTAGTTTGTGCTGTT---------------------------------------------------------	69344877	10	20
>bta-mir-101
AGGCUGCCCUGGCUCAGUUAUCACAGUGCUGAUGCUGUCCAUUCUAAAGGUACAGUACUGUGAUAACUGAAGGAUGGCAGCCA	bta-mir-101-1		83
.(((((((.....((((((((((((((((((.((((............)))))))))))))))))))))).....))))))).	structure		-46.6
**************************************************UACAGUACUGUGAUAACUGAA************	bta-miR-101		21
-------------------------------------------------GTACAGTACTGTGATAACTGA-------------	57597384	1750	21
--------------------------------------------------TACAGTACTGTGATAACTGAA------------	57666607	1704	21
--------------------------------------------------TACAGTACTGTGATAACTGAAG-----------	57936130	1543	22
-------------------------------------------------GTACAGTACTGTGATAACTGAA------------	59172274	990	22
--------------------------------------------------TACAGTACTGTGATAACTGA-------------	59853071	843	20
-------------------------------------------------GTACAGTACTGTGATAACT---------------	61138631	678	19
-------------------------------------------------GTACAGTACTGTGATAACTG--------------	61480259	642	20
--------------------------------------------------TACAGTACTGTGATAACTG--------------	67095678	153	19
-------------------------------------------------GTACAGTACTGTGATAAC----------------	68341086	44	18
--------------------------------------------------TACAGTACTGTGATAACT---------------	68875500	21	18
-----------------------------------------------------AGTACTGTGATAACTGAAG-----------	68978745	18	19
-----------------------------------------------------AGTACTGTGATAACTGAA------------	69217062	12	18
>bta-mir-103
CUGCCCUCGGCUUCUUUACAGUGCUGCCUUGUUGCAUAUGGAUCAAGCAGCAUUGUACAGGGCUAUGAAGGC	bta-mir-103-1		72
..(((.((((((.((.(((((((((((.(((.(.(....).).)))))))))))))).))))))..)).)))	structure		-28.7
*********************************************AGCAGCAUUGUACAGGGCUAUGA****	bta-miR-103		23
---------------------------------------------AGCAGCATTGTACAGGGCTATGA----	49355397	17352	23
---------------------------------------------AGCAGCATTGTACAGGGCTATG-----	51111912	12085	22
---------------------------------------------AGCAGCATTGTACAGGGCTAT------	53945887	5735	21
---------------------------------------------AGCAGCATTGTACAGGGC---------	56429156	2658	18
---------------------------------------------AGCAGCATTGTACAGGGCT--------	56533551	2560	19
---------------------------------------------AGCAGCATTGTACAGGGCTA-------	61020942	691	20
-----------------------------------------------CAGCATTGTACAGGGCTATGA----	66667204	206	21
---------------------------------------------AGCAGCATTGTACAGGGCTATGAA---	67059354	157	24
----------------------------------------GATCAAGCAGCATTGTACAGGGC---------	68209795	52	23
---------------------------------------GGATCAAGCAGCATTGTACAGGGC---------	68555175	33	24
-----------------------------------------------CAGCATTGTACAGGGCTATG-----	68951772	19	20
------------------------------------TATGGATCAAGCAGCATTGTACAGGGC---------	69206902	13	27
--------------------------------------------------CATTGTACAGGGCTATGA----	69291342	11	18
>bta-mir-106a
CCUUGGCCAUGUAAAAGUGCUUACAGUGCAGGUAGCUUUUUGAGAUCUACUGCAAUGCAAGCACUUCUUACAUUACCAUGG	bta-mir-106a		81
((.(((..((((((((((((((.((.(((((.(((.(((...))).)))))))).)).)))))))).))))))..))).))	structure		-29.7
************AAAAGUGCUUACAGUGCAGGUA***********************************************	bta-miR-106a		22
------------AAAAGTGCTTACAGTGCAGGTAG----------------------------------------------	68143041	56	23
>bta-mir-106b
CCUGCCGGGGCUAAAGUGCUGACAGUGCAGAUAGUGGUCCUGUGUGCUACCGCACUGUGGGUACUUGCUGCUCCGGCAGG	bta-mir-106b		80
(((((((((((..(((((((.(((((((.(.(((((........)))))).))))))).)))))))...)))))))))))	structure		-49.7
***********UAAAGUGCUGACAGUGCAGAU************************************************	bta-miR-106b		21
-----------TAAAGTGCTGACAGTGCAGAT------------------------------------------------	64698676	395	21
-----------TAAAGTGCTGACAGTGCAGA-------------------------------------------------	66799703	189	20
-----------TAAAGTGCTGACAGTGCAGATA-----------------------------------------------	67854566	77	22
-----------TAAAGTGCTGACAGTGCAG--------------------------------------------------	69276228	11	19
>bta-mir-107
CUCUCUGCUUUCAGCUUCUUUACAGUGUUGCCUUGUGGCAUGGAGUUCAAGCAGCAUUGUACAGGGCUAUCAAAGCACAGA	bta-mir-107		81
.(((.((((((.((((.((.(((((((((((.(((.(((.....))))))))))))))))).))))))...)))))).)))	structure		-29.7
*************************************************AGCAGCAUUGUACAGGGCUAUC**********	bta-miR-107		22
-------------------------------------------------AGCAGCATTGTACAGGGCTAT-----------	53945887	5735	21
-------------------------------------------------AGCAGCATTGTACAGGGC--------------	56429156	2658	18
-------------------------------------------------AGCAGCATTGTACAGGGCT-------------	56533551	2560	19
-------------------------------------------------AGCAGCATTGTACAGGGCTA------------	61020942	691	20
-------------------------------------------------AGCAGCATTGTACAGGGCTATC----------	64036711	445	22
-------------------------------------------------AGCAGCATTGTACAGGGCTATCA---------	67916088	72	23
>bta-mir-10a
GAUCUGUCUGUCUUCUGUAUAUACCCUGUAGAUCCGAAUUUGUGUAAGGAAUUUUGUGAUCACAAAUUCGUAUCUAGGGGAAUAUGUAGUUGACAUAAACACUCCGCUC	bta-mir-10a		109
....(((.((((..((((((((.((((.(((((.((((((((((................)))))))))).))))))))).))))))))..))))...)))........	structure		-33.9
*********************UACCCUGUAGAUCCGAAUUUGUG*****************************************************************	bta-miR-10a		23
---------------------TACCCTGTAGATCCGAATTTGT------------------------------------------------------------------	68049799	62	22
----------------------ACCCTGTAGATCCGAATTTGT------------------------------------------------------------------	68916681	20	21
>bta-mir-10b
CAGUGACGUUGUCUAUAUAUACCCUGUAGAACCGAAUUUGUGUGGUAUCCAUGUAGUCACAGAUUCGAUUCUAGGGGAAUAUAUGGUCGAUGCAAAAAC	bta-mir-10b		99
...((.(((((.((((((((.((((.(((((.((((((((((.(.(((....))).))))))))))).))))))))).)))))))).))))))).....	structure		-37.8
*******************UACCCUGUAGAACCGAAUUUGUG*********************************************************	bta-miR-10b		23
-------------------TACCCTGTAGAACCGAATTTGT----------------------------------------------------------	60096851	804	22
-------------------TACCCTGTAGAACCGAATTTGTG---------------------------------------------------------	67622164	96	23
--------------------ACCCTGTAGAACCGAATTTGT----------------------------------------------------------	68370759	42	21
-------------------TACCCTGTAGAACCGAATTTG-----------------------------------------------------------	68596856	32	21
--------------------ACCCTGTAGAACCGAATTTGTG---------------------------------------------------------	68807372	23	22
--------------------ACCCTGTAGAACCGAATTTGTGT--------------------------------------------------------	68903761	20	23
-------------------TACCCTGTAGAACCGAATTTGTGT--------------------------------------------------------	69094819	15	24
-------------------TACCCTGTAGAACCGAATTT------------------------------------------------------------	69230886	12	20
-------------------TACCCTGTAGAACCGAATT-------------------------------------------------------------	69332887	10	19
>bta-mir-125a
UGCCGGCCUCUGCGUCCCUGAGACCCUUUAACCUGUGAGGACGUCCAGGGUCACAGGUGAGGUUCUUGGGAGCCUGGCGUCCGGCC	bta-mir-125a		86
.((((((((..((.((((.((((.((((..((((((((...(.....)..)))))))))))).))))))))))..)).).))))).	structure		-39.9
**************UCCCUGAGACCCUUUAACCUGUG*************************************************	bta-miR-125a		23
--------------TCCCTGAGACCCTTTAACCTG---------------------------------------------------	55074014	4192	21
--------------TCCCTGAGACCCTTTAACCTGT--------------------------------------------------	55099069	4159	22
--------------TCCCTGAGACCCTTTAACCTGTG-------------------------------------------------	56014716	3103	23
--------------TCCCTGAGACCCTTTAACCTGTGA------------------------------------------------	57609629	1746	24
--------------TCCCTGAGACCCTTTAACCT----------------------------------------------------	65267018	351	20
--------------TCCCTGAGACCCTTTAACC-----------------------------------------------------	68467853	37	19
-----------------CTGAGACCCTTTAACCTG---------------------------------------------------	68578136	32	18
---------------CCCTGAGACCCTTTAACCTGTGA------------------------------------------------	68719582	27	23
---------------CCCTGAGACCCTTTAACCTGTG-------------------------------------------------	69142637	14	22
----------------CCTGAGACCCTTTAACCTG---------------------------------------------------	69271663	11	19
>bta-mir-125b
CGCGCGCCUCUCAAUCCCUGAGACCCUAACUUGUGAUGUUUACCGUUUAAAUCCACGGGUUAGGCUCUUGGGAGCUGCGAGUCGCGCC	bta-mir-125b-1		88
.(((((.(((.((.((((.((((.(((((((((((..(((((.....))))).))))))))))).))))))))..)).))).))))).	structure		-41.1
**************UCCCUGAGACCCUAACUUGUGA****************************************************	bta-miR-125b		22
--------------TCCCTGAGACCCTAACTTGTGA----------------------------------------------------	56206611	2896	22
--------------TCCCTGAGACCCTAACTTGTG-----------------------------------------------------	56998292	2156	21
--------------TCCCTGAGACCCTAACTTG-------------------------------------------------------	66136660	268	19
--------------TCCCTGAGACCCTAACTTGT------------------------------------------------------	66868180	180	20
>bta-mir-126
UGACGGGACAUUAUUACUUUUGGUACGCGCUGUGACACUUCAAACUCGUACCGUGAGUAAUAAUGCGCUGUCA	bta-mir-126		73
((((((..(((((((((((.(((((((.....(((....)))....))))))).)))))))))))..))))))	structure		-31.8
********CAUUAUUACUUUUGGUACGCG********************************************	bta-miR-126-5p		21
--------CATTATTACTTTTGGTACGCG--------------------------------------------	67248817	136	21
>bta-mir-1260b
GUUGCUGCUGCUCGCCAUCGAUCCCACCACUGCCACCACUGCUGCUACUGCUCCGCAGGUGCUGCUGGUGGUGAUGAUGAUAGUCCGGCGGGGGCGCUGG	bta-mir-1260b		100
(((.((((((..(..((((.((((((((((.((.(((..(((.((....))...)))))))).).)))))).)))))))...)..)))))).))).....	structure		-39.3
********************AUCCCACCACUGCCACCA**************************************************************	bta-miR-1260b		18
--------------------ATCCCACCACTGCCACCA--------------------------------------------------------------	66743298	197	18
>bta-mir-127
UGAUCACUGUCUCCAGCCUGCUGAAGCUCAGAGGGCUCUGAUUCAGAAAGAUCAUCGGAUCCGUCUGAGCUUGGCUGGUCGGAAGUCUCCUCAUC	bta-mir-127		95
.(((..(((...((((((.....(((((((((.((.((((((((.....))..)))))).)).))))))))))))))).)))..)))........	structure		-38.1
******************************************************UCGGAUCCGUCUGAGCUUGGCU*******************	bta-miR-127		22
------------------------------------------------------TCGGATCCGTCTGAGCTTGGCT-------------------	66069219	275	22
------------------------------------------------------TCGGATCCGTCTGAGCTTGGC--------------------	67353420	124	21
------------------------------------------------------TCGGATCCGTCTGAGCTTGG---------------------	67735256	86	20
>bta-mir-128
UGAGCUGUUGGAUUCGGGGCCGUAGCACUGUCUGAGAGGUUUACAUUUCUCACAGUGAACCGGUCUCUUUUUCAGCUGCUUC	bta-mir-128-1		82
.((((.((((((...(((((((...((((((..(((((((....)))))))))))))...)))))))...)))))).)))).	structure		-36
*************************************************UCACAGUGAACCGGUCUCUUU************	bta-miR-128		21
-------------------------------------------------TCACAGTGAACCGGTCTCTTT------------	64755297	391	21
-------------------------------------------------TCACAGTGAACCGGTCTCTT-------------	67143700	147	20
-------------------------------------------------TCACAGTGAACCGGTCTCT--------------	67784458	82	19
-------------------------------------------------TCACAGTGAACCGGTCTCTTTT-----------	68177492	53	22
-------------------------------------------------TCACAGTGAACCGGTCTC---------------	69369507	10	18
>bta-mir-1291
UGGCCCUGACUGAAGACCUGCAGUUACACUAUAGCUGCUGGUUUCAAACAGAGGCCCAGAGCACUGUCUUCCUG	bta-mir-1291		74
.(((((((..(((.((((.(((((((.....))))))).)))))))..))).))))(((....)))........	structure		-27.3
UGGCCCUGACUGAAGACCUGCAGU**************************************************	bta-miR-1291		24
TGGCCCTGACTGAAGACCTGCA----------------------------------------------------	69186401	13	22
TGGCCCTGACTGAAGACCTGC-----------------------------------------------------	69328177	10	21
>bta-mir-1296
CCUACCUAACUGGGUUAGGGCCCUGGCUCCAUCUCCUUUAGGAAAACCUUCUGUGGGGAGUGGGGCUUUGACCCUAACCUAGCUGGGCUGU	bta-mir-1296		91
....((((.(((((((((((....(((((((.((((((..((((....))))..)))))))))))))....))))))))))).))))....	structure		-48.1
**************UUAGGGCCCUGGCUCCAUCUCC*******************************************************	bta-miR-1296		22
--------------TTAGGGCCCTGGCTCCATCTCCT------------------------------------------------------	69216618	12	23
>bta-mir-1306
CCACCUCCCCUGCAAACGUCCAGUGAUGCAGAGGUAAUGGACGUUGGCUCUGGUGGUG	bta-mir-1306		58
.((((.((...((.((((((((...((......))..)))))))).))...)).))))	structure		-22.3
CCACCUCCCCUGCAAACGUCC*************************************	bta-miR-1306		21
CCACCTCCCCTGCAAACGTCC-------------------------------------	68746881	26	21
>bta-mir-1307
CAUCAAGAGUCGGCUGAGUCACUGCCACUGCCUACCAAUCUCGACCGGACCUCGACCGGCUCGUCUAUAUUGCCAAUCGACUCGGCGUGGCGUCGGUCGUGGUAGAUAGGCGGUCAUACAGACGAGUUUUCAAGUGUUGCUCUGGUGAC	bta-mir-1307		149
(((((.((((..(((((.((.(((..((((((((.(.(((.(((((((.((.((.((((.(((..............))).)))))).))..))))))).))).).))))))))....)))..)).))....)))...)))))))))..	structure		-51
*******************************************************************************ACUCGGCGUGGCGUCGGUCGUG************************************************	bta-miR-1307		22
-------------------------------------------------------------------------------ACTCGGCGTGGCGTCGGTCGTGG-----------------------------------------------	67589314	100	23
--------------------------------------------------------------------------------CTCGGCGTGGCGTCGGTCGTGG-----------------------------------------------	68129573	57	22
-------------------------------------------------------------------------------ACTCGGCGTGGCGTCGGTCGTG------------------------------------------------	68271065	48	22
--------------------------------------------------------------------------------CTCGGCGTGGCGTCGGTCGTG------------------------------------------------	68681676	28	21
-------------------------------------------------------------------------------ACTCGGCGTGGCGTCGGTCGT-------------------------------------------------	69106054	15	21
--------------------------------------------------------------------------------CTCGGCGTGGCGTCGGTCGTGGT----------------------------------------------	69333447	10	23
>bta-mir-130b
GGCCUGCCUGACACUCUUUCCCUGUUGCACUACUGUGCGCCCCUGGCAAGCAGUGCAAUGAUGAAAGGGCAUCGGUCAGGCC	bta-mir-130b		82
((((((.((((..(((((((..(((((((((.((.(((.......))))).)))))))))..)))))))..)))).))))))	structure		-39.3
**************************************************CAGUGCAAUGAUGAAAGGGCAU**********	bta-miR-130b		22
--------------------------------------------------CAGTGCAATGATGAAAGGGCA-----------	67662514	93	21
--------------------------------------------------CAGTGCAATGATGAAAGGGCAT----------	68480951	37	22
--------------------------------------------------CAGTGCAATGATGAAAGGGC------------	69085099	15	20
>bta-mir-132
CCGCCCCCGCGUCUCCAGGGCAACCGUGGCUUUCGAUUGUUACUGUGGGAACCGGAGGUAACAGUCUACAGCCAUGGUCGCCCCGCAGCACGCCCACGCGC	bta-mir-132		101
.(((....((((((.(.((((.(((((((((...((((((((((.(((...)))..))))))))))...))))))))).)))).).)).))))....))).	structure		-48.8
**********************************************************UAACAGUCUACAGCCAUGGUCG*********************	bta-miR-132		22
----------------------------------------------------------TAACAGTCTACAGCCATGGTCG---------------------	68948694	19	22
>bta-mir-1343
GGCUUCGGUGCUGGGGAGCGGCCCCCGGGCGGGCCUCUGCUCUGGCCCCUCCUGGGGCCCGCACUCUCGCUCCGGGCC	bta-mir-1343		78
((((.(((.((.((((.((((.(((((((.(((((........)))))..))))))).)))).)))).)).)))))))	structure		-52.2
************************************************CUCCUGGGGCCCGCACUCUC**********	bta-miR-1343-3p		20
------------------------------------------------CTCCTGGGGCCCGCACTCTCG---------	68258943	49	21
------------------------------------------------CTCCTGGGGCCCGCACTCTCGCT-------	68689656	28	23
-----------------------------------------------CCTCCTGGGGCCCGCACTCTCG---------	69279231	11	22
>bta-mir-135a
AGGCCUCGCUGUUCUCUAUGGCUUUUUAUUCCUAUGUGAUUCUACUGCUCACUCAUAUAGGGAUUGGAGCCGUGGCGCACGGCGGGGGCA	bta-mir-135a-1		90
.(.(((((((((.(.((((((((((..((((((((((((.............)))))))))))).)))))))))).).))))))))).).	structure		-46.2
****************UAUGGCUUUUUAUUCCUAUGUGA***************************************************	bta-miR-135a		23
----------------TATGGCTTTTTATTCCTATGTGA---------------------------------------------------	67839268	78	23
----------------TATGGCTTTTTATTCCTATGTG----------------------------------------------------	68841008	22	22
>bta-mir-1388
CCUGGGCGGUGCCUUCAGGACUGUCCAACCUGAGAAUGGUGAGCAUCCAGGGACAAUCUCAGGUUUGUCAGCCCGCAAGGUGCCGUCCCCUC	bta-mir-1388		92
...((((((((((((..((.(((.(.(((((((((.((...............)).))))))))).).))).))..))))))))))))....	structure		-43.1
****************AGGACUGUCCAACCUGAGAAU*******************************************************	bta-miR-1388-5p		21
----------------AGGACTGTCCAACCTGAGAAT-------------------------------------------------------	69136421	14	21
>bta-mir-140
UCUCUCUGUGUCCUGCCAGUGGUUUUACCCUAUGGUAGGUUACGUCAUGCUGUUCUACCACAGGGUAGAACCACGGACAGGAUACCGGGGCACC	bta-mir-140		94
...((((((((((((((.(((((((((((((.(((((((.((.((...)))).))))))).))))))))))))))).))))))).)))))....	structure		-50.8
*******************************************************UACCACAGGGUAGAACCACGGA*****************	bta-miR-140		22
--------------------------------------------------------ACCACAGGGTAGAACCACGGAC----------------	57414535	1866	22
-------------------------------------------------------TACCACAGGGTAGAACCACGGA-----------------	58030482	1498	22
-------------------------------------------------------TACCACAGGGTAGAACCACGGAC----------------	60016546	817	23
--------------------------------------------------------ACCACAGGGTAGAACCACGGA-----------------	64192571	433	21
--------------------------------------------------------ACCACAGGGTAGAACCACGGACA---------------	66480652	229	23
-------------------------------------------------------TACCACAGGGTAGAACCACG-------------------	67297959	130	20
-------------------------------------------------------TACCACAGGGTAGAACCACGG------------------	67371402	122	21
-------------------------------------------------------TACCACAGGGTAGAACCACGGACA---------------	67983773	67	24
---------------------------------------------------------CCACAGGGTAGAACCACGGAC----------------	68713156	27	21
-----------------------------------------------------------ACAGGGTAGAACCACGGACAGG-------------	68956142	19	22
-----------------------------------------------------------ACAGGGTAGAACCACGGACAGGA------------	69201442	13	23
-----------------------------------------------------------ACAGGGTAGAACCACGGACAG--------------	69211554	12	21
--------------------------------------------------------ACCACAGGGTAGAACCACGG------------------	69216966	12	20
--------------------------------------------------------ACCACAGGGTAGAACCACG-------------------	69330377	10	19
>bta-mir-141
GACCGGCUCUGGGUCCAUCUUCCAGCACAGUGUUGGAUGGUCUAAUGGUGAAGCUCCUAACACUGUCUGGUAAAGAUGGCCCCCGGCUGG	bta-mir-141		90
..((((((..(((.(((((((((((.(((((((((((...((.......))...))).))))))))))))..))))))))))..))))))	structure		-45
*********************************************************UAACACUGUCUGGUAAAGAUGG***********	bta-miR-141		22
---------------------------------------------------------TAACACTGTCTGGTAAAGATG------------	27195393	546202	21
---------------------------------------------------------TAACACTGTCTGGTAAAGATGG-----------	45162842	43303	22
---------------------------------------------------------TAACACTGTCTGGTAAAGA--------------	51883127	10337	19
---------------------------------------------------------TAACACTGTCTGGTAAAG---------------	52448372	8625	18
---------------------------------------------------------TAACACTGTCTGGTAAAGATGGC----------	54120013	5493	23
--------------------------------------------------------CTAACACTGTCTGGTAAAGATG------------	54862340	4460	22
---------------------------------------------------------TAACACTGTCTGGTAAAGAT-------------	57948461	1539	20
--------------------------------------------------------CTAACACTGTCTGGTAAAG---------------	67077552	155	19
--------------------------------------------------------CTAACACTGTCTGGTAAAGATGG-----------	67370670	122	23
------------------------------------------------------------CACTGTCTGGTAAAGATG------------	67539068	104	18
-----------------------------------------------------------ACACTGTCTGGTAAAGATG------------	67643533	94	19
----------------------------------------------------------AACACTGTCTGGTAAAGATG------------	68137329	56	20
--------------------------------------------------------CTAACACTGTCTGGTAAAGA--------------	68163614	54	20
--------------------------------------------------------CTAACACTGTCTGGTAAAGAT-------------	68357458	43	21
---------------------------------------------------------TAACACTGTCTGGTAAAGATGGCC---------	68512799	35	24
-------------------------------------TGGTCTAATGGTGAAGCTCC---------------------------------	69172179	13	20
>bta-mir-142
GACAGUGCAGUCACCCAUAAAGUAGAAAGCACUACUAACAGCACUGGAGGGUGUAGUGUUUCCUACUUUAUGGAUGAGUGUACUGUG	bta-mir-142		87
.((((((((.(((.(((((((((((.(((((((((...(..(....)..)..))))))))).))))))))))).))).)))))))).	structure		-43.9
***************CAUAAAGUAGAAAGCACUAC****************************************************	bta-miR-142-5p		20
-------------CCCATAAAGTAGAAAGCACT------------------------------------------------------	65075313	366	20
---------------CATAAAGTAGAAAGCACTACT---------------------------------------------------	65183857	357	21
-------------CCCATAAAGTAGAAAGCACTA-----------------------------------------------------	67375184	122	21
-------------CCCATAAAGTAGAAAGCACTAC----------------------------------------------------	67556775	103	22
---------------CATAAAGTAGAAAGCACT------------------------------------------------------	69072090	16	18
---------------CATAAAGTAGAAAGCACTAC----------------------------------------------------	69120559	14	20
---------------CATAAAGTAGAAAGCACTA-----------------------------------------------------	69305136	11	19
>bta-mir-143
GCGUCCUGUCUCCCAGCCUGAGGUGCAGUGCUGCAUCUCUGGUCAGUUGGGAGUCUGAGAUGAAGCACUGUAGCUCGGGAAGGGAGAAGUUGUUCUGCAGC	bta-mir-143		101
........((((((..((((((.(((((((((.((((((.((((......)).)).)))))).))))))))).))))))..)))))).(((((...)))))	structure		-52.2
*******************************************************UGAGAUGAAGCACUGUAGCUCG************************	bta-miR-143		22
-------------------------------------------------------TGAGATGAAGCACTGTAGCT--------------------------	62764163	536	20
-------------------------------------------------------TGAGATGAAGCACTGTAGCTC-------------------------	65969576	286	21
-------------------------------------------------------TGAGATGAAGCACTGTAGCTCG------------------------	68565933	33	22
-------------------------------------------------------TGAGATGAAGCACTGTAGCTCGG-----------------------	69030751	17	23
-------------------------------------------------------TGAGATGAAGCACTGTAGC---------------------------	69121973	14	19
>bta-mir-1468
GUUGAAGAGGUGGGUGGUUUCUCCGUUUGCCUGUUUUGCUGAUGUUCAUUUGACUUAUUCUCAGCAAAAUAAGCAAAUGGAAAAUUCAUCCAUCAAC	bta-mir-1468		97
........(((((((((.((.(((((((((.(((((((((((..................))))))))))).))))))))).)).)))))))))...	structure		-38.7
********************CUCCGUUUGCCUGUUUUGCUGA*******************************************************	bta-miR-1468		22
--------------------CTCCGTTTGCCTGTTTTGCTGA-------------------------------------------------------	55482051	3669	22
--------------------CTCCGTTTGCCTGTTTTGCTG--------------------------------------------------------	66438102	234	21
--------------------CTCCGTTTGCCTGTTTTGCT---------------------------------------------------------	66837943	184	20
--------------------CTCCGTTTGCCTGTTTTGC----------------------------------------------------------	68983227	18	19
>bta-mir-146a
CCCAUGUGUAUCCUCAGCUUUGAGAACUGAAUUCCAUAGGUUGUGUCAGUGUCAGACCUGUGAAGUUUAGUUCUUUAGCUGGGAUAUCUCUAUCAUCCU	bta-mir-146a		99
.......((((((.(((((..((((((((((((.((((((((.((.......)))))))))).)))))))))))).)))))))))))............	structure		-38.9
********************UGAGAACUGAAUUCCAUAGGUUGU*******************************************************	bta-miR-146a		24
--------------------TGAGAACTGAATTCCATAGGTT---------------------------------------------------------	67491297	109	22
--------------------TGAGAACTGAATTCCATAGG-----------------------------------------------------------	68468778	37	20
-------------------TTGAGAACTGAATTCCATAGGTT---------------------------------------------------------	68804060	23	23
>bta-mir-146b
UAAGAGAACUUUGGCCACCUGGCUCUGAGAACUGAAUUCCAUAGGCUGUGAGCUCUAGCAAAUGCCCUAGGGACUCAGUUCUGGUGCCCGGCUGUGCUACACCAUC	bta-mir-146b		106
...........((((((((.(((.((.((((((((.((((.((((.(((..((....))..))).)))))))).)))))))))).))).)).)).)))).......	structure		-36.7
*************************UGAGAACUGAAUUCCAUAGGCUGU*********************************************************	bta-miR-146b		24
-------------------------TGAGAACTGAATTCCATAGGCTGT---------------------------------------------------------	50693851	13271	24
-------------------------TGAGAACTGAATTCCATAGGCTG----------------------------------------------------------	57460776	1836	23
-------------------------TGAGAACTGAATTCCATAGGCT-----------------------------------------------------------	61400793	650	22
-------------------------TGAGAACTGAATTCCATAGGC------------------------------------------------------------	67387299	120	21
-------------------------TGAGAACTGAATTCCATAGG-------------------------------------------------------------	68468778	37	20
-----------------------------AACTGAATTCCATAGGCTGT---------------------------------------------------------	68824001	23	20
------------------------------ACTGAATTCCATAGGCTGT---------------------------------------------------------	68858850	22	19
-------------------------TGAGAACTGAATTCCATAGGCTGTGAGCTCTAGCAA---------------------------------------------	68885832	21	36
----------------------------GAACTGAATTCCATAGGCTGT---------------------------------------------------------	69127237	14	21
>bta-mir-148a
GAGGCAAAGUUCUGAGACACUCCGACUCUGAAUAUGAUAGAAGUCAGUGCACUACAGAACUUUGUCUC	bta-mir-148a		68
((((((((((((((((.((((..(((((((.......))).))))))))..)).))))))))))))))	structure		-27.9
*******************************************UCAGUGCACUACAGAACUUUGU***	bta-miR-148a		22
-------------------------------------------TCAGTGCACTACAGAACTTTGT---	20837323	964163	22
-------------------------------------------TCAGTGCACTACAGAACTTTGTC--	32402356	366779	23
-------------------------------------------TCAGTGCACTACAGAACTTTG----	44571536	47399	21
-------------------------------------------TCAGTGCACTACAGAACTTTGTCT-	47682208	25209	24
-------------------------------------------TCAGTGCACTACAGAACTTT-----	51778981	10488	20
-------------------------------------------TCAGTGCACTACAGAACTT------	53645475	6248	19
-------------------------------------------TCAGTGCACTACAGAACT-------	53846570	5941	18
-----------------------------------------------TGCACTACAGAACTTTGT---	58446509	1258	18
---------------------------------------------AGTGCACTACAGAACTTTGT---	59723131	867	20
----------------------------------------------GTGCACTACAGAACTTTGT---	61129132	679	19
--------------------------------------------CAGTGCACTACAGAACTTTGTC--	62760947	536	22
--------------------------------------------CAGTGCACTACAGAACTTTGT---	62982423	520	21
---------------------------------------------AGTGCACTACAGAACTTTGTC--	65574906	324	21
-----------------------------------------------TGCACTACAGAACTTTGTC--	66810066	188	19
----------------------------------------------GTGCACTACAGAACTTTGTC--	67132939	148	20
----------------------------------TGATAGAAGTCAGTGCACTACAGAACT-------	68205479	52	27
---------------------------------------------AGTGCACTACAGAACTTTG----	68277257	48	19
--------------------------------------------CAGTGCACTACAGAACTTTGTCT-	68384871	42	23
----------------------------------------------GTGCACTACAGAACTTTG----	68588504	32	18
--------------------------------------------CAGTGCACTACAGAACTTTG----	68732789	26	20
------------------------------------------GTCAGTGCACTACAGAACTTTGT---	68757752	25	23
---------------------------------------------AGTGCACTACAGAACTTTGTCT-	68839578	22	22
-----------------------------------GATAGAAGTCAGTGCACTACAGAAC--------	68919961	20	25
-----------------------------------------------TGCACTACAGAACTTTGTCT-	69126593	14	20
---------------------------------------GAAGTCAGTGCACTACAGAACT-------	69226062	12	22
-------------------------------------TAGAAGTCAGTGCACTACAGAACT-------	69263864	11	24
>bta-mir-148b
UUAGCAUUUGAGGUGAAGUUCUGUUAUACACUCAGGCUGUGGCUCUCUGAAAGUCAGUGCAUCACAGAACUUUGUCUCGAAAGCUUUCUA	bta-mir-148b		90
..(((.((((((((((((((((((.((.((((..((((.............)))))))).)).)))))))))))))))))).))).....	structure		-30.7
*****************************************************UCAGUGCAUCACAGAACUUUGU***************	bta-miR-148b		22
-----------------------------------------------------TCAGTGCATCACAGAACTTTGT---------------	58104429	1455	22
-----------------------------------------------------TCAGTGCATCACAGAACTTTG----------------	64938986	378	21
-----------------------------------------------------TCAGTGCATCACAGAACTTTGTC--------------	67692582	90	23
-----------------------------------------------------TCAGTGCATCACAGAACTTT-----------------	68037751	63	20
-----------------------------------------------------TCAGTGCATCACAGAACTT------------------	68729279	26	19
-----------------------------------------------------TCAGTGCATCACAGAACT-------------------	68900061	20	18
>bta-mir-149
GCCGGCGCCCAGGCUCUGGCUCCGUGUCUUCACUCCCGUGUGUGUCCACCGAGGGAGGGAGGGACGGGGGCUGUGCUGGGGCGGCCGGGA	bta-mir-149		90
.(((((((((.(((.(.(.((((((.(((((.(((((..(((....)))...)))))))))).)))))).).).))).)))).)))))..	structure		-56.3
**************UCUGGCUCCGUGUCUUCACUCCC*****************************************************	bta-miR-149-5p		23
--------------TCTGGCTCCGTGTCTTCACT--------------------------------------------------------	68351954	43	20
--------------TCTGGCTCCGTGTCTTCACTC-------------------------------------------------------	68890347	21	21
--------------TCTGGCTCCGTGTCTTCACTCC------------------------------------------------------	68895828	21	22
--------------TCTGGCTCCGTGTCTTCACTCCC-----------------------------------------------------	69359767	10	23
>bta-mir-150
CCUCUCUCCUCACGGCCCUGUCUCCCAACCCUUGUACCAGUGUGUGUCUCAGACCCUGGUACAGGUACGGGGAGGCAGGGACCUGGGGGAUCCCAGCAGC	bta-mir-150		100
....(((((.((.(((((((((((((....((((((((((.((.((...)).)).))))))))))....))))))))))).)))))))))..........	structure		-53.5
********************UCUCCCAACCCUUGUACCAGUGU*********************************************************	bta-miR-150		23
--------------------TCTCCCAACCCTTGTACCAGTG----------------------------------------------------------	68995503	18	22
--------------------TCTCCCAACCCTTGTACCAGTGT---------------------------------------------------------	69191328	13	23
--------------------TCTCCCAACCCTTGTACCAGT-----------------------------------------------------------	69362637	10	21
>bta-mir-151
CCUGCCCUCGAGGAGCUCACAGUCUAGUACGUCUCAUCCCCUACUAGACUGAAGCUCCUUGAGGACAGG	bta-mir-151		69
((((.((((((((((((..((((((((((.(........).)))))))))).)))))))))))).))))	structure		-42
*******UCGAGGAGCUCACAGUCUAGU*****************************************	bta-miR-151-5p		21
*******************************************CUAGACUGAAGCUCCUUGAGG*****	bta-miR-151-3p		21
-------TCGAGGAGCTCACAGTCTAGT-----------------------------------------	43979980	52024	21
-------TCGAGGAGCTCACAGTCTAGTA----------------------------------------	50586336	13555	22
-------TCGAGGAGCTCACAGTCTAG------------------------------------------	56591925	2514	20
-------TCGAGGAGCTCACAGTCT--------------------------------------------	61177812	674	18
------CTCGAGGAGCTCACAGTCTAGT-----------------------------------------	66076644	275	22
-------TCGAGGAGCTCACAGTCTA-------------------------------------------	67669357	92	19
------CTCGAGGAGCTCACAGTCTAGTA----------------------------------------	68019853	64	23
----------AGGAGCTCACAGTCTAGT-----------------------------------------	68434474	39	18
---------GAGGAGCTCACAGTCTAGT-----------------------------------------	68893224	21	19
--------CGAGGAGCTCACAGTCTAGTA----------------------------------------	68907341	20	21
------CTCGAGGAGCTCACAGTCT--------------------------------------------	68931461	19	19
-------------------------------------------CTAGACTGAAGCTCCTTGAGGA----	46926585	29616	22
-------------------------------------------CTAGACTGAAGCTCCTTGAGG-----	50476403	13839	21
-------------------------------------------CTAGACTGAAGCTCCTTGAG------	58636176	1177	20
------------------------------------------ACTAGACTGAAGCTCCTTGAGG-----	66188655	262	22
------------------------------------------ACTAGACTGAAGCTCCTTGAGGA----	66224017	258	23
--------------------------------------------TAGACTGAAGCTCCTTGAGGA----	67465991	112	21
-----------------------------------------TACTAGACTGAAGCTCCTTGAGG-----	67471899	111	23
-------------------------------------------CTAGACTGAAGCTCCTTGA-------	67638422	95	19
------------------------------------------ACTAGACTGAAGCTCCTTGAG------	67888925	74	21
-----------------------------------------TACTAGACTGAAGCTCCTTGAG------	68047691	62	22
--------------------------------------------TAGACTGAAGCTCCTTGAGG-----	68392504	41	20
-------------------------------------------CTAGACTGAAGCTCCTTGAGGAC---	68609838	31	23
-----------------------------------------TACTAGACTGAAGCTCCTTGAGGA----	68742071	26	24
---------------------------------------------AGACTGAAGCTCCTTGAGGA----	69207864	13	20
-------------------------------------------CTAGACTGAAGCTCCTTG--------	69271157	11	18
>bta-mir-152
UGUCCUCCCGGCCCAGGUUCUGUGAUACACUCCGACUCGGGCUCUGGAGCAGUCAGUGCAUGACAGAACUUGGGCCCGGACGGACC	bta-mir-152		86
.(((((((.((((((((((((((.((.((((..((((...(((....))))))))))).)).)))))))))))))).))).)))).	structure		-49.2
****************************************************UCAGUGCAUGACAGAACUUGGG************	bta-miR-152		22
----------------------------------------------------TCAGTGCATGACAGAACT----------------	67836070	78	18
----------------------------------------------------TCAGTGCATGACAGAACTTGG-------------	68294370	47	21
----------------------------------------------------TCAGTGCATGACAGAACTTG--------------	69268209	11	20
----------------------------------------------------TCAGTGCATGACAGAACTT---------------	69343567	10	19
>bta-mir-155
UGUUAAUGCUAAUCGUGAUAGGGGUUUUUACCUCGGACUGACUCCUACAUGUUAGCAUUAACA	bta-mir-155		63
((((((((((((.((((.((((((((....(....)...))))))))))))))))))))))))	structure		-28
**UUAAUGCUAAUCGUGAUAGGGGU**************************************	bta-miR-155		23
--TTAATGCTAATCGTGATAGGGGTT-------------------------------------	67946483	69	24
--TTAATGCTAATCGTGATAGGGGT--------------------------------------	68045769	62	23
>bta-mir-15a
CCUUGGAGUAAAGUAGCAGCACAUAAUGGUUUGUGGAUUUUGAAAAGGUGCAGGCCAUAUUGUGCUGCCUCAAAAAUACAAGG	bta-mir-15a		83
(((((.......(..((((((((..((((((((((.............))))))))))..))))))))..).......)))))	structure		-30.5
*************UAGCAGCACAUAAUGGUUUGU*************************************************	bta-miR-15a		21
-------------TAGCAGCACATAATGGTTTG--------------------------------------------------	58772473	1115	20
-------------TAGCAGCACATAATGGTTTGT-------------------------------------------------	62099079	588	21
-------------TAGCAGCACATAATGGTTTGTG------------------------------------------------	67207506	140	22
>bta-mir-15b
UUGAGACCUUAAAGUACUGUAGCAGCACAUCAUGGUUUACAUACUACAGUCAAGAUGCGAAUCAUUAUUUGCUGCUCUAGAAAUUUAAGGAAAUUCAU	bta-mir-15b		98
.((((.(((((((...(((.(((((((.((.(((((((.(((.((.......))))).))))))).)).))))))).)))...)))))))...)))).	structure		-29
*******************UAGCAGCACAUCAUGGUUUACA*********************************************************	bta-miR-15b		22
-------------------TAGCAGCACATCATGGTTTACA---------------------------------------------------------	65989255	284	22
-------------------TAGCAGCACATCATGGTTTAC----------------------------------------------------------	68478583	37	21
-------------------TAGCAGCACATCATGGTTTA-----------------------------------------------------------	69569221	7	20
-------------------TAGCAGCACATCATGGTTT------------------------------------------------------------	69814032	4	19
-------------------TAGCAGCACATCATGGTT-------------------------------------------------------------	71088389	1	18
>bta-mir-16a
GUCAGCAGUGCCUUAGCAGCACGUAAAUAUUGGUGUUAAGAUUCUAAAAUUAUCUCCAGUAUUAACUGUGCUGCUGAAGUAAGGUUGGC	bta-mir-16a		89
((((((..(((.((((((((((((.((((((((.(.(((..........))).).)))))))).)).)))))))))).)))..))))))	structure		-36.5
*************UAGCAGCACGUAAAUAUUGGUG******************************************************	bta-miR-16a		22
-------------TAGCAGCACGTAAATATTGGTG------------------------------------------------------	56601977	2507	22
-------------TAGCAGCACGTAAATATTGGT-------------------------------------------------------	67017024	162	21
-------------TAGCAGCACGTAAATATTGGTGT-----------------------------------------------------	68374287	42	23
-------------TAGCAGCACGTAAATATTGG--------------------------------------------------------	68671792	28	20
-------------TAGCAGCACGTAAATATTG---------------------------------------------------------	69413611	9	19
-------------TAGCAGCACGTAAATATTGGTGTT----------------------------------------------------	70525459	2	24
--------------AGCAGCACGTAAATATTGGTG------------------------------------------------------	71337510	1	21
>bta-mir-16b
CAUACUUGUUCCGCUGUAGCAGCACGUAAAUAUUGGCGUAGUAAAAUAAAUAUUAAACACCAAUAUUAUUGUGCUGCUUUAGCGUGACAGGGA	bta-mir-16b		93
....((((((.(((((.(((((((((..((((((((.((((((.......))))..)).))))))))..))))))))).))))).))))))..	structure		-38
****************UAGCAGCACGUAAAUAUUGGC********************************************************	bta-miR-16b		21
----------------TAGCAGCACGTAAATATTGGCG-------------------------------------------------------	54296372	5185	22
----------------TAGCAGCACGTAAATATTGGC--------------------------------------------------------	64326101	423	21
----------------TAGCAGCACGTAAATATTGGCGT------------------------------------------------------	68057983	62	23
----------------TAGCAGCACGTAAATATTGG---------------------------------------------------------	68671792	28	20
>bta-mir-17
GUCAGAAUAAUGUCAAAGUGCUUACAGUGCAGGUAGUGAUAUGUGCAUCUACUGCAGUGAAGGCACUUGUAGCAUUAUGGUGAC	bta-mir-17		84
((((..(((((((..((((((((.((.(((((.(((((.......)).)))))))).)).))))))))...)))))))..))))	structure		-33.8
*************CAAAGUGCUUACAGUGCAGGUAGU***********************************************	bta-miR-17-5p		24
**************************************************ACUGCAGUGAAGGCACUUGU**************	bta-miR-17-3p		20
-------------CAAAGTGCTTACAGTGCAGGTAG------------------------------------------------	63990243	449	23
-------------CAAAGTGCTTACAGTGCAGGTAGT-----------------------------------------------	67746986	85	24
-------------CAAAGTGCTTACAGTGCAGGT--------------------------------------------------	68247428	49	21
-------------CAAAGTGCTTACAGTGCAGGTA-------------------------------------------------	68738067	26	22
------------TCAAAGTGCTTACAGTGCAGGT--------------------------------------------------	69032842	17	22
------------TCAAAGTGCTTACAGTGCAGGTAG------------------------------------------------	69317317	10	24
-------------CAAAGTGCTTACAGTGCAGG---------------------------------------------------	69334897	10	20
--------------------------------------------------ACTGCAGTGAAGGCACTTGTA-------------	65165609	359	21
--------------------------------------------------ACTGCAGTGAAGGCACTTG---------------	67641082	95	19
--------------------------------------------------ACTGCAGTGAAGGCACTTGTAG------------	68123132	57	22
--------------------------------------------------ACTGCAGTGAAGGCACTTGT--------------	68332229	45	20
>bta-mir-181a
UGAGCUCCGAGGUUGCUUCAGUGAACAUUCAACGCUGUCGGUGAGUUUGGAAUUAAAAAUCAAAACCAUCGACCGUUGAUUGUACCCUAUGGCCAACCACCAUCUCCACC	bta-mir-181a-1		110
.(((......(((((((..((.(.(((.((((((..(((((((.((((.((........)).))))))))))))))))).))).).))..)).))))).....)))....	structure		-31.8
***********************AACAUUCAACGCUGUCGGUGAGUU***************************************************************	bta-miR-181a		24
-----------------------AACATTCAACGCTGTCGGTGAG-----------------------------------------------------------------	39409569	134185	22
-----------------------AACATTCAACGCTGTCGGTGAGT----------------------------------------------------------------	40638041	90362	23
-----------------------AACATTCAACGCTGTCGGTGA------------------------------------------------------------------	50938947	12595	21
-----------------------AACATTCAACGCTGTCGGTGAGTT---------------------------------------------------------------	55779239	3326	24
-----------------------AACATTCAACGCTGTCGGTG-------------------------------------------------------------------	58046923	1491	20
-----------------------AACATTCAACGCTGTCGGT--------------------------------------------------------------------	64374487	419	19
-----------------------AACATTCAACGCTGTCGGTGAGTTT--------------------------------------------------------------	65194911	356	25
------------------------ACATTCAACGCTGTCGGTGAGT----------------------------------------------------------------	68163776	54	22
------------------------ACATTCAACGCTGTCGGTGAG-----------------------------------------------------------------	68329664	45	21
-----------------------AACATTCAACGCTGTCGG---------------------------------------------------------------------	68512239	35	18
-------------------------CATTCAACGCTGTCGGTGAG-----------------------------------------------------------------	68877726	21	20
--------------------------ATTCAACGCTGTCGGTGAGT----------------------------------------------------------------	69158415	14	20
-------------------------CATTCAACGCTGTCGGTGAGT----------------------------------------------------------------	69297249	11	21
>bta-mir-181b
CUUGGGCAGAGGUUCUUUCUUAAAAGGUCACAAUCAACAUUCAUUGCUGUCGGUGGGUUGAACUGUGUGGACAAGCUCACUGAACAAUGAGUGCAACUGUGGCCCCGCAU	bta-mir-181b-1		110
.(((((.((((...)))))))))..(((((((.....(((((((((...((((((((((....(((....))))))))))))).)))))))))....)))))))......	structure		-35.6
***********************************AACAUUCAUUGCUGUCGGUGGGUU***************************************************	bta-miR-181b		24
-----------------------------------AACATTCATTGCTGTCGGTGGGT----------------------------------------------------	53209737	6961	23
-----------------------------------AACATTCATTGCTGTCGGTGGG-----------------------------------------------------	54571098	4810	22
-----------------------------------AACATTCATTGCTGTCGGTGGGTT---------------------------------------------------	57720666	1672	24
-----------------------------------AACATTCATTGCTGTCGGTGG------------------------------------------------------	66913467	175	21
-----------------------------------AACATTCATTGCTGTCGGTG-------------------------------------------------------	67821608	79	20
------------------------------------ACATTCATTGCTGTCGGTGGGT----------------------------------------------------	68625743	30	22
-----------------------------------AACATTCATTGCTGTCGGT--------------------------------------------------------	69221022	12	19
------------------------------------ACATTCATTGCTGTCGGTGGGTT---------------------------------------------------	69327217	10	23
------------------------------------ACATTCATTGCTGTCGGTGGG-----------------------------------------------------	69347307	10	21
>bta-mir-181c
UUGCCAAGGGUUUGGGGGAACAUUCAACCUGUCGGUGAGUUUGGGCAGCUCAGGCAAACCAUCGACCGUUGAGUGGACCCCGAGGCCUGGAACUGCC	bta-mir-181c		97
...(((.((.(((((((...((((((((..(((((((.(((((...........)))))))))))).))))))))..))))))).))))).......	structure		-45.4
******************AACAUUCAACCUGUCGGUGAGUUU*******************************************************	bta-miR-181c		24
------------------AACATTCAACCTGTCGGTGAGT---------------------------------------------------------	63247528	501	22
------------------AACATTCAACCTGTCGGTGAG----------------------------------------------------------	65684225	315	21
------------------AACATTCAACCTGTCGGTGAGTT--------------------------------------------------------	66441834	233	23
------------------AACATTCAACCTGTCGGTGA-----------------------------------------------------------	69186570	13	20
>bta-mir-181d
UCCCCUCCCUUAGGCCACAGCGAAGGUCACAAUCAACAUUCAUUGUUGUCGGUGGGUUGUGACAGAGACCAGACCCACCGAGGGAUGAAUGUCACUGUGGCUGGGCCAGACAC	bta-mir-181d		113
......(((...((((((((.((.............((((((((....((((((((((.((........))))))))))))..)))))))))).)))))))))))........	structure		-44.5
**********************************AACAUUCAUUGUUGUCGGUGGGU********************************************************	bta-miR-181d		23
----------------------------------AACATTCATTGTTGTCGGTGGGT--------------------------------------------------------	67863158	76	23
----------------------------------AACATTCATTGTTGTCGGTGGGTT-------------------------------------------------------	68449798	38	24
----------------------------------AACATTCATTGTTGTCGGTGGG---------------------------------------------------------	68678148	28	22
>bta-mir-182
CGCCGCCGCCUGCCUCCCACCAUUUUUGGCAAUGGUAGAACUCACACUGGUGAGGUAAUGGGAUCCGGUGGUUCUAGACUUGCCAACUAUGGUGCGAGGGCUUGGCCAGCA	bta-mir-182		111
.((.((((....((((.((((((..(((((((...((((((...((((((..............))))))))))))...)))))))..)))))).))))...))))..)).	structure		-46.1
************************UUUGGCAAUGGUAGAACUCACACU***************************************************************	bta-miR-182		24
------------------------TTTGGCAATGGTAGAACTCACACT---------------------------------------------------------------	43362805	60627	24
------------------------TTTGGCAATGGTAGAACTCACA-----------------------------------------------------------------	46487474	32922	22
------------------------TTTGGCAATGGTAGAACTCACACTGG-------------------------------------------------------------	52378552	8896	26
------------------------TTTGGCAATGGTAGAACTCACAC----------------------------------------------------------------	52795093	7807	23
------------------------TTTGGCAATGGTAGAACTCAC------------------------------------------------------------------	54342874	5141	21
------------------------TTTGGCAATGGTAGAACTCA-------------------------------------------------------------------	54599767	4741	20
------------------------TTTGGCAATGGTAGAACTCACACTG--------------------------------------------------------------	54735320	4617	25
------------------------TTTGGCAATGGTAGAACT---------------------------------------------------------------------	64672530	397	18
------------------------TTTGGCAATGGTAGAACTCACACTGGT------------------------------------------------------------	65710889	312	27
------------------------TTTGGCAATGGTAGAACTC--------------------------------------------------------------------	66787338	191	19
-----------------------------CAATGGTAGAACTCACACT---------------------------------------------------------------	68281069	47	19
-------------------------TTGGCAATGGTAGAACTCACACT---------------------------------------------------------------	68390987	41	23
------------------------TTTGGCAATGGTAGAACTCACACTGGTGA----------------------------------------------------------	68494953	36	29
--------------------------TGGCAATGGTAGAACTCACA-----------------------------------------------------------------	68765627	25	20
------------------------TTTGGCAATGGTAGAACTCACACTGGTGAGG--------------------------------------------------------	68967423	18	31
-------------------------TTGGCAATGGTAGAACTCACA-----------------------------------------------------------------	68986701	18	21
-----------------------------CAATGGTAGAACTCACACTGG-------------------------------------------------------------	69321357	10	21
>bta-mir-183
CUGUGUAUGGCACUGGUAGAAUUCACUGUGAACAGUCUCGGUCAGUGAAUUACCGAAGGGCCAUAAACAG	bta-mir-183		70
((((.((((((.((((((..(((((((((((......)))..))))))))))))..)).)))))).))))	structure		-25.5
*****UAUGGCACUGGUAGAAUUCACUG******************************************	bta-miR-183		23
-----TATGGCACTGGTAGAATTCACT-------------------------------------------	54730701	4619	22
-----TATGGCACTGGTAGAATTCACTG------------------------------------------	55680720	3442	23
------ATGGCACTGGTAGAATTCACTG------------------------------------------	58291544	1347	22
------ATGGCACTGGTAGAATTCACT-------------------------------------------	59767148	858	21
-----TATGGCACTGGTAGAATTCAC--------------------------------------------	67057941	157	21
-----TATGGCACTGGTAGAATTCACTGT-----------------------------------------	67323877	127	24
------ATGGCACTGGTAGAATTCACTGT-----------------------------------------	67873357	75	23
-----TATGGCACTGGTAGAATT-----------------------------------------------	68038381	63	18
-----TATGGCACTGGTAGAATTCA---------------------------------------------	68125868	57	20
------ATGGCACTGGTAGAATTCAC--------------------------------------------	68669089	29	20
>bta-mir-1839
AAUGAAAAGGUAGAUAGAACAGGUCUUGUUUGCAAAAUGAAUUCAUGACCUACAUAUCUACCAACAGCAAUG	bta-mir-1839		72
........((((((((....(((((.((....((...))....)).)))))...))))))))..........	structure		-18.3
******AAGGUAGAUAGAACAGGUCUUGUU******************************************	bta-miR-1839		24
------AAGGTAGATAGAACAGGTCTTGT-------------------------------------------	59102314	1008	23
-------AGGTAGATAGAACAGGTCTTGT-------------------------------------------	59750813	861	22
------AAGGTAGATAGAACAGGTCT----------------------------------------------	62252106	576	20
------AAGGTAGATAGAACAGGTCTTG--------------------------------------------	62452661	560	22
------AAGGTAGATAGAACAGGTCTT---------------------------------------------	67786672	82	21
-------AGGTAGATAGAACAGGTCTTG--------------------------------------------	67789378	82	21
-------AGGTAGATAGAACAGGTCT----------------------------------------------	68398326	41	19
-----AAAGGTAGATAGAACAGGTCT----------------------------------------------	68707783	27	21
------AAGGTAGATAGAACAGGTC-----------------------------------------------	68796224	24	19
-------AGGTAGATAGAACAGGTCTTGTT------------------------------------------	68839864	22	23
------AAGGTAGATAGAACAGGTCTTGTT------------------------------------------	68919881	20	24
-----AAAGGTAGATAGAACAGGTCTTGT-------------------------------------------	69235170	12	24
>bta-mir-185
GGGGGUGAGGGACUGGAGAGAAAGGCAGUUCCUGAUGGUCCCCUCCCCAGGGGCUGGCUUUCCUCCGGCCCCUCCUUCC	bta-mir-185		79
(((((.(((((.((((((.(((((.(((((((((..((......)).))))))))).))))))))))).))))))))))	structure		-50.3
*************UGGAGAGAAAGGCAGUUCCUGA********************************************	bta-miR-185		22
-------------TGGAGAGAAAGGCAGTTCCTG---------------------------------------------	68087655	59	21
-------------TGGAGAGAAAGGCAGTTCCTGA--------------------------------------------	68257424	49	22
-------------TGGAGAGAAAGGCAGTTCCT----------------------------------------------	69339197	10	20
>bta-mir-186
UGCUUAUAACUUUCCAAAGAAUUCUCCUUUUGGGCUUUCUGAUUUUAUUUUAAGCCCAAAGGUGAAUUUUUUGGGAAGUUUGAGCU	bta-mir-186		86
.(((((.(((((((((((((((((.(((((.((((((..............))))))))))).)))))))))))))))))))))).	structure		-41.5
**************CAAAGAAUUCUCCUUUUGGGCU**************************************************	bta-miR-186		22
--------------CAAAGAATTCTCCTTTTGGGCT--------------------------------------------------	35060356	260230	22
--------------CAAAGAATTCTCCTTTTGGGC---------------------------------------------------	40234316	106377	21
--------------CAAAGAATTCTCCTTTTGGGCTT-------------------------------------------------	45075578	43859	23
--------------CAAAGAATTCTCCTTTTGGG----------------------------------------------------	57237664	1973	20
---------------AAAGAATTCTCCTTTTGGGCT--------------------------------------------------	57306192	1938	21
--------------CAAAGAATTCTCCTTTTGGGCTTT------------------------------------------------	58418647	1273	24
--------------CAAAGAATTCTCCTTTTGG-----------------------------------------------------	58622009	1182	19
---------------AAAGAATTCTCCTTTTGGGC---------------------------------------------------	61058839	686	20
---------------AAAGAATTCTCCTTTTGGGCTT-------------------------------------------------	62120803	586	22
-------------CCAAAGAATTCTCCTTTTGGGC---------------------------------------------------	67385008	121	22
-------------CCAAAGAATTCTCCTTTTGGGCT--------------------------------------------------	67823346	79	23
---------------AAAGAATTCTCCTTTTGGGCTTT------------------------------------------------	68614302	31	23
-------------------AATTCTCCTTTTGGGCTT-------------------------------------------------	69103999	15	18
----------------AAGAATTCTCCTTTTGGGCT--------------------------------------------------	69115399	15	20
>bta-mir-188
UGCUCCCUCUCUCACAUCCCUUGCAUGGUGGAGGGUGAGCUUUCUGAAAACCCCUCCCACAUGCAGGGUUUGCAGGAUGGUGAGCC	bta-mir-188		86
.((((((..(((..((..(((((((((..((((((....(.....).....))))))..)))))))))..))..))).)).)))).	structure		-38.8
**************CAUCCCUUGCAUGGUGGAGGGU**************************************************	bta-miR-188		22
--------------CATCCCTTGCATGGTGGAGGGT--------------------------------------------------	68698657	27	22
>bta-mir-18a
UGUUCUAAGGUGCAUCUAGUGCAGAUAGUGAAGUAGAUUAGCAUCUACUGCCCUAAGUGCUCCUUCUGGCA	bta-mir-18a		71
((((..((((.((((.(((.((((.(((((..(.....)..)).))))))).))).)))).))))..))))	structure		-21.1
*****UAAGGUGCAUCUAGUGCAGAUA********************************************	bta-miR-18a		22
-----TAAGGTGCATCTAGTGCAGATAG-------------------------------------------	69182254	13	23
>bta-mir-190a
UGCAGGCCUCUGUGUGAUAUGUUUGAUAUAUUAGGUUGUUAUUUAAUCCAACUAUAUAUCAAACAUAUUCCUACAGUGUCUUGCC	bta-mir-190a		85
.(((((.(.(((((.((((((((((((((((..(((((..........)))))))))))))))))))))..))))).).))))).	structure		-31.8
**************UGAUAUGUUUGAUAUAUUAGGU*************************************************	bta-miR-190a		22
--------------TGATATGTTTGATATATTAGGTT------------------------------------------------	68225768	51	23
--------------TGATATGTTTGATATATTAGGTTG-----------------------------------------------	68561544	33	24
--------------TGATATGTTTGATATATTAGGT-------------------------------------------------	68630963	30	22
>bta-mir-190b
UGCUUCUGUGUGAUAUGUUUGAUAUUGGGUUGUUUAAUUAGGAACCAACUAAAUGUCAAACAUAUUCUUACAGCAGUAG	bta-mir-190b		79
((((.(((((.(((((((((((((((.((((((((......))).))))).)))))))))))))))..))))).)))).	structure		-30
**********UGAUAUGUUUGAUAUUGGGUU************************************************	bta-miR-190b		21
----------TGATATGTTTGATATTGGGTTG-----------------------------------------------	69124045	14	22
>bta-mir-191
GGCUGGACAGCGGGCAACGGAAUCCCAAAAGCAGCUGUUGUCUCCAGAGCAUUCCAGCUGCGCUUGGAUUUCGUUCCCUGCUCUCCUGCCU	bta-mir-191		91
(((.(((.((((((.((((((((((.((..(((((((.(((.......)))...)))))))..)))))))))))).)))))).))).))).	structure		-47.1
**************CAACGGAAUCCCAAAAGCAGCUG******************************************************	bta-miR-191		23
--------------CAACGGAATCCCAAAAGCAGCTG------------------------------------------------------	29832598	474694	23
---------------AACGGAATCCCAAAAGCAGCTG------------------------------------------------------	51934618	10252	22
--------------CAACGGAATCCCAAAAGCAGCTGT-----------------------------------------------------	54190531	5381	24
--------------CAACGGAATCCCAAAAGCAGCT-------------------------------------------------------	55019196	4233	22
--------------CAACGGAATCCCAAAAGCAG---------------------------------------------------------	58101516	1457	20
--------------CAACGGAATCCCAAAAGCAGC--------------------------------------------------------	61185892	673	21
---------------AACGGAATCCCAAAAGCAGCTGT-----------------------------------------------------	64572749	404	23
-----------------CGGAATCCCAAAAGCAGCTG------------------------------------------------------	65641791	319	20
----------------ACGGAATCCCAAAAGCAGCTG------------------------------------------------------	65747848	309	21
-------------------GAATCCCAAAAGCAGCTG------------------------------------------------------	68813398	23	18
---------------AACGGAATCCCAAAAGCAGCT-------------------------------------------------------	68867226	21	21
--------------CAACGGAATCCCAAAAGCA----------------------------------------------------------	69011966	17	19
--------------CAACGGAATCCCAAAAGCAGCTGTT----------------------------------------------------	69144261	14	25
------------------GGAATCCCAAAAGCAGCTG------------------------------------------------------	69196177	13	19
>bta-mir-192
AGACCGAGUGCACAGGGCUCUGACCUAUGAAUUGACAGCCAGUGCUCUUGUGUCCCCUCUGGCUGCCAAUUCCAUAGGUCACAGGUAUGUUCGCCUCAAUGCCAGC	bta-mir-192		106
.....(((.(((((.(.((.((((((((((((((.(((((((................))))))).))))).))))))))).)).).)))..))))).........	structure		-38.6
*******************CUGACCUAUGAAUUGACAGCCAG****************************************************************	bta-miR-192		23
-------------------CTGACCTATGAATTGACAGCC------------------------------------------------------------------	49492100	16867	21
--------------------TGACCTATGAATTGACAGCCAGT---------------------------------------------------------------	59405634	932	23
-------------------CTGACCTATGAATTGACAGC-------------------------------------------------------------------	60843689	710	20
--------------------TGACCTATGAATTGACAGCCAG----------------------------------------------------------------	61635971	629	22
-------------------CTGACCTATGAATTGACAGCCA-----------------------------------------------------------------	62863269	530	22
--------------------TGACCTATGAATTGACAGCC------------------------------------------------------------------	64570729	404	20
--------------------TGACCTATGAATTGACAGCCA-----------------------------------------------------------------	65958971	287	21
-------------------CTGACCTATGAATTGACAGCCAGT---------------------------------------------------------------	67142230	147	24
-------------------CTGACCTATGAATTGACAG--------------------------------------------------------------------	68008832	65	19
------------------TCTGACCTATGAATTGACAGCC------------------------------------------------------------------	68750877	25	22
--------------------TGACCTATGAATTGACAGC-------------------------------------------------------------------	68896689	21	19
-------------------CTGACCTATGAATTGACA---------------------------------------------------------------------	69035868	17	18
-------------------CTGACCTATGAATTGACAGCCAG----------------------------------------------------------------	69084304	15	23
>bta-mir-193a
UGGGAGCUGAGAGCUGGGUCUUUGCGGGCGAGAUGAAGGUGUCGGUUCAACUGGCCUACAAAGUCCCAGUCCUCGGCCCCC	bta-mir-193a		81
.(((.((((((.((((((.(((((.((((.((.((((........)))).)).)))).))))).)))))).))))))))).	structure		-48.1
**************UGGGUCUUUGCGGGCGAGAUGA*********************************************	bta-miR-193a-5p		22
************************************************AACUGGCCUACAAAGUCCCAGU***********	bta-miR-193a-3p		22
--------------TGGGTCTTTGCGGGCGAGATG----------------------------------------------	68495889	36	21
--------------TGGGTCTTTGCGGGCGAGATGA---------------------------------------------	68753377	25	22
------------------------------------------------AACTGGCCTACAAAGTCCCAGT-----------	63055986	516	22
------------------------------------------------AACTGGCCTACAAAGTCCCAG------------	68638913	30	21
------------------------------------------------AACTGGCCTACAAAGTCCCA-------------	68940638	19	20
>bta-mir-194
UUCUUAACGGCGUCAUCGAUUGUAACAGCAACUCCAUGUGGACUGUGCGUCAAUUUCCAGUGGAGAUGCUGUUACUUUUGAUGGCUGCCAAUUCACU	bta-mir-194-1		97
........(((((((((((..(((((((((.((((((.((((..((......)).)))))))))).)))))))))..)))))))).)))........	structure		-44.1
********************UGUAACAGCAACUCCAUGUGGA*******************************************************	bta-miR-194		22
--------------------TGTAACAGCAACTCCATGTGGA-------------------------------------------------------	60201875	788	22
--------------------TGTAACAGCAACTCCATGTGG--------------------------------------------------------	66600742	214	21
--------------------TGTAACAGCAACTCCATGTGGAC------------------------------------------------------	68239473	50	23
--------------------TGTAACAGCAACTCCATGTGGACT-----------------------------------------------------	68756577	25	24
--------------------TGTAACAGCAACTCCATG-----------------------------------------------------------	69113584	15	18
>bta-mir-196a
AGCUGAUCUGUGGCUUAGGUAGUUUCAUGUUGUUGGGAUUGAGUUUUGAACUCGGCAACAAGAAACUGCCUGAGUUACAUCAGUC	bta-mir-196a-2		85
.(((((..((((((((((((((((((.((((((((((.((........)))))))))))).))))))))))))))))))))))).	structure		-45.3
***************UAGGUAGUUUCAUGUUGUUGGG************************************************	bta-miR-196a		22
---------------TAGGTAGTTTCATGTTGTTGGGA-----------------------------------------------	62103195	588	23
---------------TAGGTAGTTTCATGTTGTTGGG------------------------------------------------	66722899	199	22
---------------TAGGTAGTTTCATGTTGTTGG-------------------------------------------------	68838082	22	21
>bta-mir-197
GGGGCUGUGCCGGGUAGAGAGGGCAGUGGGAGGUAAGAGCUCUUCACCCUUCACCACCUUCUCCACCCAGCAGGGCCAGCA	bta-mir-197		81
..((((.(((.((((.(((((((..(((((.((((((....))).))).)))))..))))))).)))).))).))))....	structure		-42.6
*************************************************UUCACCACCUUCUCCACCCAGC**********	bta-miR-197		22
-------------------------------------------------TTCACCACCTTCTCCACCCAGC----------	63371657	492	22
-------------------------------------------------TTCACCACCTTCTCCACCCAG-----------	66271806	253	21
-------------------------------------------------TTCACCACCTTCTCCACCCA------------	68604258	31	20
>bta-mir-19a
GCAGUCCUCUGUUAGUUUUGCAUAGUUGCACUACAAGAAGAAUGUAGUUGUGCAAAUCUAUGCAAAACUGAUGGUGGCCUGC	bta-mir-19a		82
((((.((.(((((((((((((((((((((((((((.......))))...))))))..))))))))))))))))).)).))))	structure		-38.7
************************************************UGUGCAAAUCUAUGCAAAACUGA***********	bta-miR-19a		23
------------------------------------------------TGTGCAAATCTATGCAAAACTG------------	66393447	239	22
------------------------------------------------TGTGCAAATCTATGCAAAACTGA-----------	67358752	124	23
-----------------------------------------------TTGTGCAAATCTATGCAAAACTG------------	69226938	12	23
>bta-mir-19b
CACUGUUCUAUGGUUAGUUUUGCAGGUUUGCAUCCAGCUGUGUGAUAUUCUGCUGUGCAAAUCCAUGCAAAACUGACUGUGGUAGUG	bta-mir-19b		87
(((((..(((((((((((((((((((((((((..((((.............)))))))))).)).))))))))))))))))))))))	structure		-38.5
*****************************************************UGUGCAAAUCCAUGCAAAACUGA***********	bta-miR-19b		23
-----------------------------------------------------TGTGCAAATCCATGCAAAACTG------------	55558181	3567	22
-----------------------------------------------------TGTGCAAATCCATGCAAAACTGA-----------	60929786	701	23
-----------------------------------------------------TGTGCAAATCCATGCAAAACT-------------	67252610	135	21
-----------------------------------------------------TGTGCAAATCCATGCAAAAC--------------	68544495	34	20
>bta-mir-200a
GGGCCUCUGUGGACAUCUUACCGGACAGUGCUGGAUUUCUCGGCUCGACUCUAACACUGUCUGGUAACGAUGUUCAAAGGUGACCC	bta-mir-200a		86
((((.(((.(((((((((((((((((((((.((((....(((...))).)))).))))))))))))).)))))))).))).).)))	structure		-40.5
***************************************************UAACACUGUCUGGUAACGAUGUU************	bta-miR-200a		23
---------------------------------------------------TAACACTGTCTGGTAACGATG--------------	47070457	28096	21
---------------------------------------------------TAACACTGTCTGGTAACGATGTT------------	53876138	5885	23
---------------------------------------------------TAACACTGTCTGGTAACGATGT-------------	54259877	5246	22
---------------------------------------------------TAACACTGTCTGGTAACGA----------------	57983662	1524	19
---------------------------------------------------TAACACTGTCTGGTAACG-----------------	59338859	949	18
---------------------------------------------------TAACACTGTCTGGTAACGAT---------------	63779109	464	20
----------------------------------------------------AACACTGTCTGGTAACGATGTT------------	67593878	99	22
----------------------------------------------------AACACTGTCTGGTAACGATG--------------	68199551	52	20
----------------------------------------------------AACACTGTCTGGTAACGATGT-------------	69028388	17	21
-----------------------------------------------------ACACTGTCTGGTAACGATG--------------	69213678	12	19
>bta-mir-200b
CCAUCUUACUGGGCAGCAUUGGAUGGUGUCUGGUCUCUAAUACUGCCUGGUAAUGAUGA	bta-mir-200b		59
.(((((((((((((((.((((((.((.......)))))))).))))))))))).)))).	structure		-24.3
*************************************UAAUACUGCCUGGUAAUGAUG*	bta-miR-200b		21
-------------------------------------TAATACTGCCTGGTAATGATG-	61385170	652	21
-------------------------------------TAATACTGCCTGGTAATGA---	63933036	452	19
-------------------------------------TAATACTGCCTGGTAATG----	65238515	353	18
-------------------------------------TAATACTGCCTGGTAATGAT--	67547908	104	20
>bta-mir-200c
CGUCUUACCCAGCAGUGUUUGGGUGCUGGUUGGGAGUCUCUAAUACUGCCGGGUAAUGAUGGAGG	bta-mir-200c		65
((((((((((.((((((((.(((.(((.......)))))).)))))))).)))))).))))....	structure		-29
****************************************UAAUACUGCCGGGUAAUGAUGGA**	bta-miR-200c		23
----------------------------------------TAATACTGCCGGGTAATGATGG---	49542683	16764	22
----------------------------------------TAATACTGCCGGGTAATGATGGA--	50263945	14413	23
----------------------------------------TAATACTGCCGGGTAATGA------	57718993	1673	19
----------------------------------------TAATACTGCCGGGTAATGATG----	57989756	1522	21
----------------------------------------TAATACTGCCGGGTAATGAT-----	59942506	829	20
----------------------------------------TAATACTGCCGGGTAATG-------	67433909	115	18
---------------------------------------CTAATACTGCCGGGTAATGATG----	67803746	80	22
---------------------------------------CTAATACTGCCGGGTAATGAT-----	67871257	75	21
---------------------------------------CTAATACTGCCGGGTAATGA------	68113689	58	20
----------------------------------------TAATACTGCCGGGTAATGATGGAG-	68135593	56	24
---------------------------------------CTAATACTGCCGGGTAATGATGG---	68251838	49	23
---------------------------------------CTAATACTGCCGGGTAATGATGGA--	68515774	35	24
>bta-mir-20a
GUAGCACUAAAGUGCUUAUAGUGCAGGUAGUGUUUAGUUAUCUACUGCAUUAUGAGCACUUAAAGUACUGC	bta-mir-20a		71
((((.(((.(((((((((((((((((.(((...........))))))))))))))))))))..))).))))	structure		-31
*******UAAAGUGCUUAUAGUGCAGGUAG*****************************************	bta-miR-20a		23
-------TAAAGTGCTTATAGTGCAGGTAG-----------------------------------------	65447667	336	23
-------TAAAGTGCTTATAGTGCAGGTAGT----------------------------------------	67946000	69	24
-------TAAAGTGCTTATAGTGCAGGTA------------------------------------------	68585720	32	22
-------TAAAGTGCTTATAGTGCAGGT-------------------------------------------	68739471	26	21
>bta-mir-20b
AGUACCAAAGUGCUCACAGUGCAGGUAGUUUUGGCAGCGCUCUACUGUAGUGUGGGCACUUCCAGUACU	bta-mir-20b		69
(((((..(((((((((((.(((((.(((....(((...))))))))))).)))))))))))...)))))	structure		-30.9
*****CAAAGUGCUCACAGUGCAGGUA******************************************	bta-miR-20b		22
-----CAAAGTGCTCACAGTGCAGGTAG-----------------------------------------	68226773	50	23
-----CAAAGTGCTCACAGTGCAGGT-------------------------------------------	69204003	13	21
>bta-mir-21
UGUCGGGUAGCUUAUCAGACUGAUGUUGACUGUUGAAUCUCAUGGCAACAGCAGUCGAUGGGCUGUCUGACA	bta-mir-21		72
((((((((((((((((.(((((.(((((.((((.((...))))))))))).)))))))))))))))))))))	structure		-34.6
*******UAGCUUAUCAGACUGAUGUUGACU*****************************************	bta-miR-21-5p		24
**********************************************AACAGCAGUCGAUGGGCUGUCU****	bta-miR-21-3p		22
-------TAGCTTATCAGACTGATGTTGA-------------------------------------------	40340693	103645	22
-------TAGCTTATCAGACTGATGTTGACT-----------------------------------------	45291438	41682	24
-------TAGCTTATCAGACTGATGTTGAC------------------------------------------	46650242	31824	23
-------TAGCTTATCAGACTGATGTTG--------------------------------------------	48047113	23066	21
-------TAGCTTATCAGACTGATGTT---------------------------------------------	54776542	4546	20
-------TAGCTTATCAGACTGATGT----------------------------------------------	58900073	1069	19
-------TAGCTTATCAGACTGATG-----------------------------------------------	62380027	566	18
------GTAGCTTATCAGACTGATGTTGA-------------------------------------------	68065491	61	23
---------GCTTATCAGACTGATGTTGA-------------------------------------------	68144161	56	20
------GTAGCTTATCAGACTGATGTTG--------------------------------------------	68516229	35	22
------GTAGCTTATCAGACTGATGTTGAC------------------------------------------	68524594	35	24
-------TAGCTTATCAGACTGATGTTGACTGTTGAATCTCA------------------------------	68564613	33	35
--------AGCTTATCAGACTGATGTTGA-------------------------------------------	68612349	31	21
----------CTTATCAGACTGATGTTGA-------------------------------------------	68613620	31	19
--------AGCTTATCAGACTGATGTTGACT-----------------------------------------	68703787	27	23
-----------TTATCAGACTGATGTTGA-------------------------------------------	68713183	27	18
-------TAGCTTATCAGACTGATGTTGACTGTT--------------------------------------	68930541	20	27
---------GCTTATCAGACTGATGTTGACT-----------------------------------------	68976153	18	22
------GTAGCTTATCAGACTGATGTTGACT-----------------------------------------	69264194	11	25
-----------TTATCAGACTGATGTTGACT-----------------------------------------	69295412	11	20
---------GCTTATCAGACTGATGTTGAC------------------------------------------	69310185	11	21
---------------------------------------------CAACAGCAGTCGATGGGCTGT------	59291079	961	21
---------------------------------------TCATGGCAACAGCAGTCGATGGGCT--------	66613090	212	25
---------------------------------------------CAACAGCAGTCGATGGGC---------	66915035	174	18
--------------------------------------CTCATGGCAACAGCAGTCGATGGGCT--------	67206386	140	26
---------------------------------------TCATGGCAACAGCAGTCGATGGGC---------	67439997	114	24
------------------------------------------TGGCAACAGCAGTCGATGGGC---------	67579814	100	21
-------------------------------------TCTCATGGCAACAGCAGTCGATGGGCT--------	67840594	78	27
---------------------------------------------CAACAGCAGTCGATGGGCTGTC-----	68286944	47	22
---------------------------------------------CAACAGCAGTCGATGGGCT--------	68343418	44	19
---------------------------------------TCATGGCAACAGCAGTCGATGGGCTG-------	68412572	40	26
---------------------------------------------CAACAGCAGTCGATGGGCTG-------	68521199	35	20
-----------------------------------------------ACAGCAGTCGATGGGCTGTCT----	68590552	32	21
---------------------------------------------CAACAGCAGTCGATGGGCTGTCT----	68905621	20	23
--------------------------------------CTCATGGCAACAGCAGTCGATGGGC---------	69001154	17	25
------------------------------------------TGGCAACAGCAGTCGATGGGCT--------	69037210	16	22
-------------------------------------------GGCAACAGCAGTCGATGGGC---------	69050218	16	20
--------------------------------------------GCAACAGCAGTCGATGGGC---------	69154789	14	19
-----------------------------------------------ACAGCAGTCGATGGGCTGTC-----	69185426	13	20
---------------------------------------TCATGGCAACAGCAGTCGATG------------	69187415	13	21
----------------------------------------------AACAGCAGTCGATGGGCTGTCT----	69208722	13	22
----------------------------------------------AACAGCAGTCGATGGGCT--------	69216042	12	18
-------------------------------------TCTCATGGCAACAGCAGTCGATGGGCTG-------	69220842	12	28
----------------------------------------------AACAGCAGTCGATGGGCTGT------	69239190	12	20
----------------------------------------------AACAGCAGTCGATGGGCTGTC-----	69319747	10	21
>bta-mir-210
CCUCCAGGCGCAGGGCAGCCACUGCCCACCGCACACUGCGCUGCUCCGGACCCACUGUGCGUGUGACAGCGGCUGAUCUGUCCCUGGGCAGCGCGACC	bta-mir-210		98
..((((((.((((..(((((.(((..(((((((((.((.((((...))).).)).)))))).))).))).)))))..)))).))))))..........	structure		-44.7
*****************************************************ACUGUGCGUGUGACAGCGGCUGA**********************	bta-miR-210		23
------------------------------------------------------CTGTGCGTGTGACAGCGGCTGA----------------------	66803672	189	22
------------------------------------------------------CTGTGCGTGTGACAGCGGCT------------------------	68331329	45	20
------------------------------------------------------CTGTGCGTGTGACAGCGGCTG-----------------------	68788304	24	21
>bta-mir-215
UGUACAGGAAAAUGACCUAUGAAUUGACAGACAACGUGACUAAGUCUGUCUGUCAUUUCUGUAGGCCAAUGUUCUGUAU	bta-mir-215		79
.((((((((...((.((((((((.(((((((((((........)).))))))))).))).))))).))...))))))))	structure		-32.1
***********AUGACCUAUGAAUUGACAGACA**********************************************	bta-miR-215		22
-----------ATGACCTATGAATTGACAGACA----------------------------------------------	63451805	485	22
-----------ATGACCTATGAATTGACAGAC-----------------------------------------------	65376845	342	21
-----------ATGACCTATGAATTGACAGA------------------------------------------------	67583814	100	20
>bta-mir-22
GGCUGAGCCGCAGUAGUUCUUCAGUGGCAAGCUUUAUGUCCUGACCCAGCUAAAGCUGCCAGUUGAAGAACUGUUGCCCUCUGCC	bta-mir-22		85
(((.(((..((((((((((((((((((((.((((((.((.........))))))))))))).))))))))))))))).))).)))	structure		-39.8
**************AGUUCUUCAGUGGCAAGCUUUA*************************************************	bta-miR-22-5p		22
****************************************************AAGCUGCCAGUUGAAGAACUG************	bta-miR-22-3p		21
--------------AGTTCTTCAGTGGCAAGCTT---------------------------------------------------	67784376	82	20
--------------AGTTCTTCAGTGGCAAGCTTT--------------------------------------------------	67994469	66	21
--------------AGTTCTTCAGTGGCAAGCT----------------------------------------------------	68285957	47	19
--------------AGTTCTTCAGTGGCAAGCTTTA-------------------------------------------------	68691196	28	22
--------------AGTTCTTCAGTGGCAAGC-----------------------------------------------------	69166771	13	18
----------------------------------------------------AAGCTGCCAGTTGAAGAACTGT-----------	28820443	526083	22
----------------------------------------------------AAGCTGCCAGTTGAAGAACTG------------	46775244	30840	21
----------------------------------------------------AAGCTGCCAGTTGAAGAACT-------------	51496340	11206	20
-----------------------------------------------------AGCTGCCAGTTGAAGAACTGT-----------	57313934	1932	21
------------------------------------------------------GCTGCCAGTTGAAGAACTGT-----------	59336009	950	20
----------------------------------------------------AAGCTGCCAGTTGAAGAACTGTT----------	59656726	880	23
----------------------------------------------------AAGCTGCCAGTTGAAGAAC--------------	63767042	465	19
------------------------------------------------------GCTGCCAGTTGAAGAACTG------------	64876690	382	19
-----------------------------------------------------AGCTGCCAGTTGAAGAACTG------------	66305924	249	20
---------------------------------------------------AAAGCTGCCAGTTGAAGAACTGT-----------	67958889	68	23
-------------------------------------------------------CTGCCAGTTGAAGAACTGT-----------	68676048	28	19
-------------------------------------------------------CTGCCAGTTGAAGAACTG------------	68709646	27	18
-----------------------------------------------------AGCTGCCAGTTGAAGAACT-------------	68917421	20	19
--------------------------------------------------------TGCCAGTTGAAGAACTGT-----------	68936458	19	18
---------------------------------------------------AAAGCTGCCAGTTGAAGAACTG------------	69073834	16	22
-----------------------------------------------------AGCTGCCAGTTGAAGAACTGTT----------	69318477	10	22
>bta-mir-221
CCAACAUCCAGGUCUAGGGCAUGAACCUGGCAUACAAUGUAGAUUUCUGUGUUUGUUGAGCAACAGCUACAUUGUCUGCUGGGUUUCAGGCUACCUGGAAACACGUUCUU	bta-mir-221		110
......(((((((....(((.(((((((((((.(((((((((....((((((((...)))).))))))))))))).))))))).)))).))))))))))...........	structure		-43.8
****************************************************************AGCUACAUUGUCUGCUGGGUUU************************	bta-miR-221		22
----------------------------------------------------------------AGCTACATTGTCTGCTGGGTTT------------------------	69299768	11	22
>bta-mir-222
GCUGCUGGAAUGUGUAGGUACCCUCAAUGGCUCAGUAGCCAGUGUAGAUCCUGUCUUUUGUAAUCAGUAGCUACAUCUGGCUACUGGGUCUCUGAUGGCAUCUUCUACCU	bta-mir-222		110
.((((........))))...((.(((..(((((((((((((((((((...(((...........)))...))))).))))))))))))))..))).))............	structure		-43.3
********************************************************************AGCUACAUCUGGCUACUGGGU*********************	bta-miR-222		21
--------------------------------------------------------------------AGCTACATCTGGCTACTGGGTCTC------------------	68935109	19	24
>bta-mir-223
CCCAGCCUCCUGCAGUGCCAUGCUCCGUGUAUUUGACAAGCUGAGUUGGACACUCCAUGUAGUAGUGUCAGUUUGUCAAAUACCCCAAGUGUGGCAUAUGCCUAGCAG	bta-mir-223		108
...........(((((((((((((..(.((((((((((((((((.....((((.....)).))....)))))))))))))))).)..)))))))))).))).......	structure		-41.2
*****************************************************************UGUCAGUUUGUCAAAUACCCCA*********************	bta-miR-223		22
-----------------------------------------------------------------TGTCAGTTTGTCAAATACC------------------------	68170256	54	19
-----------------------------------------------------------------TGTCAGTTTGTCAAATACCCC----------------------	68626703	30	21
-----------------------------------------------------------------TGTCAGTTTGTCAAATAC-------------------------	68668335	29	18
-----------------------------------------------------------------TGTCAGTTTGTCAAATACCC-----------------------	68806199	23	20
-----------------------------------------------------------------TGTCAGTTTGTCAAATACCCCA---------------------	69071546	16	22
-----------------------------------------------------------------TGTCAGTTTGTCAAATACCCCAA--------------------	69167824	13	23
>bta-mir-2284aa-4
UUGGGUUGGCAAAAAAGUUUGUUUGGGUUUUCUCAUAACAUCUUACAGAAAAACCUUAAUUAAAUUUUUGGCCAACUCAGU	bta-mir-2284aa-4		81
.(((((((((..(((((((((...(((((((.((.............)))))))))....))))))))).)))))))))..	structure		-25
**********AAAAAAGUUUGUUUGGGUUUU**************************************************	bta-miR-2284aa-4		21
----------AAAAAAGTTTGTTTGGGTTTT--------------------------------------------------	67518024	106	21
----------AAAAAAGTTTGTTTGGGTTT---------------------------------------------------	68632913	30	20
>bta-mir-2284j
GUUGGUGGGCCGAAAAGUUCGUUCAGGUUUUCCAAGUUACAGAAUAACCCAGACAAACUGUUUGGCCAGCCCAAU	bta-mir-2284j		75
...(((.(((((((.((((.(((..(((((((.........))).))))..))).)))).))))))).)))....	structure		-24.3
***********GAAAAGUUCGUUCAGGUUUU********************************************	bta-miR-2284j		20
------------AAAAGTTCGTTCAGGTTTT--------------------------------------------	67848791	77	19
------------AAAAGTTCGTTCAGGTTT---------------------------------------------	69000253	17	18
>bta-mir-2284p
UGGGUUGGCUUGAAAGUUUGUUCGGGAUUUUCAAUAAUAGCUUACGAAAAACCAGAACAAAUUUUUUGGCCAGCUCA	bta-mir-2284p		77
((((((((((.((((((((((((.((.(((((.............))))).)).)))))))))))).))))))))))	structure		-33.2
**********UGAAAGUUUGUUCGGGAUUUU**********************************************	bta-miR-2284p		21
----------TGAAAGTTTGTTCGGGATTTTC---------------------------------------------	69346147	10	22
>bta-mir-2284x
GGAUUUAGUAUUGGGUUGGCUGAAAAGUUCGUUCGGGUUUUUCCAUAAGAACUCAAAUAAACUUUUUGGCCAACCCAGUAAUAACACUGAUGCACC	bta-mir-2284x		96
.(..(((((((((((((((((((((((((.(((.((((((((....)))))))).))).))))))))))))))))))))......)))))..)...	structure		-39.8
********************UGAAAAGUUCGUUCGGGUUUU*******************************************************	bta-miR-2284x		21
--------------------TGAAAAGTTCGTTCGGGTTTTT------------------------------------------------------	53265198	6848	22
---------------------GAAAAGTTCGTTCGGGTTTTT------------------------------------------------------	54363343	5088	21
---------------------GAAAAGTTCGTTCGGGTTTTTC-----------------------------------------------------	57737333	1660	22
--------------------TGAAAAGTTCGTTCGGGTTTT-------------------------------------------------------	59598198	893	21
--------------------TGAAAAGTTCGTTCGGGTTT--------------------------------------------------------	65740430	310	20
---------------------GAAAAGTTCGTTCGGGTTTT-------------------------------------------------------	65866589	297	20
--------------------TGAAAAGTTCGTTCGGGTTTTTC-----------------------------------------------------	65920172	291	23
--------------------TGAAAAGTTCGTTCGGGTT---------------------------------------------------------	68036113	63	19
---------------------GAAAAGTTCGTTCGGGTTT--------------------------------------------------------	68189417	53	19
---------------------GAAAAGTTCGTTCGGGTT---------------------------------------------------------	69006713	17	18
--------------------TGAAAAGTTCGTTCGGGT----------------------------------------------------------	69261620	11	18
>bta-mir-2284y
GGGUUAGCCAAAAAGUUCGUUCGGGUUUUUCCGUACCCGCAUAUGGAAAAGCUUGAACAAACUCUUUGGCCAAUCCA	bta-mir-2284y-7		77
(((((.((((((.((((.(((((((((((((((((......))))))))))))))))).)))).)))))).))))).	structure		-39.5
**********AAAAGUUCGUUCGGGUUUUUC**********************************************	bta-miR-2284y		21
----------AAAAGTTCGTTCGGGTTTTT-----------------------------------------------	66530985	222	20
----------AAAAGTTCGTTCGGGTTTTTC----------------------------------------------	68055813	62	21
----------AAAAGTTCGTTCGGGTTTT------------------------------------------------	68679576	28	19
>bta-mir-2284z
UUGAGUUGGCAAAAAAGUUUGUUUGGGUUUUUCUGUAAUAUCUUAAAAACCCAGAUGAACUUUUUGGCCAACCCAGU	bta-mir-2284z-2		77
.((.((((((.(((((((((((((((((((((..(......)..))))))))))))))))))))).)))))).))..	structure		-35.6
**********AAAAAAGUUUGUUUGGGUUUUU*********************************************	bta-miR-2284z		22
----------AAAAAAGTTTGTTTGGGTTTTT---------------------------------------------	66361690	242	22
----------AAAAAAGTTTGTTTGGGTTTT----------------------------------------------	67518024	106	21
----------AAAAAAGTTTGTTTGGGTTT-----------------------------------------------	68632913	30	20
>bta-mir-2285e
GAUUGGCCAAAAAGUUCGUUUGGGUUUUUCUGGAACAUCUUAUGGAAAAACCUGAACGAACUUUUUGGCCCAC	bta-mir-2285e-2		73
....((((((((((((((((((((((((((((((...)))...)))))))))))))))))))))))))))...	structure		-40.9
***********************************************AAACCUGAACGAACUUUUUGGC****	bta-miR-2285e		22
--------AAAAAGTTCGTTTGGGTTTT---------------------------------------------	68483948	37	20
-------CAAAAAGTTCGTTTGGGTTTTT--------------------------------------------	69312836	11	22
>bta-mir-2285f
UUGGCCAAAAAGUUCAUUUGAGUUUUCCUGCACUAUCUUAUGGAAAAACCUGAAUGAACUUUUUGGGUAA	bta-mir-2285f-1		70
(((.((((((((((((((((.(((((((.............)).))))).)))))))))))))))).)))	structure		-25.4
********************************************AAAACCUGAAUGAACUUUUUGG****	bta-miR-2285f		22
--------------------------------------------AAAACCTGAATGAACTTTTTGG----	66067015	276	22
--------------------------------------------AAAACCTGAATGAACTTTTTG-----	68536165	34	21
---------------------------------------------AAACCTGAATGAACTTTTTGG----	69173635	13	21
>bta-mir-2285g
GCCAAAAAGUUCAUUCGGAUUUUCCUGUAAGAUAUGGAAAAACCUGAACAAGCUUUUUGGC	bta-mir-2285g		61
(((((((((((..(((((.((((((..........)))))).)).)))..)))))))))))	structure		-23.5
***************************************AAACCUGAACAAGCUUUUUGGC	bta-miR-2285g		22
--------------------------------------AAAACCTGAACAAGCTTTTTGG-	69158513	14	22
---------------------------------------AAACCTGAACAAGCTTTTTGG-	69365007	10	21
>bta-mir-2285k
GUUGGGUUAGCCAAAAAGUUAGUUCAGAUUUUUCCAUAGCAUCUCAUGGAAAAACCGGAAUGAACUUUUUGGCCAACCCAA	bta-mir-2285k-2		81
.(((((((.(((((((((((.((((.(.(((((((((........))))))))).).)))).))))))))))).)))))))	structure		-37.4
**************************************************AAAACCGGAAUGAACUUUUUG**********	bta-miR-2285k		21
--------------------------------------------------AAAACCGGAATGAACTTTTTGG---------	64473699	411	22
--------------------------------------------------AAAACCGGAATGAACTTTTTG----------	67875832	75	21
--------------------------------------------------AAAACCGGAATGAACTTTTT-----------	68090959	59	20
----------------------------------------------------------AATGAACTTTTTGGCCAACCC--	69068826	16	21
--------------------------------------------------AAAACCGGAATGAACTTTT------------	69127517	14	19
>bta-mir-2285m-4
AAUUGAGAUGGCCAAAAAUUUCGUUCAGGUUUUCUUGCAUGGUAGUGUCAAAAACGCAAAUGAACUUUUUGGCCAACCCAAU	bta-mir-2285m-4		82
.((((.(.((((((((((.((((((...(((((...((((....))))..)))))...)))))).)))))))))).).))))	structure		-25.8
**************************************************AAAACGCAAAUGAACUUUUUGG**********	bta-miR-2285m		22
----------------------------------------------------------AATGAACTTTTTGGCCAACCC---	69068826	16	21
>bta-mir-2285o-2
AUUGGGUUGGCCAAAAUGUCUAUUUGGAUUUUUCCUUUACGUCCUAUGGAAAAAACCCGAACGAACUUUUGGGCCAACCCAA	bta-mir-2285o-2		82
.(((((((((((.(((.((...(((((.(((((((............)))))))..)))))...)).))).)))))))))))	structure		-31.8
****************************************************AAACCCGAACGAACUUUUGG**********	bta-miR-2285o		20
----------------------------------------------------AAACCCGAACGAACTTTTGGGC--------	69256374	12	22
>bta-mir-2285q
AAAUGUUGUUGGCCAAAAAGUUCAUUCAGGUUUUCUGUAAGAUGUUAGGGAAGGACCUGAAUGAACUUUCUGGCCAACACAUU	bta-mir-2285q		83
.(((((.((((((((.((((((((((((((((((((.(((....))).)))).)))))))))))))))).)))))))))))))	structure		-47.3
**************************************************AAGGACCUGAAUGAACUUUCUGG**********	bta-miR-2285q		23
--------------------------------------------------AAGGACCTGAATGAACTTTCTGG----------	67750386	85	23
--------------------------------------------------AAGGACCTGAATGAACTTTCTG-----------	67886261	74	22
--------------------------------------------------AAGGACCTGAATGAACTTTCT------------	68712238	27	21
---------------------------------------------------AGGACCTGAATGAACTTTCTGG----------	69052154	16	22
>bta-mir-2285t
UAUUGGGCUGGCCAAAAAGUUCGUUCAGGUUUUUCUGUACCAGCUUCCAGAAGAAUCUGGAUGAACUUUUUGGCCAACCCAAU	bta-mir-2285t		83
.((((((.(((((((((((((((((((((((((((((..........))))))))))))))))))))))))))))).))))))	structure		-52.1
***************************************************AGAAUCUGGAUGAACUUUUUGG**********	bta-miR-2285t		22
---------------------------------------------------AGAATCTGGATGAACTTTTTGG----------	55935938	3192	22
---------------------------------------------------AGAATCTGGATGAACTTTT-------------	58239843	1372	19
---------------------------------------------------AGAATCTGGATGAACTTTTTG-----------	60901689	704	21
--------------------------------------------------AAGAATCTGGATGAACTTTTTG-----------	64627871	400	22
---------------------------------------------------AGAATCTGGATGAACTTTTTGGC---------	66392730	239	23
---------------------------------------------------AGAATCTGGATGAACTTTTT------------	66407258	237	20
--------------------------------------------------AAGAATCTGGATGAACTTTTT------------	66955329	169	21
--------------------------------------------------AAGAATCTGGATGAACTTTT-------------	67159316	145	20
---------------------------------------------------AGAATCTGGATGAACTTT--------------	68095620	59	18
--------------------------------------------------AAGAATCTGGATGAACTTT--------------	68245027	49	19
-------------------------------------------------GAAGAATCTGGATGAACTTTT-------------	68305579	46	21
-------------------------------------------------GAAGAATCTGGATGAACTTT--------------	68841382	22	20
-------------------------------------------------GAAGAATCTGGATGAACTTTTTG-----------	69159339	14	23
-------------------------------------------------GAAGAATCTGGATGAACTTTTT------------	69187779	13	22
-------------------------------------------------GAAGAATCTGGATGAACTT---------------	69197087	13	19
>bta-mir-2299
UAACUGAACACACUGGAUUCAUUUCUCUGAAAGUGGAUUUUGUGGUCUGUCCGGGGAAUGGAUCCAGCGUGAUCGGUUG	bta-mir-2299		79
(((((((.(((.(((((((((((((((.((...((((((....)))))))).))))))))))))))).))).)))))))	structure		-36.4
***********ACUGGAUUCAUUUCUCUGAAA***********************************************	bta-miR-2299-5p		21
*************************************************UCCGGGGAAUGGAUCCAGCGU*********	bta-miR-2299-3p		21
-----------ACTGGATTCATTTCTCTGAAA-----------------------------------------------	67836850	78	21
-----------ACTGGATTCATTTCTCTGAAAG----------------------------------------------	69087949	15	22
-----------ACTGGATTCATTTCTCTGAAAGT---------------------------------------------	69167902	13	23
>bta-mir-2316
CGCUAUCCCACUCCGGCCUGGACUGCGGCGGGAGGCUGCUGUCGCCGCCCAGCCCUUGCUGGAGCCUAUCUAGUG	bta-mir-2316		75
(((((.....(((((((..((.(((.(((((..(((....))).)))))))).))..)))))))......)))))	structure		-35.8
*********ACUCCGGCCUGGACUGCGGCGGG*******************************************	bta-miR-2316		23
---------ACTCCGGCCTGGACTGCGGCGG--------------------------------------------	68924081	20	22
>bta-mir-2336
AAAUAGAAAGCAUUUCAAAGCUAAGGUUAUGGGUGGCAAUUUAUCCCUAACCGUAACUUUGAAGUGCUUUCUGUUU	bta-mir-2336		76
.(((((((((((((((((((.((.(((((.(((((......))))).))))).)).))))))))))))))))))).	structure		-36.7
**********************************************CUAACCGUAACUUUGAAGUGCU********	bta-miR-2336		22
----------------------------------------------CTAACCGTAACTTTGAAGTGCT--------	66514674	225	22
----------------------------------------------CTAACCGTAACTTTGAAGTGC---------	68989725	18	21
>bta-mir-2376
GGGGCUUGGGAGGGUCUCAGAAGCAGGAACUUUUGCUCCUUUCCUCUGAGAUCUUGCUAGGCGCUCCC	bta-mir-2376		68
((.((((((.(((((((((((...((((.(....).))))....))))))))))).)))))).))...	structure		-33
******************************************CCUCUGAGAUCUUGCUAGGCGCU***	bta-miR-2376		23
------------------------------------------CCTCTGAGATCTTGCTAGGCGCT---	68943355	19	23
>bta-mir-23a
GGCCGGCUGGGGUUCCUGGGGAUGGGAUUUGCUGCCUGUCACAAAUCACAUUGCCAGGGAUUUCCAACCGACC	bta-mir-23a		73
((.(((.((((((((((((.((((.((((((.((.....)))))))).)))).))))))).))))).))).))	structure		-34
********************************************AUCACAUUGCCAGGGAUUUCCA*******	bta-miR-23a		22
--------------------------------------------ATCACATTGCCAGGGATTTCC--------	56985330	2163	21
--------------------------------------------ATCACATTGCCAGGGATTT----------	59879126	838	19
--------------------------------------------ATCACATTGCCAGGGATT-----------	62804799	534	18
--------------------------------------------ATCACATTGCCAGGGATTTCCA-------	63541545	480	22
--------------------------------------------ATCACATTGCCAGGGATTTC---------	63639616	472	20
--------------------------------------------ATCACATTGCCAGGGATTTCCAA------	68015437	64	23
-------------------------------------------AATCACATTGCCAGGGATT-----------	68412772	40	19
-------------------------------------------AATCACATTGCCAGGGATTT----------	68758552	25	20
-------------------------------------------AATCACATTGCCAGGGATTTCC--------	68864680	22	22
-------------------------------------------AATCACATTGCCAGGGATTTC---------	69250914	12	21
>bta-mir-23b
GGGUUCCUGGCAUGCUGAUUUGUGACUUAAGAUUAAAAUCACAUUGCCAGGGAUUACCAC	bta-mir-23b		60
((((((((((((((.((((((..............)))))))).))))))))))..))..	structure		-21.4
GGGUUCCUGGCAUGCUGAUUU***************************************	bta-miR-23b-5p		21
*************************************AUCACAUUGCCAGGGAUUACCAC	bta-miR-23b-3p		23
-------------------------------------ATCACATTGCCAGGGATTACC--	53893757	5858	21
-------------------------------------ATCACATTGCCAGGGATTACCA-	59155408	995	22
-------------------------------------ATCACATTGCCAGGGATT-----	62804799	534	18
-------------------------------------ATCACATTGCCAGGGATTAC---	65385730	341	20
-------------------------------------ATCACATTGCCAGGGATTA----	67124168	149	19
--------------------------------------TCACATTGCCAGGGATTACC--	67926421	71	20
------------------------------------AATCACATTGCCAGGGATT-----	68412772	40	19
------------------------------------AATCACATTGCCAGGGATTACC--	68937750	19	22
--------------------------------------TCACATTGCCAGGGATTACCA-	69268121	11	21
>bta-mir-24
CUCCGGUGCCUACUGAGCUGAUAUCAGUUCUCAUUUUACACACUGGCUCAGUUCAGCAGGAACAGGAG	bta-mir-24-1		68
((((.((.(((.(((((((((..(((((.............))))).))))))))).))).)).))))	structure		-26.3
*****GUGCCUACUGAGCUGAUAUCAGU****************************************	bta-miR-24		23
-------------------------------------------TGGCTCAGTTCAGCAGGAAC-----	57477286	1831	20
-------------------------------------------TGGCTCAGTTCAGCAGGAACA----	66370396	241	21
-------------------------------------------TGGCTCAGTTCAGCAGGAACAG---	67850947	77	22
-------------------------------------------TGGCTCAGTTCAGCAGGAA------	69313936	11	19
>bta-mir-2411
GAGGAAAUGUGGAGUGACUGUCAGAUGCAGCCAGCAGAAUAAGUGGUUUGGCUGAACUGUCUUACUCCCACAUCCUC	bta-mir-2411		77
(((((..((.(((((((..(.(((.(.(((((((((.......))..)))))))).))).))))))))))..)))))	structure		-28
*********UGGAGUGACUGUCAGAUGCAGCCA********************************************	bta-miR-2411-5p		24
**************************************************GCUGAACUGUCUUACUCCCACAUCC**	bta-miR-2411-3p		25
-------TGTGGAGTGACTGTCAGATGCAG-----------------------------------------------	67896278	73	23
-------TGTGGAGTGACTGTCAGATGCA------------------------------------------------	68570322	33	22
--------GTGGAGTGACTGTCAGATGCAG-----------------------------------------------	69208826	13	22
-------TGTGGAGTGACTGTCAGATGCAGC----------------------------------------------	69325167	10	24
>bta-mir-2419
CCUCUAUGAUCGCAUCAACACUCGUCUGUUCUUAAAUAACAUUGAGAACAGGCGGGUGCUAAUACGAUCAUAGAGG	bta-mir-2419		76
((((((((((((......(((((((((((((((((......)))))))))))))))))......))))))))))))	structure		-44.2
********AUCGCAUCAACACUCGUCUGUU**********************************************	bta-miR-2419-5p		22
************************************************CAGGCGGGUGCUAAUACGAUCA******	bta-miR-2419-3p		22
--------ATCGCATCAACACTCGTCTGT-----------------------------------------------	58021485	1501	21
--------ATCGCATCAACACTCGTCTGTT----------------------------------------------	60980722	695	22
---------TCGCATCAACACTCGTCTGT-----------------------------------------------	66598816	214	20
---------TCGCATCAACACTCGTCTGTT----------------------------------------------	67559345	102	21
--------ATCGCATCAACACTCGTCTG------------------------------------------------	67937900	70	20
---------TCGCATCAACACTCGTCTGTTC---------------------------------------------	68449114	38	22
---------TCGCATCAACACTCGTCTG------------------------------------------------	69329977	10	19
>bta-mir-2435
GGAAAACUCGAAUGAACUCUUUGGCUGACUCAGUAUUAUGUUUAGCAUCAGAGAGUCAUCAGCAUGUUCC	bta-mir-2435		70
((((....(..((((.((((((((((((..((......)).)))))..)))))))))))..)....))))	structure		-19.1
***AAACUCGAAUGAACUCUUUGGC*********************************************	bta-miR-2435		22
---AAACTCGAATGAACTCTTTGGC---------------------------------------------	69222774	12	22
>bta-mir-2443
GUGAGGGUUGAGGGCAGGACCGUAUGAGGUGUCCAAGGAAGGCUCCACUCAGCCGGCCCUUCCCUCCCCUCAC	bta-mir-2443		73
(((((((..(((((.(((.(((..((((..(.((......))..)..))))..))).))).))))))))))))	structure		-36.4
********UGAGGGCAGGACCGUAUGAGGUGU*****************************************	bta-miR-2443		24
--------TGAGGGCAGGACCGTATGAGGT-------------------------------------------	68690720	28	22
--------TGAGGGCAGGACCGTATGAGGTGT-----------------------------------------	69288647	11	24
>bta-mir-2446
GCUACUAAAAUAUAUUUGAAAUCGGGCCUUUUGAAAGAUGAAAAGACCAAUUUCAAGUAUAUUUUCAUAGC	bta-mir-2446		71
((((..((((((((((((((((.((..(((((........))))).)).))))))))))))))))..))))	structure		-24.2
*****UAAAAUAUAUUUGAAAUCGGGCC*******************************************	bta-miR-2446		23
-----TAAAATATATTTGAAATCGGGCC-------------------------------------------	69222918	12	23
>bta-mir-2461
GAGUCUGCCAAGUGGCCACUCUGUCUCGGAUCCUGGCAAGUAAGUCCUUGUCAGACUGAGAGCAGUGUGCCUGCUUGCUUUC	bta-mir-2461		82
........(((((((.(((.(((((((((...((((((((......)))))))).)))))).))).))).))))))).....	structure		-34
***************CCACUCUGUCUCGGAUCCUGGCA********************************************	bta-miR-2461-5p		23
**************************************************UCAGACUGAGAGCAGUGUGCCU**********	bta-miR-2461-3p		22
--------------------------------------------------TCAGACTGAGAGCAGTGTGCCT----------	69255366	12	22
>bta-mir-2478
GUUGGGGGUCGGUGGUGAGCAAGCAGAGACUACAUAGGUUGCCUUGUAUCCCACUUCUGACACCAUGUAUUGUCAAC	bta-mir-2478		77
(((((.(((..((((((((.(((..(.((.((((.(((...))))))))))..)))))..))))))..))).)))))	structure		-20.5
*********************************************GUAUCCCACUUCUGACACCA************	bta-miR-2478		20
-----------------------------------------------ATCCCACTTCTGACACCA------------	57392063	1880	18
>bta-mir-25
GGCCAGUGUUGAGAGGCGGAGACUUGGGCAAUUGCUGGACGCUGCCCCGGGCAUUGCACUUGUCUCGGUCUGACAGUGCCGGCC	bta-mir-25		84
((((.((((((..((((.(((((..(.(((((..((((........))))..))))).)..))))).))))..)))))).))))	structure		-38.8
***************************************************CAUUGCACUUGUCUCGGUCUGA***********	bta-miR-25		22
---------------------------------------------------CATTGCACTTGTCTCGGTCTGA-----------	49195822	18034	22
---------------------------------------------------CATTGCACTTGTCTCGGTCT-------------	56614493	2496	20
---------------------------------------------------CATTGCACTTGTCTCGGTCTG------------	57898863	1564	21
---------------------------------------------------CATTGCACTTGTCTCGGTC--------------	63564534	478	19
----------------------------------------------------ATTGCACTTGTCTCGGTCTGA-----------	68697334	27	21
---------------------------------------------------CATTGCACTTGTCTCGGT---------------	69076474	15	18
-----------------------------------------------------TTGCACTTGTCTCGGTCTGA-----------	69322877	10	20
>bta-mir-26a
GGCUGUGGCUGGAUUCAAGUAAUCCAGGAUAGGCUGUUUCCAUCUGUGAGGCCUAUUCUUGAUUACUUGUUUCUGGAGGCAGCU	bta-mir-26a-2		84
((((((..(((((..(((((((((.((((((((((..............)))))))))).)))))))))..)))))..))))))	structure		-41.3
*************UUCAAGUAAUCCAGGAUAGGCU*************************************************	bta-miR-26a		22
-------------TTCAAGTAATCCAGGATAGGCT-------------------------------------------------	31637464	395244	22
-------------TTCAAGTAATCCAGGATAGGC--------------------------------------------------	48445610	21374	21
-------------TTCAAGTAATCCAGGATAGG---------------------------------------------------	56564121	2537	20
-------------TTCAAGTAATCCAGGATAG----------------------------------------------------	57340841	1913	19
-------------TTCAAGTAATCCAGGATAGGCTG------------------------------------------------	59887506	837	23
--------------TCAAGTAATCCAGGATAGGCT-------------------------------------------------	61893382	605	21
-----------------AGTAATCCAGGATAGGCT-------------------------------------------------	67229018	138	18
-------------TTCAAGTAATCCAGGATA-----------------------------------------------------	67683354	91	18
-------------TTCAAGTAATCCAGGATAGGCTGT-----------------------------------------------	68174144	54	24
--------------TCAAGTAATCCAGGATAGGCTG------------------------------------------------	68460628	38	22
----------------AAGTAATCCAGGATAGGCT-------------------------------------------------	68560554	33	19
---------------CAAGTAATCCAGGATAGGCT-------------------------------------------------	68593528	32	20
--------------TCAAGTAATCCAGGATAGGC--------------------------------------------------	68689376	28	20
-------------TTCAAGTAATCCAGGATAGGCTGTTTCCATCTGTGA-----------------------------------	69207825	13	36
>bta-mir-26b
UGCCCGGGACCCAGUUCAAGUAAUUCAGGAUAGGUUGUGUGCUGUCCAGCCUGUUCUCCAUUACUUGGCUCGGGGGCCGGUGCCC	bta-mir-26b		85
.((((((..((((((.((((((((..(((((((((((.(......))))))))))))..))))))))))).)))..)))).))..	structure		-42.4
**************UUCAAGUAAUUCAGGAUAGGUU*************************************************	bta-miR-26b		22
--------------TTCAAGTAATTCAGGATAGGTT-------------------------------------------------	48655038	20553	22
--------------TTCAAGTAATTCAGGATAGGT--------------------------------------------------	55250455	3976	21
--------------TTCAAGTAATTCAGGATAGG---------------------------------------------------	57753896	1651	20
--------------TTCAAGTAATTCAGGATAG----------------------------------------------------	67353048	124	19
--------------TTCAAGTAATTCAGGATA-----------------------------------------------------	67739212	86	18
--------------TTCAAGTAATTCAGGATAGGTTG------------------------------------------------	67917600	72	23
>bta-mir-27a
UGGCCUGGGGAGCAGGGCUUAGCUGCUUGUGAGCAGGUCCACAUCAAAUCGUGUUCACAGUGGCUAAGUUCCGCCCCC	bta-mir-27a		78
......((((.((.(((((((((((((.(((((((.(............).)))))))))))))))))))).))))))	structure		-39.6
*************AGGGCUUAGCUGCUUGUGAGCA*******************************************	bta-miR-27a-5p		22
*****************************************************UUCACAGUGGCUAAGUUCCG*****	bta-miR-27a-3p		20
-------------AGGGCTTAGCTGCTTGTGAGCA-------------------------------------------	67959297	68	22
-------------AGGGCTTAGCTGCTTGTGAGCAG------------------------------------------	68000577	65	23
-------------AGGGCTTAGCTGCTTGTGAGC--------------------------------------------	68940790	19	21
-----------------------------------------------------TTCACAGTGGCTAAGTTCCG-----	56619476	2486	20
-----------------------------------------------------TTCACAGTGGCTAAGTTCC------	61567751	635	19
-----------------------------------------------------TTCACAGTGGCTAAGTTC-------	63288991	498	18
-----------------------------------------------------TTCACAGTGGCTAAGTTCCGC----	64699466	395	21
-----------------------------------------------------TTCACAGTGGCTAAGTTCCGCC---	68073934	60	22
>bta-mir-27b
ACCUCUCUGACGAGGUGCAGAGCUUAGCUGAUUGGUGAACAGUGACUGGUUUCCGCUUUGUUCACAGUGGCUAAGUUCUGCACCUGAAGAGAAGGUG	bta-mir-27b		97
((((((((....(((((((((((((((((.((((.(((((((....(((...)))..))))))))))))))))))))))))))))..)))).)))).	structure		-50.5
************************************************************UUCACAGUGGCUAAGUUCUGC****************	bta-miR-27b		21
------------------------------------------------------------TTCACAGTGGCTAAGTTCTG-----------------	35833107	247172	20
------------------------------------------------------------TTCACAGTGGCTAAGTTCTGC----------------	47732623	25113	21
------------------------------------------------------------TTCACAGTGGCTAAGTTCT------------------	56246792	2850	19
------------------------------------------------------------TTCACAGTGGCTAAGTTCTGCA---------------	56722159	2388	22
------------------------------------------------------------TTCACAGTGGCTAAGTTC-------------------	63288991	498	18
-----------------------------------------------------------GTTCACAGTGGCTAAGTTCTG-----------------	65751551	308	21
-------------------------------------------------------------TCACAGTGGCTAAGTTCTG-----------------	67626772	96	19
--------------------------------------------------------------CACAGTGGCTAAGTTCTG-----------------	69026960	17	18
-----------------------------------------------------------GTTCACAGTGGCTAAGTTCTGC----------------	69197399	13	22
-------------------------------------------------------------TCACAGTGGCTAAGTTCTGC----------------	69223314	12	20
-----------------------------------------------------------GTTCACAGTGGCTAAGTTCT------------------	69340747	10	20
>bta-mir-28
GGUCCUUGCCCUCAAGGAGCUCACAGUCUAUUGAGUUGCCUUUCUGACUUUCCCACUAGAUUGAGAGCUCCUGGAGGGCAGGCACU	bta-mir-28		86
(((.(((((((((.((((((((.(((((((.((((((........))))....)).))))))).)))))))).))))))))).)))	structure		-44
*************AAGGAGCUCACAGUCUAUUGAG***************************************************	bta-miR-28		22
-------------AAGGAGCTCACAGTCTATTGAG---------------------------------------------------	58761285	1123	22
-------------AAGGAGCTCACAGTCTATTG-----------------------------------------------------	61828267	612	20
-------------AAGGAGCTCACAGTCTATTGA----------------------------------------------------	65149437	360	21
-------------AAGGAGCTCACAGTCTATTGAGT--------------------------------------------------	68908481	20	23
-------------AAGGAGCTCACAGTCTAT-------------------------------------------------------	69353297	10	18
>bta-mir-2887-2
CGUCGGGACCGGGGUCCGGUGCGGAGAGCCCUUCGUCCCGGGACACGGGGCGCGGCC	bta-mir-2887-2		57
..((.(.(((((...))))).).))..(((...(((((((.....))))))).))).	structure		-29.8
***CGGGACCGGGGUCCGGUGCG**********************************	bta-miR-2887		20
-----GGACCGGGGTCCGGTGCGGA--------------------------------	63401105	490	20
------------GGTCCGGTGCGGAGAGCCC--------------------------	66682581	204	19
----------GGGGTCCGGTGCGGAGAGCCC--------------------------	67423378	116	21
-----GGACCGGGGTCCGGTGCGGAG-------------------------------	67658701	93	21
-----GGACCGGGGTCCGGTGCGGAGAGCCCT-------------------------	67888481	74	27
------------GGTCCGGTGCGGAGAGCC---------------------------	68151945	55	18
----------------CGGTGCGGAGAGCCCTTCGTCCC------------------	68157335	55	23
-----------GGGTCCGGTGCGGAGAGCCC--------------------------	68179983	53	20
-------ACCGGGGTCCGGTGCGGA--------------------------------	68269049	48	18
---------CGGGGTCCGGTGCGGAGAGCCC--------------------------	68300197	46	22
----------GGGGTCCGGTGCGGAGAGCC---------------------------	68365069	43	20
-----GGACCGGGGTCCGGTGCGGAGA------------------------------	68526624	35	22
----GGGACCGGGGTCCGGTGCGGA--------------------------------	68539837	34	21
-----GGACCGGGGTCCGGTGCGGAGAG-----------------------------	68559102	33	23
----GGGACCGGGGTCCGGTGCGGAGAGCCCT-------------------------	68616348	31	28
----------------CGGTGCGGAGAGCCCTTCGTCC-------------------	68678932	28	22
------GACCGGGGTCCGGTGCGGA--------------------------------	68756652	25	19
-----GGACCGGGGTCCGGTGCGGAGAGCCCTTCGTCCCGG----------------	68758227	25	36
-----------GGGTCCGGTGCGGAGAGCC---------------------------	68787008	24	19
--------------TCCGGTGCGGAGAGCCCT-------------------------	68913221	20	18
-------------GTCCGGTGCGGAGAGCCC--------------------------	68933304	19	18
------GACCGGGGTCCGGTGCGGAGAGCCCT-------------------------	68954109	19	26
-----GGACCGGGGTCCGGTGCGGAGAGC----------------------------	68990481	18	24
----------GGGGTCCGGTGCGGAGAGC----------------------------	69002684	17	19
------------GGTCCGGTGCGGAGAGCCCT-------------------------	69041082	16	20
--------------TCCGGTGCGGAGAGCCCTTCGTCCC------------------	69063546	16	25
----------------CGGTGCGGAGAGCCCTTCGTC--------------------	69227118	12	21
---------CGGGGTCCGGTGCGGAGAGCCCTTCGTCCCG-----------------	69310493	11	31
------GACCGGGGTCCGGTGCGGAGAG-----------------------------	69313386	11	22
-----------------------GAGAGCCCTTCGTCCCGG----------------	52186871	9353	18
-----------------------GAGAGCCCTTCGTCCCGGG---------------	55832240	3292	19
-----------------------GAGAGCCCTTCGTCCCGGGA--------------	56133184	2981	20
-----------------------GAGAGCCCTTCGTCCCGGGAC-------------	66501140	226	21
---------------------CGGAGAGCCCTTCGTCCCGGGA--------------	66832592	185	22
------------------GTGCGGAGAGCCCTTCGTCCCGGGA--------------	67435979	115	25
--------------------------------------CGGGACACGGGGCGCGGC-	67612953	97	18
---------------------CGGAGAGCCCTTCGTCCC------------------	67705197	89	18
------------------------AGAGCCCTTCGTCCCGGG---------------	68079214	60	18
------------------------AGAGCCCTTCGTCCCGGGA--------------	68090782	59	19
-------------------------------------CCGGGACACGGGGCGCGGC-	68530719	35	19
---------------------CGGAGAGCCCTTCGTCCCG-----------------	68565471	33	19
-------------------TGCGGAGAGCCCTTCGTCCCGGGA--------------	68603824	31	24
---------------------CGGAGAGCCCTTCGTCCCGGG---------------	68613434	31	21
----------------CGGTGCGGAGAGCCCTTCGTCCCGGGA--------------	68936629	19	27
----------------------GGAGAGCCCTTCGTCCCG-----------------	69119761	14	18
-----------------GGTGCGGAGAGCCCTTCGTCCCGGGA--------------	69165471	13	26
-------------------TGCGGAGAGCCCTTCGTCCCGGG---------------	69183372	13	23
-------------------------GAGCCCTTCGTCCCGGGA--------------	69243714	12	18
---------------------CGGAGAGCCCTTCGTCCCGG----------------	69258966	12	20
------------------GTGCGGAGAGCCCTTCGTCCCGGG---------------	69277053	11	24
--------------------------AGCCCTTCGTCCCGGGAC-------------	69296644	11	18
---------------------------------CGTCCCGGGACACGGGGCGCGGC-	69316387	10	23
>bta-mir-2904
ACGGCAGCGCCGCGGGAGCCUCGGUUGGCCUCGGAUAGCCGGUCCCCCGCCGUCCCCGCCGGCGGGCCGU	bta-mir-2904-1		70
(((((..(((((((((.((..(((..((((..((....))))))..)))..)).)))).))))).)))))	structure		-37.2
*************GGGAGCCUCGGUUGGCCUC**************************************	bta-miR-2904		19
--------------GGAGCCTCGGTTGGCCTC--------------------------------------	57269153	1962	18
-CGGCAGCGCCGCGGGAGCCT-------------------------------------------------	57976036	1526	20
-CGGCAGCGCCGCGGGAGCCTC------------------------------------------------	59118417	1005	21
-CGGCAGCGCCGCGGGAGCC--------------------------------------------------	59249607	969	19
----CAGCGCCGCGGGAGCCTC------------------------------------------------	63431864	487	18
----------------AGCCTCGGTTGGCCTCGGA-----------------------------------	63814263	461	19
--------------GGAGCCTCGGTTGGCCTCG-------------------------------------	65001548	372	19
----CAGCGCCGCGGGAGCCTCG-----------------------------------------------	65909953	293	19
---------------GAGCCTCGGTTGGCCTCG-------------------------------------	66113197	271	18
---GCAGCGCCGCGGGAGCCTC------------------------------------------------	66587644	216	19
-----AGCGCCGCGGGAGCCTCGGTTGGCCTCGGA-----------------------------------	66593021	215	30
-----AGCGCCGCGGGAGCCTCG-----------------------------------------------	66631456	210	18
-----AGCGCCGCGGGAGCCTCGG----------------------------------------------	66875917	179	19
---------CCGCGGGAGCCTCGGTTGGCCTCG-------------------------------------	66933195	171	24
----CAGCGCCGCGGGAGCCTCGG----------------------------------------------	67048663	158	20
----CAGCGCCGCGGGAGCCTCGGTTGGCCTCGGA-----------------------------------	67075382	155	31
--GGCAGCGCCGCGGGAGCCT-------------------------------------------------	67099783	152	19
--GGCAGCGCCGCGGGAGCC--------------------------------------------------	67311437	129	18
----------CGCGGGAGCCTCGGTTGGCCTCG-------------------------------------	67381378	121	23
---GCAGCGCCGCGGGAGCCT-------------------------------------------------	67382709	121	18
----------------AGCCTCGGTTGGCCTCGGATAGCCGGTCCCCCG---------------------	67405676	118	33
------------CGGGAGCCTCGGTTGGCCTCGGATAGCCGGTCCCCC----------------------	67447521	114	36
----------------AGCCTCGGTTGGCCTCGG------------------------------------	67507976	107	18
--------------GGAGCCTCGGTTGGCCTCGGA-----------------------------------	67629268	96	21
------------CGGGAGCCTCGGTTGGCCTC--------------------------------------	67634812	95	20
--GGCAGCGCCGCGGGAGCCTC------------------------------------------------	67690152	90	20
------------CGGGAGCCTCGGTTGGCC----------------------------------------	67816946	80	18
--------------GGAGCCTCGGTTGGCCTCGGATAGCCGGTC--------------------------	67869307	75	30
-----------GCGGGAGCCTCGGTTGGCCTCG-------------------------------------	67897738	73	22
------------CGGGAGCCTCGGTTGGCCTCGGATAGCCGGTCC-------------------------	67914000	72	33
-CGGCAGCGCCGCGGGAGCCTCGGTTGGCC----------------------------------------	67916304	72	29
------------CGGGAGCCTCGGTTGGCCTCGGATAGCCGGTCCC------------------------	67944200	70	34
---------------GAGCCTCGGTTGGCCTCGGATAGCCGGTCCCCCG---------------------	67961813	68	34
------GCGCCGCGGGAGCCTCGG----------------------------------------------	67962289	68	18
---GCAGCGCCGCGGGAGCCTCG-----------------------------------------------	67984569	66	20
-------CGCCGCGGGAGCCTCGGTTGGCCTCG-------------------------------------	67998561	66	26
----------------AGCCTCGGTTGGCCTCGGAT----------------------------------	68028679	63	20
------GCGCCGCGGGAGCCTCGGTTGGCCTCG-------------------------------------	68142033	56	27
------------CGGGAGCCTCGGTTGGCCTCGGATAGCCGGTCCCC-----------------------	68148150	55	35
-------CGCCGCGGGAGCCTCGGTTGGCCTCGGA-----------------------------------	68160965	55	28
-------CGCCGCGGGAGCCTCGGTTGGCCTCGG------------------------------------	68197783	52	27
-----AGCGCCGCGGGAGCCTCGGTTGGCCTCGG------------------------------------	68250907	49	29
----CAGCGCCGCGGGAGCCTCGGTTGGCCTCGG------------------------------------	68253161	49	30
------GCGCCGCGGGAGCCTCGGTTGGCCTCGGA-----------------------------------	68291362	47	29
--------------GGAGCCTCGGTTGGCCTCGGATAGCCGGTCCCCCG---------------------	68404435	41	35
---GCAGCGCCGCGGGAGCCTCGG----------------------------------------------	68419332	40	21
---------------GAGCCTCGGTTGGCCTCGGA-----------------------------------	68425132	40	20
-------CGCCGCGGGAGCCTCGGTTGGCCTC--------------------------------------	68435098	39	25
-------CGCCGCGGGAGCCTCGGTTGGCCT---------------------------------------	68462566	38	24
--GGCAGCGCCGCGGGAGCCTCG-----------------------------------------------	68496789	36	21
-CGGCAGCGCCGCGGGAGC---------------------------------------------------	68560257	33	18
----CAGCGCCGCGGGAGCCTCGGTTGGCCTCG-------------------------------------	68573127	33	29
-----AGCGCCGCGGGAGCCTCGGTTGGCCTCGGATAGCCG-----------------------------	68615635	31	36
--------------GGAGCCTCGGTTGGCCTCGG------------------------------------	68634023	30	20
--------------GGAGCCTCGGTTGGCCTCGGATAGCCGGTCCC------------------------	68645693	30	32
---GCAGCGCCGCGGGAGCCTCGGTTGGCCTCGGA-----------------------------------	68649050	29	32
-----AGCGCCGCGGGAGCCTCGGTTGGCCTCG-------------------------------------	68655372	29	28
------------CGGGAGCCTCGGTTGGCCTCGGA-----------------------------------	68668799	29	23
-CGGCAGCGCCGCGGGAGCCTCGG----------------------------------------------	68677168	28	23
----------------AGCCTCGGTTGGCCTCGGATAGCCGGTCCC------------------------	68716639	27	30
----------------AGCCTCGGTTGGCCTCGGATAGCCGGTCCCC-----------------------	68753652	25	31
---------------------CGGTTGGCCTCGGATAGCCGGTC--------------------------	68774952	25	23
------------CGGGAGCCTCGGTTGGCCTCG-------------------------------------	68813996	23	21
-CGGCAGCGCCGCGGGAGCCTCG-----------------------------------------------	68828808	23	22
-----------GCGGGAGCCTCGGTTGGCC----------------------------------------	68835486	22	19
------------CGGGAGCCTCGGTTGGCCT---------------------------------------	68860676	22	19
----------------AGCCTCGGTTGGCCTCGGATAGCCGGTCCCCC----------------------	68875563	21	32
---------------GAGCCTCGGTTGGCCTCGGATAGCCGGTC--------------------------	68951696	19	29
-CGGCAGCGCCGCGGGAGCCTCGGTTGGC-----------------------------------------	68954090	19	28
ACGGCAGCGCCGCGGGAGCCT-------------------------------------------------	68974659	18	21
---------------GAGCCTCGGTTGGCCTCGGATAGCCGGTCCC------------------------	68983101	18	31
-----AGCGCCGCGGGAGCCTCGGTTGGCC----------------------------------------	68984595	18	25
-------CGCCGCGGGAGCCTCGGTTGGCC----------------------------------------	68998671	18	23
--GGCAGCGCCGCGGGAGCCTCGG----------------------------------------------	69002412	17	22
--GGCAGCGCCGCGGGAGCCTCGGTTGGCC----------------------------------------	69006475	17	28
----CAGCGCCGCGGGAGCCTCGGTTGGCC----------------------------------------	69016964	17	26
--------------------TCGGTTGGCCTCGGATAGCC------------------------------	69032910	17	20
--GGCAGCGCCGCGGGAGCCTCGGTTGGCCTCGGA-----------------------------------	69040410	16	33
------GCGCCGCGGGAGCCTCGGTTGGCCTCGG------------------------------------	69053290	16	28
----------CGCGGGAGCCTCGGTTGGCCTCGGATAGCCGGTCC-------------------------	69083209	15	35
------------------CCTCGGTTGGCCTCGGATAGCC------------------------------	69098674	15	22
-----AGCGCCGCGGGAGCCTCGGT---------------------------------------------	69099784	15	20
------------------CCTCGGTTGGCCTCGGAT----------------------------------	69107119	15	18
--------------GGAGCCTCGGTTGGCCTCGGATAGCCGGT---------------------------	69120545	14	29
-----------------------GTTGGCCTCGGATAGCCGGTCC-------------------------	69122631	14	22
---GCAGCGCCGCGGGAGCCTCGGTTGGCCTCGG------------------------------------	69156441	14	31
ACGGCAGCGCCGCGGGAGCC--------------------------------------------------	69179017	13	20
-----------GCGGGAGCCTCGGTTGGCCTCGGATAGCCGGTCCC------------------------	69184672	13	35
---------------GAGCCTCGGTTGGCCTCGGATAGCCGGTCCCCC----------------------	69199323	13	33
------GCGCCGCGGGAGCCTCGGTTGGCC----------------------------------------	69215934	12	24
-----------GCGGGAGCCTCGGTTGGCCTCGGATAGCCGGTCC-------------------------	69228330	12	34
---------------GAGCCTCGGTTGGCCTCGGATAGCCGGTCCCC-----------------------	69232938	12	32
----CAGCGCCGCGGGAGCCTCGGTTGGCCTCGGATAGCC------------------------------	69245838	12	36
---------CCGCGGGAGCCTCGGTTGGCC----------------------------------------	69263963	11	21
-------------GGGAGCCTCGGTTGGCCTCGGATAGCCGGTC--------------------------	69272631	11	31
------GCGCCGCGGGAGCCTCGGT---------------------------------------------	69279693	11	19
----------CGCGGGAGCCTCGGTTGGCC----------------------------------------	69284357	11	20
---------------------CGGTTGGCCTCGGATAGCCGGTCC-------------------------	69291991	11	24
-----AGCGCCGCGGGAGCCTCGGTTGGCCT---------------------------------------	69292167	11	26
------GCGCCGCGGGAGCCTCGGTTGGCCTC--------------------------------------	69311934	11	26
-------------------CTCGGTTGGCCTCGGATAGCC------------------------------	69320987	10	21
---------------GAGCCTCGGTTGGCCTCGG------------------------------------	69331677	10	19
--------------GGAGCCTCGGTTGGCCTCGGATAGCCGGTCCCCCGC--------------------	69334057	10	36
-----------GCGGGAGCCTCGGTTGGCCTC--------------------------------------	69338967	10	21
----------------AGCCTCGGTTGGCCTCGGATAGCCG-----------------------------	69345777	10	25
------------------------TTGGCCTCGGATAGCCGGTCC-------------------------	69350087	10	21
-----------------------GTTGGCCTCGGATAGCCGGTC--------------------------	69350587	10	21
----------CGCGGGAGCCTCGGTTGGCCTCGGATAGCCGGTCCC------------------------	69352257	10	36
----------------------------CCTCGGATAGCCGGTCCCC-----------------------	67498162	108	19
----------------------------CCTCGGATAGCCGGTCCCCCG---------------------	67975867	67	21
----------------------------CCTCGGATAGCCGGTCCC------------------------	68059879	61	18
----------------------------CCTCGGATAGCCGGTCCCCC----------------------	68381553	42	20
---------------------------GCCTCGGATAGCCGGTCCC------------------------	68824484	23	19
---------------------------GCCTCGGATAGCCGGTCC-------------------------	69152605	14	18
----------------------------CCTCGGATAGCCGGTCCCCCGC--------------------	69207877	13	22
-------------------------------------------------CCGTCCCCGCCGGCGGGC---	69210222	12	18
>bta-mir-296
AGGACCCUUCCGGAGGGCCCCCCCCAAUCCUGUUGUGCUUGGUUCAGAGGGUUGGGCGGAGGCUUUCCUGAAGGGUCU	bta-mir-296		78
.(((((((((.((((((((.(((((((((((.(((.((...)).)))))))))))).)).)))))))).)))))))))	structure		-50.6
**********************************************GAGGGUUGGGCGGAGGCUUUCC**********	bta-miR-296		22
-----------------------------------------------AGGGTTGGGCGGAGGCTTTCC----------	68682376	28	21
-----------------------------------------------AGGGTTGGGCGGAGGCTTTCCT---------	69185725	13	22
>bta-mir-29a
AUGACUGAUUUCUUUUGGUGUUCAGAGUCAAUAUAAUUUUCUAGCACCAUCUGAAAUCGGUUAU	bta-mir-29a		64
((((((((((((...(((((((.((((...........)))))))))))...))))))))))))	structure		-24.6
****************************************CUAGCACCAUCUGAAAUCGGUUA*	bta-miR-29a		23
-----------------------------------------TAGCACCATCTGAAATCGGTT--	55735503	3394	21
-----------------------------------------TAGCACCATCTGAAATCGGT---	55795862	3321	20
-----------------------------------------TAGCACCATCTGAAATCGGTTA-	58738737	1130	22
-----------------------------------------TAGCACCATCTGAAATCGG----	64688787	396	19
----------------------------------------CTAGCACCATCTGAAATCGGTT--	65456715	335	22
----------------------------------------CTAGCACCATCTGAAATCGGT---	65623261	320	21
----------------------------------------CTAGCACCATCTGAAATCGG----	67122678	149	20
----------------------------------------CTAGCACCATCTGAAATCGGTTA-	68623463	30	23
-----------------------------------------TAGCACCATCTGAAATCG-----	69370267	10	18
>bta-mir-29b
CUUCAGGAAGCUGGUUUCAUAUGGUGGUUUAGAUUUAAAUAGUGAUUGUCUAGCACCAUUUGAAAUCAGUGUUCUUGGGGG	bta-mir-29b-1		81
(((((((((((((((((((.((((((..((((((.............)))))))))))).)))))))))).))))))))).	structure		-34.5
**************************************************UAGCACCAUUUGAAAUCAGUGUU********	bta-miR-29b		23
--------------------------------------------------TAGCACCATTTGAAATCAGTGTT--------	67171166	144	23
-------------------------------------------------CTAGCACCATTTGAAATCAGTG----------	67242017	136	22
--------------------------------------------------TAGCACCATTTGAAATCAGTG----------	67312211	129	21
-------------------------------------------------CTAGCACCATTTGAAATCAGT-----------	67408390	118	21
--------------------------------------------------TAGCACCATTTGAAATCAGTGT---------	68417332	40	22
--------------------------------------------------TAGCACCATTTGAAATCAGT-----------	68424292	40	20
>bta-mir-29c
AUCUCUUACACAGGCUGACCGAUUUCUCCUGGUGUUCAGAGUCUGUUUUUGUCUAGCACCAUUUGAAAUCGGUUAUGAUGUAGGGGGA	bta-mir-29c		88
.(((((((((((...(((((((((((...(((((((.(((...........))))))))))...))))))))))))).))))))))).	structure		-35.3
*****************************************************UAGCACCAUUUGAAAUCGGUUA*************	bta-miR-29c		22
-----------------------------------------------------TAGCACCATTTGAAATCGGTT--------------	55366834	3762	21
-----------------------------------------------------TAGCACCATTTGAAATCGGT---------------	56322753	2786	20
-----------------------------------------------------TAGCACCATTTGAAATCGGTTA-------------	57108231	2066	22
-----------------------------------------------------TAGCACCATTTGAAATCGGTTAT------------	67539380	104	23
-----------------------------------------------------TAGCACCATTTGAAATCGG----------------	68050543	62	19
-------------------------------------------------------GCACCATTTGAAATCGGTTATG-----------	68928881	20	22
------------------------------------CAGAGTCTGTTTTTGTCTAGCACCATTTGAAATCGG----------------	69015910	17	36
------------------------------------CAGAGTCTGTTTTTGTCTAG--------------------------------	69058490	16	20
---------------------------------------------TTTTTGTCTAGCACCATTTGAAATCGGT---------------	69242838	12	28
-------------------------------------------------------GCACCATTTGAAATCGGTTATGA----------	69337097	10	23
>bta-mir-29d
AUCUCUUACACAGGCUGACCGAUUUCUCCUGGUGUUCAGAGUCUGUUUUUGUCUAGCACCAUUUGAAAUCGAUUAUGAUGUAGGGGGA	bta-mir-29d		88
.(((((((((((...(((.(((((((...(((((((.(((...........))))))))))...))))))).))))).))))))))).	structure		-28.6
*****************************************************UAGCACCAUUUGAAAUCGAUUA*************	bta-miR-29d		22
------------------------------------CAGAGTCTGTTTTTGTCTAG--------------------------------	69058490	16	20
>bta-mir-301a
ACUGCUAACGAAUGCUCUGACUUUAUUGCACUACUGUACUUUACAGCUAGCAGUGCAAUAGUAUUGUCAAAGCAUCUGAAAGCAG	bta-mir-301a		85
.(((((..((.(((((.((((.((((((((((.((((........)).)).))))))))))....)))).))))).))..)))))	structure		-28.8
**************************************************CAGUGCAAUAGUAUUGUCAAAGCAU**********	bta-miR-301a		25
--------------------------------------------------CAGTGCAATAGTATTGTCAAAGC------------	67195841	141	23
>bta-mir-30a
CUGUAAACAUCCUCGACUGGAAGCUGUGAGGCUGCAGAAAGGCUUUCAGUCGGAUGUUUGCAGCUGC	bta-mir-30a		67
((((((((((((..(((((((((((...............)))))))))))))))))))))))....	structure		-32.7
*UGUAAACAUCCUCGACUGGAAGCU******************************************	bta-miR-30a-5p		24
-TGTAAACATCCTCGACTGGA----------------------------------------------	21801486	891699	20
-TGTAAACATCCTCGACTGGAAGCT------------------------------------------	30307292	465795	24
-TGTAAACATCCTCGACTGGAA---------------------------------------------	42863634	63854	21
-TGTAAACATCCTCGACTGGAAGC-------------------------------------------	45031587	43991	23
-TGTAAACATCCTCGACTGGAAG--------------------------------------------	47126511	27932	22
-TGTAAACATCCTCGACTGG-----------------------------------------------	54317087	5170	19
--GTAAACATCCTCGACTGGAAGCT------------------------------------------	56154004	2957	23
---TAAACATCCTCGACTGGAAGCT------------------------------------------	58519811	1228	22
---TAAACATCCTCGACTGGA----------------------------------------------	59426089	928	18
--GTAAACATCCTCGACTGGA----------------------------------------------	61216774	669	19
--GTAAACATCCTCGACTGGAAGC-------------------------------------------	67395219	120	22
------ACATCCTCGACTGGAAGCT------------------------------------------	67806706	80	19
---TAAACATCCTCGACTGGAA---------------------------------------------	68181096	53	19
-TGTAAACATCCTCGACTG------------------------------------------------	68189682	53	18
--GTAAACATCCTCGACTGGAA---------------------------------------------	68214854	51	20
---TAAACATCCTCGACTGGAAG--------------------------------------------	68310593	46	20
---TAAACATCCTCGACTGGAAGC-------------------------------------------	68384535	42	21
-----AACATCCTCGACTGGAAGCT------------------------------------------	68455308	38	20
-TGTAAACATCCTCGACTGGAAGCTG-----------------------------------------	68549153	34	25
--GTAAACATCCTCGACTGGAAG--------------------------------------------	68566164	33	21
-------CATCCTCGACTGGAAGCT------------------------------------------	68583736	32	18
CTGTAAACATCCTCGACTGGA----------------------------------------------	68618828	31	21
CTGTAAACATCCTCGACTGGAAGCT------------------------------------------	68715640	27	25
------------------------------------------CTTTCAGTCGGATGTTTGCAGC---	52633559	8250	22
------------------------------------------CTTTCAGTCGGATGTTTGCAG----	55351718	3792	21
-------------------------------------------TTTCAGTCGGATGTTTGCAGC---	59255420	968	21
-------------------------------------------TTTCAGTCGGATGTTTGCAGCT--	62143048	584	22
------------------------------------------CTTTCAGTCGGATGTTTGCA-----	64039381	445	20
------------------------------------------CTTTCAGTCGGATGTTTGCAGCT--	65286963	349	23
------------------------------------------CTTTCAGTCGGATGTTTGC------	66862401	181	19
-------------------------------------------TTTCAGTCGGATGTTTGCAG----	67486589	110	20
-------------------------------------------TTTCAGTCGGATGTTTGCA-----	69153235	14	19
>bta-mir-30b
CCAAGUUUUCAGUUCAUGUAAACAUCCUACACUCAGCUGUAACACACGAGUCGGCUGGGAGGUGGAUGUUUACUUCAGCUGACUUGGA	bta-mir-30b		88
(((((...((((((...((((((((((.((.((((((((..((......))))))))))..))))))))))))...))))))))))).	structure		-39.5
****************UGUAAACAUCCUACACUCAGCU**************************************************	bta-miR-30b-5p		22
******************************************************CUGGGAGGUGGAUGUUUACUU*************	bta-miR-30b-3p		21
----------------TGTAAACATCCTACACTCAGCT--------------------------------------------------	50667140	13396	22
----------------TGTAAACATCCTACACTCAGC---------------------------------------------------	64093372	441	21
----------------TGTAAACATCCTACACTCAGCTG-------------------------------------------------	67137673	147	23
----------------TGTAAACATCCTACACTCAGCTGT------------------------------------------------	68701168	27	24
----------------TGTAAACATCCTACACTCA-----------------------------------------------------	69109999	15	19
----------------TGTAAACATCCTACACTCAG----------------------------------------------------	69302166	11	20
>bta-mir-30c
CAGACUGUAACCAUGCCGUAGUGUGUGUAAACAUCCUACACUCUCAGCUGUGAGCUCGAGGUGGCUGGGAGAGGGUUGUUUACUCCUUCUGCCAUGGAAAACGUC	bta-mir-30c		105
..(((.((..(((((..((((...(.(((((((.(((...(((((((((....(((...)))))))))))).))).))))))).)...)))))))))...)))))	structure		-35.8
*************************UGUAAACAUCCUACACUCUCAGC*********************************************************	bta-miR-30c		23
-------------------------TGTAAACATCCTACACTCTCAGCT--------------------------------------------------------	52405038	8785	24
-------------------------TGTAAACATCCTACACTCTCAGC---------------------------------------------------------	60466983	755	23
-------------------------TGTAAACATCCTACACTCTCA-----------------------------------------------------------	61107365	681	21
-------------------------TGTAAACATCCTACACTCTCAG----------------------------------------------------------	66239198	256	22
-------------------------TGTAAACATCCTACACTCTC------------------------------------------------------------	68489985	36	20
-------------------------TGTAAACATCCTACACTCT-------------------------------------------------------------	68596280	32	19
----------------------------------------------------------------CTGGGAGAGGGTTGTTTACTCC-------------------	68247281	49	22
----------------------------------------------------------------CTGGGAGAGGGTTGTTTACT---------------------	69275854	11	20
>bta-mir-30d
GUUGUUGUAAACAUCCCCGACUGGAAGCUGUACCACACAGCUAAGCUUUCAGUCAGAUGUUUGCUGCUAC	bta-mir-30d		70
((.((.(((((((((...(((((((((((..............))))))))))).))))))))).)).))	structure		-27.9
*****UGUAAACAUCCCCGACUGGAAGCU*****************************************	bta-miR-30d		24
-----TGTAAACATCCCCGACTGGA---------------------------------------------	40444338	101380	20
-----TGTAAACATCCCCGACTGGAAGCT-----------------------------------------	42042340	71156	24
-----TGTAAACATCCCCGACTGGAA--------------------------------------------	49559447	16752	21
-----TGTAAACATCCCCGACTGGAAGC------------------------------------------	50759905	13034	23
-----TGTAAACATCCCCGACTGGAAG-------------------------------------------	53230603	6950	22
-----TGTAAACATCCCCGACTGG----------------------------------------------	57884750	1571	19
-------TAAACATCCCCGACTGGA---------------------------------------------	68587256	32	18
-----TGTAAACATCCCCGACTG-----------------------------------------------	68650529	29	18
----------ACATCCCCGACTGGAAGCT-----------------------------------------	69025770	17	19
-------TAAACATCCCCGACTGGAAGCT-----------------------------------------	69042026	16	22
------GTAAACATCCCCGACTGGA---------------------------------------------	69123247	14	19
------GTAAACATCCCCGACTGGAAGCT-----------------------------------------	69144023	14	23
---------------------------------------------CTTTCAGTCAGATGTTTGCTGC---	67125807	149	22
---------------------------------------------CTTTCAGTCAGATGTTTGCTGCT--	67668989	92	23
----------------------------------------------TTTCAGTCAGATGTTTGCTGCT--	67750131	85	22
---------------------------------------------CTTTCAGTCAGATGTTTGCT-----	67897811	73	20
----------------------------------------------TTTCAGTCAGATGTTTGCTGC---	68456790	38	21
---------------------------------------------CTTTCAGTCAGATGTTTGCTG----	68755802	25	21
---------------------------------------------CTTTCAGTCAGATGTTTGC------	69253662	12	19
>bta-mir-30e
GGGCAGUCUUUGCUACUGUAAACAUCCUUGACUGGAAGCUGUAAGGCGUUGCAAGGAGCUUUCAGUCGGAUGUUUACAGCGGCAGGCUGCCA	bta-mir-30e		92
.((((((((..(((.((((((((((((..(((((((((((.....((...))....))))))))))))))))))))))).))))))))))).	structure		-53.6
****************UGUAAACAUCCUUGACUGGAAGCU****************************************************	bta-miR-30e-5p		24
----------------TGTAAACATCCTTGACTGGAAGCT----------------------------------------------------	46454509	32965	24
----------------TGTAAACATCCTTGACTGGA--------------------------------------------------------	54941907	4365	20
-----------------GTAAACATCCTTGACTGGAAGCT----------------------------------------------------	56325539	2777	23
----------------TGTAAACATCCTTGACTGGAAGC-----------------------------------------------------	57767090	1646	23
----------------TGTAAACATCCTTGACTGG---------------------------------------------------------	59901726	836	19
----------------TGTAAACATCCTTGACTGGAA-------------------------------------------------------	62896555	527	21
----------------TGTAAACATCCTTGACTGGAAG------------------------------------------------------	63374117	492	22
------------------TAAACATCCTTGACTGGAAGCT----------------------------------------------------	67254500	135	22
-----------------GTAAACATCCTTGACTGGAAGC-----------------------------------------------------	68255170	49	22
-----------------GTAAACATCCTTGACTGGAAGCTGT--------------------------------------------------	68921061	20	25
-----------------GTAAACATCCTTGACTGGAAGCTG---------------------------------------------------	68938852	19	24
------------------TAAACATCCTTGACTGGAAGCTGT--------------------------------------------------	69198933	13	24
----------------TGTAAACATCCTTGACTG----------------------------------------------------------	69231486	12	18
----------------------------------------------------------CTTTCAGTCGGATGTTTACAGC------------	57039010	2129	22
-----------------------------------------------------------TTTCAGTCGGATGTTTACAGC------------	66876454	179	21
----------------------------------------------------------CTTTCAGTCGGATGTTTACAG-------------	66893756	177	21
----------------------------------------------------------CTTTCAGTCGGATGTTTACA--------------	67283818	132	20
----------------------------------------------------------CTTTCAGTCGGATGTTTAC---------------	67970976	67	19
>bta-mir-30f
GAGGGCCAGAUACUGUAAACACCCUACACUCUCAGCUGUGCACAGUGAGAAAGCUGGGAGAAGGCUGUUUACUCUCUCUGCCUU	bta-mir-30f		84
..((((.(((....(((((((.(((...(((((((((..............))))))))).))).)))))))....))))))).	structure		-32.9
*************UGUAAACACCCUACACUCUCAGCU***********************************************	bta-miR-30f		24
-------------TGTAAACACCCTACACTCTCAGCT-----------------------------------------------	54114512	5501	24
-------------TGTAAACACCCTACACTCTCA--------------------------------------------------	59054601	1021	21
-------------TGTAAACACCCTACACTCTCAGC------------------------------------------------	59165339	992	23
-------------TGTAAACACCCTACACTCTCAG-------------------------------------------------	59540638	904	22
-------------TGTAAACACCCTACACTCTCAGCTG----------------------------------------------	67902264	73	25
-------------TGTAAACACCCTACACTCT----------------------------------------------------	68439622	39	19
-------------TGTAAACACCCTACACTCTC---------------------------------------------------	68495097	36	20
-------------TGTAAACACCCTACACTC-----------------------------------------------------	69097744	15	18
-----------------------------------------------------CTGGGAGAAGGCTGTTTACT-----------	60048331	813	20
-----------------------------------------------------CTGGGAGAAGGCTGTTTACTCT---------	62720624	539	22
-----------------------------------------------------CTGGGAGAAGGCTGTTTACTC----------	67935870	70	21
-----------------------------------------------------CTGGGAGAAGGCTGTTTAC------------	68870523	21	19
>bta-mir-32
GGAGGUAUUGCACAUGACUAAGUUGCAUGUUGUCACGGCCUCAGUGCAAUUUAGUAUGUGUGAUAUUUUC	bta-mir-32		70
((((((((((((((((.(((((((((((((((...))))....)))))))))))))))))))))))))))	structure		-29.5
*****UAUUGCACAUGACUAAGUUGCAU******************************************	bta-miR-32		23
-----TATTGCACATGACTAAGTTG---------------------------------------------	57868986	1581	20
-----TATTGCACATGACTAAGTTGC--------------------------------------------	63679664	470	21
-----TATTGCACATGACTAAGT-----------------------------------------------	68863250	22	18
-----TATTGCACATGACTAAGTTGCA-------------------------------------------	68973399	18	22
-----TATTGCACATGACTAAGTT----------------------------------------------	69185998	13	19
----------------------------------------------CAATTTAGTATGTGTGATATT---	67778283	83	21
>bta-mir-320a
CCCGCGGCGUCUCGCUCCCCUCCGCCUUCUCUUCCCGGUUCUUCCCGGAGUCGGGAAAAGCUGGGUUGAGAGGGCGAAAAAG	bta-mir-320a-1		82
.....((((...))))......(((((((((..(((((((.((((((....)))))).)))))))..)))))))))......	structure		-42.5
*******************************************************AAAAGCUGGGUUGAGAGGGCGA*****	bta-miR-320a		22
-------------------------------------------------------AAAAGCTGGGTTGAGAGGGCGA-----	51872778	10349	22
-------------------------------------------------------AAAAGCTGGGTTGAGAGGGCG------	54542110	4841	21
-------------------------------------------------------AAAAGCTGGGTTGAGAGGGCGAA----	56895524	2220	23
-------------------------------------------------------AAAAGCTGGGTTGAGAGGGC-------	58086884	1469	20
--------------------------------------------------------AAAGCTGGGTTGAGAGGGCG------	64431989	415	20
-------------------------------------------------------AAAAGCTGGGTTGAGAGGGCGAAA---	65054414	368	24
--------------------------------------------------------AAAGCTGGGTTGAGAGGGCGA-----	66171271	264	21
--------------------------------------------------------AAAGCTGGGTTGAGAGGGCGAA----	67453294	113	22
------------------------------------------------------GAAAAGCTGGGTTGAGAGGGCG------	67680624	91	22
------------------------------------------------------GAAAAGCTGGGTTGAGAGGGCGA-----	67793057	81	23
--------------------------------------------------------AAAGCTGGGTTGAGAGGGC-------	67907880	72	19
--------------------------------------------------TCGGGAAAAGCTGGGTTGAGAGGGC-------	67938320	70	25
------------------------------------------------------GAAAAGCTGGGTTGAGAGGGC-------	68546433	34	21
--------------------------------------------------------AAAGCTGGGTTGAGAGGGCGAAA---	68724235	26	23
-------------------------------------------------------AAAAGCTGGGTTGAGAGGGCGAAAA--	68863272	22	25
-------------------------------------------------------AAAAGCTGGGTTGAGAGGG--------	69036208	17	19
-----------------------------------------------------GGAAAAGCTGGGTTGAGAGGGC-------	69247566	12	22
---------------------------------------------------------AAGCTGGGTTGAGAGGGC-------	69273071	11	18
-------------------------------------------------GTCGGGAAAAGCTGGGTTGAGAGGGC-------	69356507	10	26
>bta-mir-324
AACUGGCUAUGCCUCCCCGCAUCCCCUAGGGCAUUGGUGUAAAGCUGGAGACCCACUGCCCCAGGUGCUGCUGGGGGUUGUAGUCUGAC	bta-mir-324		89
..(.(((((((.(((((.(((.(.(((.(((((.(((.((..........))))).))))).))).).))).))))).))))))).)..	structure		-37.3
*****************CGCAUCCCCUAGGGCAUUGGUGU*************************************************	bta-miR-324		23
-----------------CGCATCCCCTAGGGCATTGGTG--------------------------------------------------	68939099	19	22
------------------------------------------------------ACTGCCCCAGGTGCTGCTGG---------------	68570619	33	20
----------------------------------------------------CCACTGCCCCAGGTGCTGCTG----------------	69213882	12	21
>bta-mir-326
CUCGUCUGUCUGUUGGGCUGGAGGCAGGGCCUUUGUGAAGGCGGGUUGUGCUCAGAUCGCCUCUGGGCCCUUCCUCCAGCCCAGAGGCGGAUUCA	bta-mir-326		95
...((((((((.((((((((((((.(((((((......((((((.(((....))).))))))..))))))).))))))))))))))))))))...	structure		-59.4
***********************************************************CCUCUGGGCCCUUCCUCCAG****************	bta-miR-326		20
-----------------------------------------------------------CCTCTGGGCCCTTCCTCCAG----------------	69221502	12	20
>bta-mir-328
CUGUUUCGGAGCCUGGAGCGGGGGGGCAGGAGGGGCUCAGGGAGAUAGUGUGUGCUGCCCCUGGCCCUCUCUGCCCUUCCGUCCCCUGUUCC	bta-mir-328		92
.......(((((..((.(((((((((((((.(((((.(((((.(.((((....))))))))))))))).))))))))))))).))..)))))	structure		-56.8
************************************************************CUGGCCCUCUCUGCCCUUCCGU**********	bta-miR-328		22
------------------------------------------------------------CTGGCCCTCTCTGCCCTTCCGT----------	68125469	57	22
------------------------------------------------------------CTGGCCCTCTCTGCCCTTCCG-----------	68554911	33	21
>bta-mir-330
CUUCGGCGAUCACUGCCUCUCUGGGCCUGUGUCUUAGGCUCUGCAAGAUCAACCGAGCAAAGCACACGGCCUGCAGAGAGGCAGCGCUCAGCUC	bta-mir-330		94
....(((((.(.(((((((((((((((((((.(((..((((.............)))).))))))).))))..))))))))))).).)).))).	structure		-45.1
********************************************************GCAAAGCACACGGCCUGCAGAGA***************	bta-miR-330		23
-----------------TCTCTGGGCCTGTGTCTTAGGCT------------------------------------------------------	69318457	10	23
>bta-mir-331
GAGUUUGGUUUUGUUUGGGUUUGUUCUAGGUAUGGUCCCAGGGAUCCCAGAUCAAACCAGGCCCCUGGGCCUAUCCUAGAACCAACCUAA	bta-mir-331		90
..............(((((((.((((((((.((((.(((((((...((...........)).))))))).)))))))))))).)))))))	structure		-38.8
************************************************************GCCCCUGGGCCUAUCCUAGAA*********	bta-miR-331		21
------------------------------------------------------------GCCCCTGGGCCTATCCTAGA----------	68564415	33	20
------------------------------------------------------------GCCCCTGGGCCTATCCTAGAA---------	68625713	30	21
>bta-mir-335
UUUUGGGCGGGGGUCAAGAGCAAUAACGAAAAAUGUUUGUCAUAAACCGUUUUUCAUUAUUGCUCCUGACCUCCUCUCAUUUGCUGUACUCA	bta-mir-335		92
...((((.((((((((.(((((((((.((((((((.((......)).)))))))).))))))))).)))))))).)))).............	structure		-39
*************UCAAGAGCAAUAACGAAAAAUGU********************************************************	bta-miR-335		23
-------------TCAAGAGCAATAACGAAAAATGT--------------------------------------------------------	69100309	15	23
-------------TCAAGAGCAATAACGAAAAATG---------------------------------------------------------	69124185	14	22
-------------TCAAGAGCAATAACGAAAAAT----------------------------------------------------------	69316647	10	21
>bta-mir-338
GCACGGGCCGUCCUCCCCAACAAUAUCCUGGUGCUGAGUGAUGACACACGCAACUCCAGCAUCAGUGAUUUUGUUGAAGAGGGCAGCUGCCA	bta-mir-338		92
.....(((.((((((..((((((.(((((((((((((((..((.....))..))).))))))))).))).))))))..)))))).)))....	structure		-40.2
******************************************************UCCAGCAUCAGUGAUUUUGUUGA***************	bta-miR-338		23
------------------------------------------------------TCCAGCATCAGTGATTTTGTT-----------------	67359985	123	21
------------------------------------------------------TCCAGCATCAGTGATTTTGTTG----------------	68434240	39	22
------------------------------------------------------TCCAGCATCAGTGATTTTGT------------------	69194149	13	20
------------------------------------------------------TCCAGCATCAGTGATTTTG-------------------	69263182	11	19
>bta-mir-339a
GGGGCAGCCGCUGUCCCUGUCCUCCAGGAGCUCACUUGGUCCGGCCGUGCGCUCCUCGAGGCCAGAGCCCGUGUCUGC	bta-mir-339a		78
(((((((...)))))))...((((.((((((.(((..(((...)))))).)))))).)))).((((.......)))).	structure		-35.5
*************UCCCUGUCCUCCAGGAGCUCAC*******************************************	bta-miR-339a		22
-------------TCCCTGTCCTCCAGGAGCTC---------------------------------------------	57378877	1888	20
-------------TCCCTGTCCTCCAGGAGCTCACT------------------------------------------	65014173	371	23
-------------TCCCTGTCCTCCAGGAGCTCA--------------------------------------------	65390504	341	21
-------------TCCCTGTCCTCCAGGAGCT----------------------------------------------	67730314	87	19
-------------TCCCTGTCCTCCAGGAGCTCAC-------------------------------------------	68140913	56	22
-------------TCCCTGTCCTCCAGGAGC-----------------------------------------------	69297964	11	18
-------------------------------------------------CGCTCCTCGAGGCCAGAGCCC--------	68951202	19	21
------------------------------------------------GCGCTCCTCGAGGCCAGAGCCC--------	69171802	13	22
>bta-mir-339b
UCCCUGUCCUCCAGGAGCUCCAGGUCUGGGGUGGGUGUGGGGAUUUCUGCAGGAGGGA	bta-mir-339b		58
((((..((((.(((((((((((.((((.....)))).))))).)))))).))))))))	structure		-24.7
UCCCUGUCCUCCAGGAGCUC**************************************	bta-miR-339b		20
TCCCTGTCCTCCAGGAGCTC--------------------------------------	57378877	1888	20
TCCCTGTCCTCCAGGAGCT---------------------------------------	67730314	87	19
TCCCTGTCCTCCAGGAGC----------------------------------------	69297964	11	18
>bta-mir-33a
CUGCGGUGCAUUGUAGUUGCAUUGCAUGUUCUGGCGGUACCCGUGCAAUGUUUCCACAGUGCAUCACAG	bta-mir-33a		69
(((.((((((((((.(..((((((((((....((.....))))))))))))..).)))))))))).)))	structure		-31.2
*****GUGCAUUGUAGUUGCAUUGCA*******************************************	bta-miR-33a		21
-----GTGCATTGTAGTTGCATTGCA-------------------------------------------	68833592	23	21
-----GTGCATTGTAGTTGCATTGC--------------------------------------------	69243162	12	20
-----GTGCATTGTAGTTGCATTG---------------------------------------------	69302903	11	19
>bta-mir-33b
GCGGGCGGCCCCGCGGUGCAUUGCUGUUGCAUUGCAUGUGUGAGGCAGGUGCAGUGCCUCGGCAGUGCAGCCCGGAGCCGGCCCCUGGCACCGC	bta-mir-33b		94
((((.((((.(((.((((((((((((..(((((((((.(((...))).)))))))))..)))))))))).))))).))))(((...))).))))	structure		-58.4
***************GUGCAUUGCUGUUGCAUUGC***********************************************************	bta-miR-33b		20
---------------GTGCATTGCTGTTGCATTG------------------------------------------------------------	66863125	181	19
>bta-mir-340
UUGUACCUGGUGUGAUUAUAAAGCAAUGAGACUGAUUGUCAUGUGUCGUUUGUGGGAUCCGUCUCAGUUACUUUAUAGCCAUACCUGGUAUCUUA	bta-mir-340		95
..(((((.((((((.((((((((...((((((.((((.(((((.......))))))))).))))))....)))))))).)))))).)))))....	structure		-34.6
*********************************************************UCCGUCUCAGUUACUUUAUAGCC***************	bta-miR-340		23
---------------TTATAAAGCAATGAGACTGATT----------------------------------------------------------	52270329	9168	22
---------------TTATAAAGCAATGAGACTGAT-----------------------------------------------------------	54443749	4972	21
---------------TTATAAAGCAATGAGACTGA------------------------------------------------------------	63594582	476	20
---------------TTATAAAGCAATGAGACTG-------------------------------------------------------------	68015181	64	19
---------------TTATAAAGCAATGAGACT--------------------------------------------------------------	68414372	40	18
---------------TTATAAAGCAATGAGACTGATTG---------------------------------------------------------	69104539	15	23
---------------------------------------------------------TCCGTCTCAGTTACTTTATAGCC---------------	66305177	249	23
---------------------------------------------------------TCCGTCTCAGTTACTTTATAG-----------------	68332902	44	21
---------------------------------------------------------TCCGTCTCAGTTACTTTATAGC----------------	68541707	34	22
>bta-mir-342
UGGAAGCGGGUGCGAGGCGAGGGGUGCUAUCUGUGGUUGAGGACACGGCAAAUGAAACUGUCUCACACAGAAAUCGCACCCAUCUCCUCGGCCC	bta-mir-342		94
.......((((.(((((.((.((((((..((((((..((((.(((.(..........))))))))))))))....)))))).)).)))))))))	structure		-40.3
************************************************************UCUCACACAGAAAUCGCACCCAUCU*********	bta-miR-342		25
------------------------------------------------------------TCTCACACAGAAATCGCACCCA------------	62190238	581	22
------------------------------------------------------------TCTCACACAGAAATCGCACCCAT-----------	63419677	488	23
------------------------------------------------------------TCTCACACAGAAATCGCACCCATC----------	65192419	356	24
------------------------------------------------------------TCTCACACAGAAATCGCACCCATCT---------	67770979	83	25
------------------------------------------------------------TCTCACACAGAAATCGCACCC-------------	67924362	71	21
------------------------------------------------------------TCTCACACAGAAATCGCACC--------------	68261849	48	20
------------------------------------------------------------TCTCACACAGAAATCGCAC---------------	68654328	29	19
--------------------------------------------------------------TCACACAGAAATCGCACCCATCT---------	69322097	10	23
>bta-mir-3432
AAACAGCCGACGUUGCGGCAUGCGGGAUCUUUAGUUGUGGUGUGUGAAUUCUUAGUUGCAGCAACUAAAGAUCCCUCAGGCUGCAAUGAAGAUCAGA	bta-mir-3432-2		97
..........(((((((((.((.(((((((((((((((.((...(((....)))...)).))))))))))))))).)).))))))))).........	structure		-42.1
********************UGCGGGAUCUUUAGUUGUGGUG*******************************************************	bta-miR-3432		22
--------------------TGCGGGATCTTTAGTTGTGGTG-------------------------------------------------------	68588760	32	22
>bta-mir-345
ACCCAAACCCAGGUCUGCUGACUCCUAGUCCAGUGCUUGUGAUGGCUGGUGGGCCCUGAACUAGGGGUCUGGAGGCCUGGGUUUGAAUAUC	bta-mir-345		91
...(((((((((((((.(.((((((((((.(((.((((((........)))))).))).)))))))))).).)))))))))))))......	structure		-49.9
****************GCUGACUCCUAGUCCAGUGCU******************************************************	bta-miR-345-5p		21
******************************************************CCUGAACUAGGGGUCUGGAG*****************	bta-miR-345-3p		20
----------------GCTGACTCCTAGTCCAGTGCT------------------------------------------------------	67234499	137	21
----------------GCTGACTCCTAGTCCAGTGCTT-----------------------------------------------------	69353617	10	22
-----------------------------------------------------CCCTGAACTAGGGGTCTGGAG-----------------	67456571	113	21
------------------------------------------------------CCTGAACTAGGGGTCTGGAG-----------------	68450064	38	20
-----------------------------------------------------CCCTGAACTAGGGGTCTGG-------------------	68965677	18	19
>bta-mir-34a
GGCCAGCUGUGAGUGUUUCUUUGGCAGUGUCUUAGCUGGUUGUUGUGAGUAAUAAUGCAGGAAGCAAUCAGCAAGUAUACUGCCCUAGAAGUGCUGCACGUUGUGGG	bta-mir-34a		107
..(((..(((((((((((((..(((((((((((.((((((((((....(((....)))....))))))))))))).))))))))..))))))))).))))...))).	structure		-44
*********************UGGCAGUGUCUUAGCUGGUUGU****************************************************************	bta-miR-34a		22
---------------------TGGCAGTGTCTTAGCTGGTTGT----------------------------------------------------------------	67430802	116	22
---------------------TGGCAGTGTCTTAGCTGGTTGTT---------------------------------------------------------------	67981227	67	23
---------------------TGGCAGTGTCTTAGCTGGTTG-----------------------------------------------------------------	68719231	27	21
---------------------TGGCAGTGTCTTAGCTGGTT------------------------------------------------------------------	69044106	16	20
---------------------TGGCAGTGTCTTAGCTGGT-------------------------------------------------------------------	69287426	11	19
>bta-mir-361
GGAGCUUAUCAGAAUCUCCAGGGGUACUUAUAAUUUGAAAAAGUCCCCCAGGUGUGAUUCUGAUUUGCUUC	bta-mir-361		71
(((((..(((((((((.((.((((.((((...........)))).)))).))...)))))))))..)))))	structure		-30.4
*****UUAUCAGAAUCUCCAGGGGUAC********************************************	bta-miR-361		22
-----TTATCAGAATCTCCAGGGGTAC--------------------------------------------	58793553	1105	22
-----TTATCAGAATCTCCAGGGGTACT-------------------------------------------	67064192	156	23
-----TTATCAGAATCTCCAGGGGTA---------------------------------------------	67805746	80	21
-----TTATCAGAATCTCCAGGGGT----------------------------------------------	68751477	25	20
-------------------------------------------TCCCCCAGGTGTGATTCTGATT------	58268533	1359	22
-------------------------------------------TCCCCCAGGTGTGATTCTGAT-------	62760411	536	21
-------------------------------------------TCCCCCAGGTGTGATTCTGATTT-----	67304459	130	23
-------------------------------------------TCCCCCAGGTGTGATTCTGA--------	67424306	116	20
-------------------------------------------TCCCCCAGGTGTGATTCTGATTTG----	67636237	95	24
-------------------------------------------TCCCCCAGGTGTGATTCTG---------	68529774	35	19
--------------------------------------------CCCCCAGGTGTGATTCTGATT------	68584632	32	21
--------------------------------------------CCCCCAGGTGTGATTCTGATTTG----	69063530	16	23
--------------------------------------------CCCCCAGGTGTGATTCTGATTTGC---	69101374	15	24
--------------------------------------------CCCCCAGGTGTGATTCTGAT-------	69244878	12	20
>bta-mir-362
CUCGAAUCCUUGGAACCUAGGUGUGAGUGCUGUUCUAGUGCAACACACCUAUUCAAGGAUUCAAA	bta-mir-362		65
...(((((((((((...((((((((.((((((...))))))..)))))))))))))))))))...	structure		-29.6
****AAUCCUUGGAACCUAGGUGUGAGU*************************************	bta-miR-362-5p		24
*****************************************AACACACCUAUUCAAGGAUUC***	bta-miR-362-3p		21
----AATCCTTGGAACCTAGGTGTGAG--------------------------------------	66661434	207	23
----AATCCTTGGAACCTAGGTGTGAGT-------------------------------------	67689612	90	24
----AATCCTTGGAACCTAGGTGTGA---------------------------------------	68774077	25	22
----AATCCTTGGAACCTAGGTGTGAGTG------------------------------------	68890977	21	25
----AATCCTTGGAACCTAGGTGTGAGTGC-----------------------------------	68957263	19	26
-----------------------------------------AACACACCTATTCAAGGATT----	68348698	44	20
-----------------------------------------AACACACCTATTCAAGGATTC---	68757252	25	21
-----------------------------------------AACACACCTATTCAAGGAT-----	68981751	18	19
>bta-mir-363
UGUUGUCGGGUGGAUCACGAUGCAAUUUUGAUUAGUAUAAUAGGAGAAAAAUUGCACGGUAUCCAUCUGCGAAC	bta-mir-363		74
..(((.(((((((((..((.(((((((((..(((......)))....)))))))))))..))))))))))))..	structure		-26
**************************************************AUUGCACGGUAUCCAUCUGCG***	bta-miR-363		21
-------------------------------------------------AATTGCACGGTATCCATCTG-----	58471576	1247	20
--------------------------------------------------ATTGCACGGTATCCATCTG-----	66867280	180	19
-------------------------------------------------AATTGCACGGTATCCATCTGC----	67410750	118	21
-------------------------------------------------AATTGCACGGTATCCATCTGCG---	67460167	112	22
--------------------------------------------------ATTGCACGGTATCCATCTGC----	68505609	36	20
--------------------------------------------------ATTGCACGGTATCCATCTGCG---	68643893	30	21
--------------------------------------------------ATTGCACGGTATCCATCTGCGA--	69360267	10	22
>bta-mir-365
ACCGCAGGGAAAAUGAGGGACUUUUGGGGGCAGAUGUGUUUGCAUUCCACUAUCAUAAUGCCCCUAAAAAUCCUUAUUGCUCUUGCA	bta-mir-365-1		87
...((((((..((((((((..(((((((((((((((((.........))).)))....))))))))))).))))))))..)))))).	structure		-34.1
***************AGGGACUUUUGGGGGCAGAUGUG*************************************************	bta-miR-365-5p		23
*******************************************************UAAUGCCCCUAAAAAUCCUUAU**********	bta-miR-365-3p		22
-------------------------------------------------------TAATGCCCCTAAAAATCCTTAT----------	67345072	125	22
-------------------------------------------------------TAATGCCCCTAAAAATCCT-------------	68110499	58	19
-------------------------------------------------------TAATGCCCCTAAAAATCCTTATT---------	68658562	29	23
-------------------------------------------------------TAATGCCCCTAAAAATCCTTA-----------	69196463	13	21
>bta-mir-374a
UACAUCGGCCAUUAUAAUACAACCUGAUAAGUGUUACAGCACUUAUCAGGUUGUAUUGUAAUUGUCUGUGUA	bta-mir-374a		72
(((((.(((.((((((((((((((((((((((((....)))))))))))))))))))))))).))).)))))	structure		-41.2
***********UUAUAAUACAACCUGAUAAGUG***************************************	bta-miR-374a		22
-----------TTATAATACAACCTGATAAGT----------------------------------------	58028984	1498	21
-----------TTATAATACAACCTGATAAGTG---------------------------------------	65872232	297	22
-----------TTATAATACAACCTGATAAGTGT--------------------------------------	67731532	87	23
-----------TTATAATACAACCTGATAAG-----------------------------------------	68660824	29	20
-----------------------------------------CTTATCAGGTTGTATTGTAATT---------	57315866	1930	22
-----------------------------------------CTTATCAGGTTGTATTGTAAT----------	67738266	86	21
------------------------------------------TTATCAGGTTGTATTGTAATT---------	68685064	28	21
-----------------------------------------CTTATCAGGTTGTATTGTAA-----------	69066586	16	20
-----------------------------------------CTTATCAGGTTGTATTGTA------------	69198010	13	19
>bta-mir-374b
GAAGAAAUCCUACUCGGAUGGAUAUAAUACAACCUGCUAAGUGUCCUAGCACUUAUCAGGUUGUAUUAUCAUUGUCCGUGUCUAUGGCUCUCGUC	bta-mir-374b		95
..(((...((.((.(((((((..(((((((((((((.(((((((....))))))).)))))))))))))..))))))).))....)).)))....	structure		-34.8
*********************AUAUAAUACAACCUGCUAAGUG****************************************************	bta-miR-374b		22
---------------------ATATAATACAACCTGCTAAGT-----------------------------------------------------	59177219	988	21
---------------------ATATAATACAACCTGCTAAGTG----------------------------------------------------	66966455	168	22
---------------------ATATAATACAACCTGCTAAGTGT---------------------------------------------------	68387727	42	23
---------------------ATATAATACAACCTGCTAAG------------------------------------------------------	68678512	28	20
------------------------TAATACAACCTGCTAAGTGTCCT------------------------------------------------	68948903	19	23
---------------------------------------------------CTTATCAGGTTGTATTATCATT----------------------	67782490	82	22
>bta-mir-375
CCCCGCGACGAGCCCCUCGCACAAACCGGACCUGAGCGUUUUGUUCGUUCGGCUCGCGUGAGGC	bta-mir-375		64
.((((((.((((((...((.(((((.((........)).))))).))...)))))))))).)).	structure		-27.2
**************************************UUUUGUUCGUUCGGCUCGCGUGA***	bta-miR-375		23
---------------------------------------TTTGTTCGTTCGGCTCGCGTGA---	47098553	27958	22
---------------------------------------TTTGTTCGTTCGGCTCGCGTG----	56767142	2346	21
--------------------------------------TTTTGTTCGTTCGGCTCGCGTGA---	63375593	492	23
---------------------------------------TTTGTTCGTTCGGCTCGCG------	64125894	438	19
---------------------------------------TTTGTTCGTTCGGCTCGCGT-----	64756470	391	20
----------------------------------------TTGTTCGTTCGGCTCGCGTGA---	66700840	202	21
--------------------------------------TTTTGTTCGTTCGGCTCGCGTG----	67589514	100	22
--------------------------------------TTTTGTTCGTTCGGCTCGCG------	68701195	27	20
---------------------------------------TTTGTTCGTTCGGCTCGC-------	68777888	24	18
--------------------------------------TTTTGTTCGTTCGGCTCGCGT-----	68874303	21	21
----------------------------------------TTGTTCGTTCGGCTCGCGTG----	69058074	16	20
---------------------------------------TTTGTTCGTTCGGCTCGCGTGAG--	69124325	14	23
-----------------------------------------TGTTCGTTCGGCTCGCGTGA---	69328287	10	20
>bta-mir-378
AGGGCUCCUGACUCCAGGUCCUGUGUGUUACCUCGAAAUAGCACUGGACUUGGAGUCAGAAGGCCU	bta-mir-378-1		66
(((.((.((((((((((((((.((((..(........)..)))).)))))))))))))).)).)))	structure		-38.5
******************************************ACUGGACUUGGAGUCAGAAGGC**	bta-miR-378		22
------------------------------------------ACTGGACTTGGAGTCAGAAGGC--	53511256	6517	22
------------------------------------------ACTGGACTTGGAGTCAGAAGG---	56431814	2657	21
------------------------------------------ACTGGACTTGGAGTCAGAAG----	65204521	355	20
-------------------------------------------CTGGACTTGGAGTCAGAAGGC--	66724889	199	21
------------------------------------------ACTGGACTTGGAGTCAGAAGGCC-	66752317	196	23
-------------------------------------------CTGGACTTGGAGTCAGAAGGCC-	67082174	154	22
-------------------------------------------CTGGACTTGGAGTCAGAAGG---	68407332	40	20
------------------------------------------ACTGGACTTGGAGTCAGAA-----	68671288	28	19
-----------------------------------------CACTGGACTTGGAGTCAGAAGG---	68900881	20	22
------------------------------------------ACTGGACTTGGAGTCAGA------	68937389	19	18
-----------------------------------------CACTGGACTTGGAGTCAGAAG----	69304091	11	21
>bta-mir-378c
CAAAACCACCACUGGACUUGGAGUCAGAAGUUCCAUGUGUGAGUCUUGGUAGGGCCAGUGGAUUGCUAA	bta-mir-378c		69
........((((((((((.(((.(((.(.........).))).))).)))....)))))))........	structure		-19.2
**********ACUGGACUUGGAGUCAGAAGU**************************************	bta-miR-378c		21
----------ACTGGACTTGGAGTCAGAAG---------------------------------------	65204521	355	20
----------ACTGGACTTGGAGTCAGAA----------------------------------------	68671288	28	19
----------ACTGGACTTGGAGTCAGA-----------------------------------------	68937389	19	18
----------ACTGGACTTGGAGTCAGAAGT--------------------------------------	69010521	17	21
---------CACTGGACTTGGAGTCAGAAG---------------------------------------	69304091	11	21
>bta-mir-380
AAGAUGGUUGACCAUAGAACAUGCGCUGUCUCUAUGUCGUAUGUAAUGUGGUCCACGUCUU	bta-mir-380		61
.(((((...(((((((..((((((((.........).)))))))..)))))))..))))).	structure		-23.9
****UGGUUGACCAUAGAACAUGCGC***********************************	bta-miR-380-5p		22
***************************************UAUGUAAUGUGGUCCACGUCU*	bta-miR-380-3p		21
---------------------------------------TATGTAATGTGGTCCACGTCT-	69170372	13	21
>bta-mir-409a
UGGUACGCGGGGAGAGGUUACCCGAGCAACUUUGCAUCUGGACGACGAAUGUUGCUCGGUGAACCCCUUUUCGGUAUCA	bta-mir-409a		79
((((((.(((((((.((((..((((((((((((((........).)))).)))))))))..)))).)))))))))))))	structure		-36.7
**************AGGUUACCCGAGCAACUUUGCAU******************************************	bta-miR-409a		23
----------------------------------------------GAATGTTGCTCGGTGAACCCCT-----------	69188845	13	22
>bta-mir-410
GGGUACUUGAGGAGAGGUUGUCUGUGAUGAGUUCGCUUUAUUAAUGACGAAUAUAACACAGAUGGCCUGUUUUCAGUACCA	bta-mir-410		81
.((((((.(((((.((((((((((((.((.((((((.........).))))).)).)))))))))))).))))))))))).	structure		-37.2
*************************************************AAUAUAACACAGAUGGCCUGU***********	bta-miR-410		21
-------------------------------------------------AATATAACACAGATGGCCTGT-----------	69114169	15	21
>bta-mir-411a
UGGUACUUGGAGAGAUAGUAGACCGUAUAGCGUACGCUUUAUCUGUGACGUAUGUAACACGGUCCACUAACCCUCAGUAUCA	bta-mir-411a		82
(((((((..(((.(.((((.((((((...((((((((.........).)))))))...)))))).)))).).))))))))))	structure		-29.8
**************AUAGUAGACCGUAUAGCGUACG**********************************************	bta-miR-411a		22
--------------ATAGTAGACCGTATAGCGTACG----------------------------------------------	66369673	241	22
---------------TAGTAGACCGTATAGCGTACG----------------------------------------------	67123721	149	21
>bta-mir-421
GCACAUUGUAGGCCUCAUUAAAUGUUUGUUGAAUGAAAAAAUGAAUCAUCAACAGACAUUAAUUGGGCGCCUGCUCUGUGAUCUC	bta-mir-421		85
.((((..((((((((((...((((((((((((.(((.........)))))))))))))))...)))).))))))..)))).....	structure		-35.1
***********************************************AUCAACAGACAUUAAUUGGGCGC***************	bta-miR-421		23
-----------------------------------------------ATCAACAGACATTAATTGGGCG----------------	63027054	518	22
-----------------------------------------------ATCAACAGACATTAATTGGGC-----------------	63636307	473	21
-----------------------------------------------ATCAACAGACATTAATTGGGCGC---------------	65440947	336	23
---------------------------------------------------ACAGACATTAATTGGGCGCCTG------------	68741577	26	22
------------------------------------------------TCAACAGACATTAATTGGGCGC---------------	68767852	25	22
------------------------------------------------TCAACAGACATTAATTGGGCG----------------	68809028	23	21
---------------------------------------------------ACAGACATTAATTGGGCGCCT-------------	69030768	17	21
--------------------------------------------------AACAGACATTAATTGGGCGCCT-------------	69030870	17	22
------------------------------------------------TCAACAGACATTAATTGGGC-----------------	69266911	11	20
>bta-mir-423
AUAAAGGAAGUUAGGCUGAGGGGCAGAGAGCGAGACUUUUCUAUUUUCCAAAAGCUCGGUCUGAGGCCCCUCAGUCUUGCUUCCUACCCCGCGC	bta-mir-423		94
....(((((((.((((((((((((..(((.((((.(((((.........))))))))).)))...)))))))))))).))))))).........	structure		-48.6
****************UGAGGGGCAGAGAGCGAGACUUU*******************************************************	bta-miR-423-5p		23
***************************************************AAGCUCGGUCUGAGGCCCCUCAGU*******************	bta-miR-423-3p		24
----------------TGAGGGGCAGAGAGCGAGACTTT-------------------------------------------------------	49822119	15976	23
----------------TGAGGGGCAGAGAGCGAGACT---------------------------------------------------------	52092197	9580	21
----------------TGAGGGGCAGAGAGCGAGACTT--------------------------------------------------------	54483432	4927	22
----------------TGAGGGGCAGAGAGCGAGACTTTT------------------------------------------------------	57531674	1795	24
----------------TGAGGGGCAGAGAGCGAGAC----------------------------------------------------------	61653564	627	20
----------------TGAGGGGCAGAGAGCGAGA-----------------------------------------------------------	64247751	429	19
------------------AGGGGCAGAGAGCGAGACTTTT------------------------------------------------------	68780240	24	22
------------------AGGGGCAGAGAGCGAGACT---------------------------------------------------------	68970573	18	19
------------------AGGGGCAGAGAGCGAGACTTT-------------------------------------------------------	69155909	14	21
----------------TGAGGGGCAGAGAGCGAG------------------------------------------------------------	69213198	12	18
------------------AGGGGCAGAGAGCGAGAC----------------------------------------------------------	69361717	10	18
----------------------------------------------------AGCTCGGTCTGAGGCCCCTCAGT-------------------	55270204	3931	23
---------------------------------------------------AAGCTCGGTCTGAGGCCCCTCAGT-------------------	61439694	646	24
---------------------------------------------------AAGCTCGGTCTGAGGCCCCT-----------------------	62814927	533	20
----------------------------------------------------AGCTCGGTCTGAGGCCCCT-----------------------	63095071	513	19
----------------------------------------------------AGCTCGGTCTGAGGCCCCTCAG--------------------	64126332	438	22
----------------------------------------------------AGCTCGGTCTGAGGCCCCTCA---------------------	66531429	222	21
----------------------------------------------------AGCTCGGTCTGAGGCCCC------------------------	67181485	143	18
---------------------------------------------------AAGCTCGGTCTGAGGCCCCTCA---------------------	67329084	127	22
---------------------------------------------------AAGCTCGGTCTGAGGCCCCTCAG--------------------	67809106	80	23
---------------------------------------------------AAGCTCGGTCTGAGGCCC-------------------------	67862094	76	18
---------------------------------------------------AAGCTCGGTCTGAGGCCCC------------------------	68167502	54	19
---------------------------------------------------AAGCTCGGTCTGAGGCCCCTC----------------------	68296977	46	21
----------------------------------------------------AGCTCGGTCTGAGGCCCCTC----------------------	68317559	45	20
-----------------------------------------------------GCTCGGTCTGAGGCCCCTCAGT-------------------	68568408	33	22
--------------------------------------------------AAAGCTCGGTCTGAGGCCCCT-----------------------	69179472	13	21
>bta-mir-425
GAAAGCGCUUUGGAAUGACACGAUCACUCCCGUUGAGUGGGCACCCAAGAAGCCAUCGGGAAUGUCGUGUCCGCCCAGUGCUCUUUC	bta-mir-425		87
(((((.((.((((...(((((((.((.(((((....((((............))))))))).)))))))))...)))).)).)))))	structure		-34.5
**************AUGACACGAUCACUCCCGUUGA***************************************************	bta-miR-425-5p		22
******************************************************AUCGGGAAUGUCGUGUCCGCCC***********	bta-miR-425-3p		22
-------------AATGACACGATCACTCCCGTTG----------------------------------------------------	58339503	1316	22
-------------AATGACACGATCACTCCCGTTGAG--------------------------------------------------	66264205	254	24
-------------AATGACACGATCACTCCCGTTGAGT-------------------------------------------------	66776790	193	25
-------------AATGACACGATCACTCCCGTTGA---------------------------------------------------	66861858	181	23
--------------ATGACACGATCACTCCCGTTGAG--------------------------------------------------	67564241	102	23
--------------ATGACACGATCACTCCCGTTGAGT-------------------------------------------------	68028237	64	24
--------------ATGACACGATCACTCCCGTTG----------------------------------------------------	68565339	33	21
--------------ATGACACGATCACTCCCGTTGA---------------------------------------------------	68884530	21	22
-------------AATGACACGATCACTCCCGTTGAGTGGGC---------------------------------------------	68972985	18	29
-------------AATGACACGATCACTCCCGTT-----------------------------------------------------	69052138	16	21
-----------------------------------------------------CATCGGGAATGTCGTGTCCGCC------------	68426362	39	22
-----------------------------------------------------CATCGGGAATGTCGTGTCCGC-------------	69352377	10	21
>bta-mir-4286
GGCCUACACCCCACUCCUGGUACCAGCUGCUUGGGCCCCCCCUGUGGCACAUGCCUCUGAGAUGGAGGGAUUAAUG	bta-mir-4286-1		76
........((((((((..((((...(((((..(((...)))..)))))...))))...))).))).))........	structure		-22.7
*******ACCCCACUCCUGGUACC****************************************************	bta-miR-4286		17
-------ACCCCACTCCTGGTACCA---------------------------------------------------	67128042	149	18
>bta-mir-429
AGCCUGCCGAUGGGCGUCUUACCAGACACGGUUAGAUCUGGUCCUUCUGUCUAAUACUGUCUGGUAAUGCCGUCCAUCCCCGGC	bta-mir-429		84
.(((.(..((((((((.(((((((((((..(((((((..((....)).)))))))..)))))))))).).))))))))..))))	structure		-36.9
***************************************************UAAUACUGUCUGGUAAUGCCGU***********	bta-miR-429		22
---------------------------------------------------TAATACTGTCTGGTAATGCCG------------	52360711	8923	21
---------------------------------------------------TAATACTGTCTGGTAATGCC-------------	58872122	1079	20
---------------------------------------------------TAATACTGTCTGGTAATGCCGT-----------	59791132	854	22
---------------------------------------------------TAATACTGTCTGGTAATGC--------------	67406266	118	19
----------------------------------------------------AATACTGTCTGGTAATGCCG------------	68875416	21	20
---------------------------------------------------TAATACTGTCTGGTAATG---------------	68877243	21	18
>bta-mir-454
CUGUUUAUUACCAGAUCCUAGAACCCUAUCGAUAUUGUCUCUGCUGUGUAAAUAGCUCUGAGUAGUGCAAUAUUGCUUAUAGGGUUUUGGUGUUUGGGAAGAACAAUGGGCAUG	bta-mir-454		114
.(((((....((((((.((((((((((((((((((((((((.(((((....)))))...)))....)))))))))...)))))))))))).))))))...))))).........	structure		-40.9
**************************************************************UAGUGCAAUAUUGCUUAUAGGGU*****************************	bta-miR-454		23
--------------------------------------------------------------TAGTGCAATATTGCTTATAGGGT-----------------------------	69133187	14	23
>bta-mir-484
GUCAGGCUCAGUCCCCUCCCGAUAAACCUCUAAAUAGGGACCUUCCCGGGGGGCUACCUCGGC	bta-mir-484		63
((((((...((((((((.........(((......))).........)))))))).))).)))	structure		-20
*UCAGGCUCAGUCCCCUCCCGAU****************************************	bta-miR-484		22
-TCAGGCTCAGTCCCCTCCCGAT----------------------------------------	65163096	359	22
-TCAGGCTCAGTCCCCTCCCGA-----------------------------------------	65312724	347	21
-TCAGGCTCAGTCCCCTCCCGATA---------------------------------------	67184059	143	23
>bta-mir-486
GCCAGCUUGGACCUGCGUCCUCCCUGACGGGUCCUGUACUGAGCUGCCCCGAGGCCCUUCGCUGUGCCCAGCUCGGGUCAGCUCAGUACCGGGCGCGUCGGGGUGGGAGUCGGCCGGAAGCAGG	bta-mir-486		124
.((.((((((.((.((.(((.((((((((.((((.(((((((((((.((((((((.(......).)))....))))).))))))))))).)))).)))))))).))).)).))))..)))).))	structure		-75.8
*******************************UCCUGUACUGAGCUGCCCCGAG***********************************************************************	bta-miR-486		22
-------------------------------TCCTGTACTGAGCTGCCCCGAG-----------------------------------------------------------------------	61617084	630	22
-------------------------------TCCTGTACTGAGCTGCCCCGA------------------------------------------------------------------------	66958033	169	21
>bta-mir-490
UGGAGACUUGCUGGUUUGGAAAGUUCAUUGUUCGACACCAUGGAUCUCCAGGUGGGUCACGUUUAGAGAUACACCAACCUGGAGGACUCCAUGCUGUUGAGCUGUUCACAAGCAGCGGACACUUCUA	bta-mir-490		127
.((((..((((((.(((((((........((((((((.(((((((((((((((.(((...((........))))).)))))))))..)))))).))))))))..))).))))))))))...))))..	structure		-47.8
**************************************************************************CAACCUGGAGGACUCCAUGCUG*******************************	bta-miR-490		22
--------------------------------------------------------------------------CAACCTGGAGGACTCCATGCTG-------------------------------	69372417	10	22
>bta-mir-499
GGGCGGGCGGCCGUUAAGACUUGCAGUGAUGUUUAACUCCUCUCCACGUGAACAUCACAGCAAGUCUGUGCUGCUUCCCGUCCCCACGCUGCCUGGGCAGGGU	bta-mir-499		103
(((((((.(((.((..((((((((.((((((((((.............)))))))))).))))))))..)).))).)))))))..((.((((....)))).))	structure		-51.4
*************UUAAGACUUGCAGUGAUGUUU*********************************************************************	bta-miR-499		21
-------------TTAAGACTTGCAGTGATGTT----------------------------------------------------------------------	68456866	38	20
-------------TTAAGACTTGCAGTGATGTTT---------------------------------------------------------------------	68683468	28	21
>bta-mir-500
GCUCCCCCUCUCUAAUCCUUGCUACCUGGGUGAGAGUGCUUUCUGAAUGCAAUGCACCUGGGCAAGGAUUCUGAGAGAGGGAGC	bta-mir-500		84
((((((.(((((.(((((((((...(((((((....(((.........)))...))))))))))))))))..))))).))))))	structure		-44.9
************UAAUCCUUGCUACCUGGGUGAGA*************************************************	bta-miR-500		23
------------TAATCCTTGCTACCTGGGTGAG--------------------------------------------------	67666781	92	22
------------TAATCCTTGCTACCTGGGTGAGA-------------------------------------------------	67688352	90	23
------------TAATCCTTGCTACCTGGGTGAGAGT-----------------------------------------------	68775202	25	25
------------TAATCCTTGCTACCTGGGTGA---------------------------------------------------	69242934	12	21
---------------------------------------------------ATGCACCTGGGCAAGGATTCTGA----------	56292026	2804	23
---------------------------------------------------ATGCACCTGGGCAAGGATTCTG-----------	65814458	302	22
--------------------------------------------------AATGCACCTGGGCAAGGATTCTGA----------	66604587	213	24
--------------------------------------------------AATGCACCTGGGCAAGGATTCT------------	66773316	193	22
--------------------------------------------------AATGCACCTGGGCAAGGATTCTG-----------	66847666	183	23
--------------------------------------------------AATGCACCTGGGCAAGGATTC-------------	67023636	161	21
---------------------------------------------------ATGCACCTGGGCAAGGATTCT------------	68092847	59	21
---------------------------------------------------ATGCACCTGGGCAAGGATTC-------------	68188781	53	20
---------------------------------------------------ATGCACCTGGGCAAGGATTCTGAG---------	68544563	34	24
-------------------------------------------TGAATGCAATGCACCTGGGC---------------------	69123499	14	20
---------------------------------------------------ATGCACCTGGGCAAGGAT---------------	69231774	12	18
>bta-mir-502a
CUGCUCUGUUCCCCUGUAUCCAAUCUUAAUGCCCAGAUGCAGGUACUGUCUCAGUGCAAUGCACCUGGGCAAGGAUUCACAGAAGAUAAG	bta-mir-502a-2		90
.....((..((..((((....((((((..(((((((.((((.((((((...))))))..)))).))))))))))))).))))..))..))	structure		-32.6
*********************************************************AAUGCACCUGGGCAAGGAUUCA***********	bta-miR-502a		22
---------------------------------------------------------AATGCACCTGGGCAAGGATTC------------	67023636	161	21
----------------------------------------------------------ATGCACCTGGGCAAGGATTC------------	68188781	53	20
----------------------------------------------------------ATGCACCTGGGCAAGGAT--------------	69231774	12	18
>bta-mir-502b
GCUCCCCUCUCUAAUUCUUGCUCCCCAGGUGAGAGUGCUUUGUGAAUGCAAUCCACCUGGGCAAGGAUUCUGAAUGUGAGAGC	bta-mir-502b		83
((((.((..((.(((((((((...(((((((.((.(((.........))).))))))))))))))))))..))..).).))))	structure		-32.7
*************************************************AAUCCACCUGGGCAAGGAUUC*************	bta-miR-502b		21
-----------TAATTCTTGCTCCCCAGGTGAG--------------------------------------------------	69138577	14	22
-----------TAATTCTTGCTCCCCAGGTGAGA-------------------------------------------------	69227034	12	23
---------------------------------------------------TCCACCTGGGCAAGGATTCTGA----------	68094853	59	22
--------------------------------------------AATGCAATCCACCTGGGC---------------------	68866302	21	18
>bta-mir-532
GACUUGCUUUCUCUCUUACAUGCCUUGAGUGUAGGACCGUUGGCAUCUUAAUUACCCUCCCACACCCAAGGCUUGCAGGAGAGCCA	bta-mir-532		86
..........(((((((.((.((((((.((((.(((..((.............))..))).)))).)))))).)).)))))))...	structure		-30
******************CAUGCCUUGAGUGUAGGACCGU**********************************************	bta-miR-532		22
------------------CATGCCTTGAGTGTAGGACCG-----------------------------------------------	56082173	3033	21
------------------CATGCCTTGAGTGTAGGACCGT----------------------------------------------	56319967	2786	22
------------------CATGCCTTGAGTGTAGGACC------------------------------------------------	56541229	2551	20
------------------CATGCCTTGAGTGTAGGACCGTT---------------------------------------------	66162528	265	23
-----------------ACATGCCTTGAGTGTAGGACC------------------------------------------------	66759349	195	21
-----------------ACATGCCTTGAGTGTAGGACCG-----------------------------------------------	67300559	130	22
------------------CATGCCTTGAGTGTAGGAC-------------------------------------------------	67681716	91	19
-----------------ACATGCCTTGAGTGTAGGACCGT----------------------------------------------	67790854	82	23
-----------------ACATGCCTTGAGTGTAGGAC-------------------------------------------------	69328217	10	20
-------------------------------------------------------CCTCCCACACCCAAGGCTTGCA---------	67797026	81	22
-------------------------------------------------------CCTCCCACACCCAAGGCTTG-----------	68203711	52	20
-------------------------------------------------------CCTCCCACACCCAAGGCTTGC----------	68241223	50	21
>bta-mir-545
CCCAGCCUGGCACAUUCGUAGGCCUCAGUAAAUGUUUAUUGGAUGAAUAAAUGAAUGGCUCAUCAACAAACAUUUAUUGUGUGCCUGCUAACGUGAUCUCCACAGG	bta-mir-545		106
.....((((((((.((.(((((((.((((((((((((....(((((.............)))))...)))))))))))).).)))))).)).))).....).))))	structure		-31.2
************************UCAGUAAAUGUUUAUUGGAUG*************************************************************	bta-miR-545-5p		21
*************************************************************AUCAACAAACAUUUAUUGUGUG***********************	bta-miR-545-3p		22
----------------------CCTCAGTAAATGTTTATTGGATG-------------------------------------------------------------	69244086	12	23
[truncated: 239 more rows]
