# Supplementary material for: MicroRNA expression profiles of bovine milk exosomes in response to Staphylococcus aureus infection
Source: BMC Genomics. 2015 Oct 16;16:806. doi: 10.1186/s12864-015-2044-9 (PMC4609085; doi:10.1186/s12864-015-2044-9)
Supplement: Additional file 4: — Identification of Novel Bovine miRNAs Based on Seed Sequence Alignments (A) and Sequence Identity of Novel Bovine miRNAs from BLAST Analysis of miRBase 19 (B). (XLSX 112 kb) [file 12864_2015_2044_MOESM4_ESM.xlsx]

## Sheet: 4A
Additional file 4A: Identification of Novel Bovine miRNAs Based on Seed Sequence Alignments					bosTau6 Genome Coordinates
Provisional ID	Total Sequence Reads	miRNA sequence	pre-miRNA sequence	Matching Seed Sequence
chrX_49227	71407	CGCGGCGCCUCGCCUCGGCCGGC	CCGGGUGCGCCCCCGGGGCCGCGGUUCCGCGCGGCGCCUCGCCUCGGCCGGC	gga-miR-2126	chrX:62080853-62080905 [-]
chr18_16978	19985	GCGGCCCCCGGCGCGCCGC	GGCCCGCCCGCUGCCCCUGACGCGCCCAAGGACGCGGCGGCCCCCGGCGCGCCGC	hbv-miR-B2RC	chr18:62379542-62379597 [-]
chr14_9296	9373	GAGGACAAUCCUGAUGAUGGGC	GAGGACAAUCCUGAUGAUGGGCUGUUAUGUGGAGCCCGUUGAGGAUGUGCCUUGU	mdv2-miR-M17-3p	chr14:27855335-27855390 [+]
chr5_38285	7617	GAGGAUGAGGCUACUCUGGGCC	UCAUGUAGCUUCGUUGGAGGGCAUCGCUCCAGAAGAUCAAGUCCUGCUCCUGGCUGGCUCGCCCCUAGAGGAUGAGGCUACUCUGGGCC	mmu-miR-6960-5p	chr5:47736831-47736920 [+]
chr29_32795	5002	AGGAGAGCUCAGGGAGGA	CCCCUGGGUCCUCAAGUCCAGCAGGAGAGCUCAGGGAGGA	rrv-miR-rR1-7-5p	chr29:35272804-35272844 [+]
chr14_9981	4244	GCAUUGGUGGCUCAGUGG	GCAUUGGUGGCUCAGUGGUAAAGAAUCCACCUGCCAAUGCAG	tae-miR5086	chr14:60120130-60120172 [-]
chr13_8408	4007	GUGAGAUUUUGGAAAGCC	CUUAAAAUCAUAAACAUGCGUGUGUAUAUGUAUAUAUAUAUGUAUAUGUAUAUAUACAGUAGGUGAGAUUUUGGAAAGCC	sme-miR-755-3p	chr13:46511113-46511193 [-]
chr26_30513	3448	CCAAACCAGUUGUGCCUGUAGA	ACAGGCACGGCCAGUUUGAGCAUUUUCACUGAAUUGCCAAACCAGUUGUGCCUGUAGA	rno-miR-497-3p	chr26:33108887-33108945 [+]
chr11_4935	1966	AUCCCACUUCUGACACCA	GAGUUAUCAGGGGUCCUUUCUGGAUCCCACUUCUGACACCA	hsa-miR-3156-3p	chr11:105689586-105689627 [+]
chr11_5700	1944	UUGAAAGUCAGCCCUCGAC	UUUGGGCUGGGGUUUUGUAUGGAGCAAAGCAGCUCUCUCGCUGCGAGCUAUUGAAAGUCAGCCCUCGAC	bmo-miR-2757-3p	chr11:63000271-63000340 [-]
chr27_31422	1705	UUGGCCCUGAGAACAGUGG	UUGGCCCUGAGAACAGUGGCAGCCCCGGGCAGGCUGUGUGCCCUUUGUGUGUUUGCUCUGCCUCUGCGUCUUCUUUGCCAGAG	rno-miR-328a-3p	chr27:41653140-41653223 [+]
chrX_48669	1166	CGGCAGCGGCGCGGGAGCC	AUUCUGACUUUGGGCUGCGGGUUUGCUCCGGAGGCUGGCCGGCAGCGGCGCGGGAGCC	hsa-miR-885-3p	chrX:108794038-108794096 [+]
chr25_28899	932	AAUCAGUUAUGGUUCCUUUGGUCGC	UGAAAUUGUGAAUGGCUCAUUAAUAAAUCAGUUAUGGUUCCUUUGGUCGC	0	chr25:32382053-32382103 [+]
chr6_41358	894	CCGGCCGCCCCCGGGGAGC	CCGGCCGCCCCCGGGGAGCCCCAUCCGGGCGGCGGCCUGGC	hsa-miR-1908-3p	chr6:116146888-116146929 [+]
chr25_30055	537	CUCGGAAGCUAAGCAGGG	CUCGGAAGCUAAGCAGGGCCAGGCCUGGUUAGUAUUUGGAUG	aly-miR3446-5p	chr25:38684276-38684318 [-]
chrX_49672	524	AAACACGAACAAACUUUUUGGC	CAAAAGUUCGUUGGAGUUUCUCUGUUACAUUGUACAGAAAAACACGAACAAACUUUUUGGC	sbi-miR5387a	chrX:125791314-125791375 [-]/chr6:94664383-94664443 [+]
chr16_12272	512	CACCUUGAACGCGCCCGA	CACCUUGAACGCGCCCGAUGUCUUCUGAUUUCGGAUGCUAAGCAGGGUCGGGCCU	0	chr16:51556878-51556933 [+]
chr4_37673	465	CCAGGAUCCAUUGGAGGG	CCAGGAUCCAUUGGAGGGUAUCAACCAUUCAUACCUCCAUUUGAUUCCACAUGGCA	mml-miR-7185-5p	chr4:100975506-100975562 [-]
chr10_3410	457	GCCGGGCGCUGUGGCGCGC	UUGCCACGACUUGCAGCCGGUAAACCCUAGGAUUCUGGUAGGUCUGGAUUCCUCGCCGGGCGCUGUGGCGCGC	mdo-miR-7346-3p	chr10:42864133-42864206 [-]
chr6_41776	441	AAAAUCUGGAUGAACUUUUUGU	AAAAACUGUAUUCAGAUUUUUCUACGUUGUCUUACAGAAAAAUCUGGAUGAACUUUUUGU	bta-miR-2285b	chr6:78462218-78462278 [-]
chr2_21817	433	GAGGAUGAGAUGGUUGGAU	GAGCUGAUUCAUCUGAAAAGACCCUGAUGGGAAAGAUUGAGGGCAGGAGAAGGGGACAACGGAGGAUGAGAUGGUUGGAU	mmu-miR-6960-5p	chr2:112095543-112095623 [-]
chr1_1491	430	AAAAAAGUUUGUUUGGAUUUUU	AAAAAAGUUUGUUUGGAUUUUUUGUGACAUCUUACAGAAAAACUCAAAUGAACUUUUUGGUC	bta-miR-2284z	chr1:83506644-83506706 [-]
chr1_1002	417	CAAAAAGUUUGUUUGGGUUUUU	CAAAAAGUUUGUUUGGGUUUUUCCAUCGCAUCUUACAGGCUAACCUGGAUGAACUUUUUG	bta-miR-2284z	chr1:1006030-1006090 [-]
chr21_23694	407	GGAGAGAUCGCGGAAAACCUGC	GGAGAGAUCGCGGAAAACCUGCCUGAGCAGGAGGUGAGCGGGUGUCCUCCCU	mmu-miR-741-3p	chr21:68540862-68540914 [+]
chr14_9439	381	GAAAGACCGGAAGUGAUGAACC	UUCAUCUUUGCUUUUCCUGUUUUUGUGUUUUGUUUUUUUUUAAACAGUAGGAAAGACCGGAAGUGAUGAACC	cel-miR-2209c-3p	chr14:63798947-63799019 [+]
chr18_15496	357	AAAACCUGAAUGAACUUUUGGG	AAAAGUUCGUUCAGGCUUUCCUAUAAUAUCUUACAGAAAAACCUGAAUGAACUUUUGGG	bta-miR-2312	chr18:36161484-36161543 [+]
chr21_23285	339	UGAGGCCUGGGCUCGCCU	GUGGAGACCUGGCCAAAGUACAGCGAGCUGUGUGCAUGCUAAGCAACACCACAGCCAUCACUGAGGCCUGGGCUCGCCU	ptc-miR473a-3p	chr21:25624240-25624319 [+]
chr6_40984	338	CAAAAAGUUCGUCCAGAUUUUU	CAAAAAGUUCGUCCAGAUUUUUGUAAUAUUUUAUGGAAAAACCCAAACAAAUUUUUUGGC	bta-miR-2284z	chr6:72695823-72695883 [+]
chr3_36109	329	AUCCUGCCGACUACGCCA	AUCCUGCCGACUACGCCAACUAUCUCACUGUUCACUGAAGCCAGGUUAGGCAAGGUGC	ppy-miR-1976	chr3:101706330-101706388 [-]
chr28_32466	280	AAACCCUGAACGAACUUUUUGG	AAAAAGUUUGUUCAGGUUUCUGUAAGAUGGUGCAAAACCCUGAACGAACUUUUUGG	hsa-miR-6732-3p	chr28:33517923-33517979 [-]/chr28:33517894-33517945 [-]/chr15:21667107-21667167 [-]
chr11_3948	271	ACACCAAGCUGUAGGUCUGAGC	ACACCAAGCUGUAGGUCUGAGCCUGCCAUGCUGUGUGCAGUCAGGGUCUGACCUCAGCCUGGGGUGG	gga-miR-1758	chr11:2537480-2537547 [+]
chr10_3034	220	UGAGGGGCAGAGAGUGAGAA	UUCACUUUCACCCCCAAUUAGCUAGCUAGCUUGAGGGGCAGAGAGUGAGAA	hsa-miR-423-5p	chr10:13002726-13002777 [-]
chr11_5064	209	AAACUCAAACAGACUUUUUGGU	CAAAAAGUUUGAGUUUUUCCAUAAGGUGUUAUAGAAAAACUCAAACAGACUUUUUGGU	gma-miR1527	chr11:4182200-4182258 [-]
chr2_21437	200	ACUCUUCCCUCCCUCGGCCGGC	ACUCUUCCCUCCCUCGGCCGGCGCUCUCGCGUUCGGCUGCCAGCCGGGACUGGGAGGAAGA	hsa-miR-1236-3p	chr2:31531408-31531469 [-]
chr26_30928	176	GGGGGUAUAGCUCAGUGG	GGGGGUAUAGCUCAGUGGUAGAGUGCGUGCUUAGCAUGUAUGAGGUCCUGAGUUCAAUCCCCAG	0	chr26:26720459-26720523 [-]
chr13_7376	162	AAAAAUUUCGUUCAGGUUUUUU	AAAAAUUUCGUUCAGGUUUUUUCAUUGCAUUUUAUGGAGAAAUCAUGACGAACCUUUUGG	hsa-miR-4282	chr13:22899929-22899989 [+]
chr1_1539	158	AAAAAAGUUUGUUUGGAUUUU	AAAAAAGUUUGUUUGGAUUUUCCAUAUGAUGUCACAGAAGAACCCAAAUGAACUUUUUGGCC	bta-miR-2284z	chr1:86633982-86634044 [-]/chr6:106027084-106027146 [-]
chr5_40384	156	AUCCCACUCCUGACACCA	GUGAUCCAGAAGUGAACUGCCAUCCCACUCCUGACACCA	hsa-miR-3156-3p	chr5:110183750-110183789 [-]
chr11_4348	155	AAAAGUUCUUUCGGGUUUUUCU	AAAAGUUCUUUCGGGUUUUUCUGCACCAUCUUACAGAAAAACCCAAACAAACUUUUUG	bta-miR-2284g	chr11:55137243-55137301 [+]
chr20_22330	147	ACAAAGUUCGUUCAGGUUUUUU	ACAAAGUUCGUUCAGGUUUUUUGGCCCAUCUUACAGAAAAACCUGAAUAAACUGUUUGA	aly-miR4245	chr20:16262131-16262190 [+]
chr15_10976	142	CGAGGACGGGUAUCCCGGGAG	CGAGGACGGGUAUCCCGGGAGCGGCGACAACUACGGCAGCCUGUCGCGGGUGACCCGCAUCGAG	gga-miR-1694	chr15:82312125-82312189 [+]
chr19_18254	142	UGCAGGGUGGUAGGCUGUGGGCU	UGCAGGGUGGUAGGCUGUGGGCUAUGUGGUGAGGCCCCCCGCCUGCCCACCUGUCCAGGCAUGGCCAUCUUCCUGAAGA	mmu-miR-7218-5p	chr19:51399372-51399451 [+]
chr22_25805	140	GAACGAAAUCCAAGCGCAGCUG	GAACGAAAUCCAAGCGCAGCUGGAAUGCUCUGGAGACAACAGCUGCUUUUGGGAUUCCGUUGCC	rno-miR-191b	chr22:51543481-51543545 [-]
chr14_9701	139	CUUGACUCUAGUCUGCCA	CUUGACUCUAGUCUGCCACGGAGCCUUGGUCUGUUGGUCUGGAGCUAAGAG	ame-miR-929	chr14:11636563-11636614 [-]
chrX_48993	135	AAAAGGUUCGUUCAGGUUUUUU	AAAAGGUUCGUUCAGGUUUUUUCAUACUAUCUUUUGGGAAAACUCAAAACGAACUUUUCGG	bra-miR5726	chrX:31246186-31246247 [-]
chr26_31130	132	CAUACCAGGAGUGGAGCCU	GCUUAGUUGCUCCAACUGGGGGAUCUUCUCAUACCAGGAGUGGAGCCU	rno-miR-1949	chr26:51386118-51386166 [-]
chr19_18127	130	GAUGGGAGGGGCUGUGCC	CACAGUAAACCUUUAAUCCAAUUUUCCGUUGAUGGGAGGGGCUGUGCC	bmo-miR-3204a-3p	chr19:49774310-49774358 [+]/chr22:12280869-12280927 [+]
chr11_5012	129	AGCCAUGUGGUCCAAGGACUCC	AGCUGGCCCAGAUGGCCACCCAAGCCAUGUGGUCCAAGGACUCC	gga-miR-7446-5p	chr11:2344940-2344984 [-]
chr23_27321	121	GGAGCCCGGGAGCCUUGGC	GGAGCCCGGGAGCCUUGGCUACGGGAGCCCGCACAUUCUAG	bta-miR-2373-3p	chr23:46051334-46051375 [-]
chr25_28452	114	CACAGGUUUUGCUUCCAUCACUG	CACAGGUUUUGCUUCCAUCACUGUAAUUUUACUGCAGUGGUGACAAUGAGACCUGUAA	oan-miR-1421k-5p	chr25:3753461-3753519 [+]/chr29:1066293-1066351 [+]
chr18_15735	111	AAAAAGUUCGUUUGGGUUUU	AAAAAGUUCGUUUGGGUUUUUCCAUGCCAUCCUCAGGAAACCCUGAACGAACUUUUCAG	ptc-miR474a	chr18:46339328-46339387 [+]
chr22_25383	109	UCCCCGGCACCUCCACCA	GCGAGAGGCCGUGACCCUGAGCAGCUGUGUGACCGCACCCCACUCCCGCCUUGCAGGUCCACCCUCUGCUCCCCGGCACCUCCACCA	bta-miR-2890	chr22:59214840-59214927 [+]
chr4_37563	107	GGGCGCGCGCCGCGGCUG	GGGCGCGCGCCGCGGCUGGAGCGGCGGGGAGAGGCCGGGCCACCUCCCCCCUUCCCAGCCAUGCACCGCCUCGCCCGC	mmu-miR-6936-3p	chr4:89824112-89824190 [-]/chr4:89824152-89824190 [-]
chr21_23637	105	CCCGUUUCUCUCGCGCGCCGGCU	UCGGCCGCGGGUAGCGGACGAUCGGCCCGCGUCGCCCGUUUCUCUCGCGCGCCGGCU	gga-miR-7450-3p	chr21:68507005-68507062 [+]
chr17_14490	103	UGUGCAGCUGAUCACAGACUGUG	CAGGCUGUGUGCAGCUGACCCCUGACUGUGUGCACAAGACCCCAGGCUGUGUGCAGCUGAUCACAGACUGUG	bta-miR-2313-5p	chr17:52993108-52993180 [-]
chr15_11138	97	GAAAGAACUUCAGAGAAUCUCGGA	UGAGAAUGUCAGAGGUUCCACUUCCACGCUGUUUCUUUCAGUUUGAGAAAGAACUUCAGAGAAUCUCGGA	hsa-miR-3133	chr15:15853302-15853372 [-]
chrX_49419	95	UUUUCCUUGACGGUCGCAGUUC	UUUUCCUUGACGGUCGCAGUUCUGUUUGCUGUAACUGAUCUGCAACAUUUCAGGAAAACACA	mdv1-miR-M11-5p	chrX:92194789-92194851 [-]
chr4_37484	93	UUGGCUUUGGAGCUCCUGGGA	CCAGGAAGCAGAGCCACCUUGUAACAACCCAAGUGGGACAGACUCAACUUUGGCUUUGGAGCUCCUGGGA	oan-miR-1351-3p	chr4:77803117-77803187 [-]
chr25_29363	89	UUGGCUCUGUGAGGUCGGCUCA	UUGGCUCUGUGAGGUCGGCUCAAGGUGGGUCUGGAUGUUGAGCAGGCCUGUCAGGGCGUUG	gga-miR-1741	chr25:1744660-1744721 [-]
chr5_39274	87	UGAGAAAGGGCUGUGACUGCC	UAGUCUUGCCCAUCUCAUCCCUCUCUAGAAUAUAAAAUGUCUGAGAAAGGGCUGUGACUGCC	ppt-miR1026a	chr5:10406077-10406139 [-]
chr13_7348	86	AAAACCUGAACAAACUUUUUGA	AAGAAGUUCGUUUGGGUUUUUCCUUUAAGUGGUAUGGAAAACCUGAACAAACUUUUUGA	bta-miR-2312	chr13:19122369-19122428 [+]
chr25_28322	85	GAUGUGAAACCCAGGCCCCGACA	GAUGUGAAACCCAGGCCCCGACACGCGCCGCCGCUCCGGGCUCGGUUGCGUCCU	cin-miR-4214-5p	chr25:1523072-1523126 [+]
chr7_43360	85	GUGCUCUAGAGCUCACAGGCCA	GUGCUCUAGAGCUCACAGGCCACGACUACUGGGCCUGUGUGCUCUAGAGUCUGU	0	chr7:73865095-73865149 [+]
chr14_9099	76	UCCCACCCCGGCCCGCCG	GGGGCUUGGGCGGGGCCUGGGGUGGCUGCACGCAAGGAGCAGUCCCACGUCCCAUGUCCCACCCCGGCCCGCCG	rlcv-miR-rL1-15-5p	chr14:4556900-4556974 [+]
chr16_12914	69	UGUGGCCUCUGGGUGUGUACC	AGUGUACUUCCUGGGGCCUCUGGGCAUAUAAUUCCUGUGGCCUCUGGGUGUGUACC	0	chr16:33022300-33022356 [-]
chr22_24908	68	AAAACCUGGACAAACUUUUUGG	AAAGACUUUGUUCAGGUUUUCCUGAAUCAGCUUAAAAAACCUGGACAAACUUUUUGG	bta-miR-2312	chr22:35023958-35024015 [+]
chr21_23570	66	CGGGGCCGGGCUCUGGGGC	CGGGGCCGGGCUCUGGGGCUUCUUCUCUGAUCCCACCCUGCA	mmu-miR-128-1-5p	chr21:66257502-66257544 [+]
chr3_33767	66	AAAGAGUUGGCUGAGGAAGA	UUCCCAAGCCACUGCAGAGUUUGAGAAAGCAAUGAAAGAGUUGGCUGAGGAAGA	pma-miR-4586	chr3:9519752-9519806 [+]
chr15_11408	64	UAGUGUGCUAGAGUCCUCGAAGA	GUCGAGGCUAGAGUCACGCUUGGGUAUCCACUGUUGCCUUAGUGUGCUAGAGUCCUCGAAGA	hsa-miR-648	chr15:44470908-44470970 [-]
chr25_29783	62	CACGAGACGCUGUACCAGAAGGCC	CACGAGACGCUGUACCAGAAGGCCGAUGAUGGGCGUCCCUUCCCCCAAGUUAUCAAAGCCAAGGGCGGCGUCGUGGGC	0	chr25:26473165-26473243 [-]
chr4_36894	62	UCCUUGUACACAGAGUCUGAGC	UCCUUGUACACAGAGUCUGAGCAGGGACAGUGCCAGGCAUCUCCCUCUAAUGGCACCUGCCAGUGAGGCUUUCAGUGGAAGGACA	mdo-miR-7371j-5p	chr4:94741652-94741737 [+]
chr26_30473	60	CGGGGGUCGGCCUGGCCUGGGGU	CCCGGGCCCGGCCGCCCGCCCGCGUCCAGCACCACGCGGGGGUCGGCCUGGCCUGGGGU	oan-miR-1421g-5p	chr26:31718675-31718734 [+]
chr1_1125	59	AAAAAUUUCGUUCAGGUUUUU	AAAAAUUUCGUUCAGGUUUUUCUGUAACACUGUAUAAGAAAACCAGGAUGAACUUUUUGG	hsa-miR-4282	chr1:21470897-21470957 [-]/chr13:19969315-19969376 [+]
chr16_13149	58	GAUCUCGGGAGCUAAGCAGGGU	GAUCUCGGGAGCUAAGCAGGGUCAGGCCUGAUUAGUACUUGGAUGAG	cel-miR-243-5p	chr16:53755268-53755315 [-]
chr19_18731	58	GGGAAUACUGGGUGCUGUAGGCUU	GGGAAUACUGGGUGCUGUAGGCUUUUGAGACUUCCCUGGUGGCUCAGACAGUAAAGCGUCUGCCUGCAAUGCAGGAGACCCGG	0	chr19:10017604-10017687 [-]
chr13_7493	57	CUUGCUGAGUGACCUCCCUGCU	CAGGGAGGUGUCUCAGUGACAAGUUUAAUCCCCCUGGGGCUUUACAAACUUGCUGAGUGACCUCCCUGCU	gga-miR-6680-3p	chr13:39299094-39299164 [+]/chr13:39299142-39299221 [+]
chr19_18755	57	GAGGAGAAGCUGGGGAGCUGCCU	GAGGAGAAGCUGGGGAGCUGCCUCCUGUCCCUGACAGAAACCAGGCGGCAAGGGCGGGCUGGCUAGCCUCUG	0	chr19:13751746-13751818 [-]
chr26_30577	57	CCGAGCCUGACAGAUCACACA	UGUGACCUGCCAGGCACCGCCUUGUCAUCCCCUAAGGCCGAGCCUGACAGAUCACACA	0	chr26:42790258-42790316 [+]
chr1_1656	56	CACCUAGUGCAUGGUCUUGGGC	CCAAGACCAUACAUUAGGUGUACUGUCCUAAUAUACACCUAGUGCAUGGUCUUGGGC	rlcv-miR-rL1-5-5p	chr1:118508632-118508689 [-]
chr3_33706	56	GAAAGUUUGUUGGGGUUUUUCU	GAAAGUUUGUUGGGGUUUUUCUGUCACAUUUAACAGAAAAGCCCAAAUGAACUUUUUG	hsa-miR-561-3p	chr3:2852303-2852361 [+]
chr10_2696	55	AGGAGAUACUGAAAGCCU	AGGAGAUACUGAAAGCCUUUGACACCUACAAGGCCUUAGUGGUCUCCGUC	mdo-miR-139-3p	chr10:76693896-76693946 [+]
chr13_7515	54	AAAACUUGAAUGAACCUUUUGG	AAGAAGUUCAAUCGGGUUUUUCCAUACUAGCUCCUGGAAAAACUUGAAUGAACCUUUUGG	0	chr13:40094275-40094335 [+]
chr19_19903	54	GGGGGGGCCGGCGGCGGCG	GGGGGGGCCGGCGGCGGCGGCGGCGGCGGCGGCUUCCUCCG	hsa-miR-328-5p	chr19:49781210-49781251 [-]
chr26_31000	53	UGGCACCAGCACUGGCGGUGG	CGCUGGCAGUGUUGGUGGCACUUGCGUGGGGGCGGUGGCACCAGCACUGGCGGUGG	hsa-miR-593-5p	chr26:37549333-37549389 [-]
chr8_46121	53	UGAAAAGUUCGUUUGGGUUUU	UGAAAAGUUCGUUUGGGUUUUUCCAGAACAUCUUAUGGAAAAAUCUAAAGGAAUUUUUCAGC	bta-miR-2284x	chr8:71787173-71787235 [-]
chr19_17324	52	AGCGAGGCACGGGCUGUGGGGCC	AGCGAGGCACGGGCUGUGGGGCCUUCGCGCACCCGGCCCCGCUCGCCCGUGCCCGCCCGCC	0	chr19:20723185-20723246 [+]
chr7_42880	52	UCUGAGCCGGGCUUCCUUACCC	UCUGAGCCGGGCUUCCUUACCCCUGCAUCGGGUGGCUGAGGACAGAGGCACAG	hsv1-miR-H2-3p	chr7:40135692-40135745 [+]
chr10_3035	51	GCGGCCCCGGGCGCGCCGA	GCGGCCCCGGGCGCGCCGAGCUCCGCGCGCAGAGCCUGCGA	hbv-miR-B2RC	chr10:13123146-13123187 [-]
chr19_19209	51	UUUGAGACUCUCCUAUAGACCCU	UUUGAGACUCUCCUAUAGACCCUCUUAACACAAGGGUUAAUGGGGGAGAUGGCCUCUAAUA	gma-miR171h	chr19:27587124-27587185 [-]
chr1_448	49	GGCCGCGCCGGGCCGCGCC	GGCCGCGCCGGGCCGCGCCGGCGGGGCUGCGGGCACCCGCAGGAGGAUCCGCUCGGCGGGCGCGAGAAGGCUCG	0	chr1:83244574-83244648 [+]
chr15_10954	49	AAAAGGUCGUUCAGGUUUUC	AAAAGGUCGUUCAGGUUUUCCCGUAAGAUAUGGAAAAACUUGAAUAAACUUUUUGG	0	chr15:78647418-78647474 [+]/chrX:18523911-18523969 [-]
chr5_40298	49	GAGAGGGUGCAAGAGGGC	CCGCUGCAGACUCUCGGUGACGCGGUACACUUCCCUGAGAGGGUGCAAGAGGGC	ahy-miR3508	chr5:106756080-106756134 [-]
chr14_9648	48	UCUGAGCCUGCCUCGUCCCCAGA	UGGGGACAGGCUGGGAGCUGAGCAGGGGUUCUUUCUGCCUCCCUCCUCUGAGCCUGCCUCGUCCCCAGA	hsv1-miR-H2-3p	chr14:1930484-1930553 [-]
chr23_26891	47	AAAAGUUCUUUCGGGUUUUU	AAAAGUUCUUUCGGGUUUUUCCAUAAGAUACUAUGGGAAAAAAGGAAUGAAUCUUUUGG	bta-miR-2284g	chr23:17782654-17782713 [-]
chr16_13326	46	GAGGAACAAGUCGGUCAGGA	CUGACUCACCGCUGUUCGCUCUCGCCGAGGAACAAGUCGGUCAGGA	0	chr16:68205029-68205075 [-]
chrX_48249	45	UGAGGUCCGGUUCUUUGAUGAGGA	CUUGCCAAACGCACCCCACCCAGGUGUCCUGGAGCCUAGAUCACAAGAGCGCCCAUGCGGGCACCUAUGAGGUCCGGUUCUUUGAUGAGGA	osa-miR5495	chrX:39928617-39928708 [+]
chr15_10465	43	UUUUCUGCUUCCUGAUCCUGGGC	CCGCUUAUCUCUCUGCAGCAGGAUGAAGCUCUCCACGGGCAUUAUUUUCUGCUUCCUGAUCCUGGGC	0	chr15:34930793-34930860 [+]
chr9_47665	43	AAAGGUUCGUUCGGGUUUUUCU	AAAGGUUCGUUCGGGUUUUUCUGUGCAGCCUACAGAAAAAAACCAAAUGAAAGUUUUG	0	chr9:62244984-62245042 [-]
chr27_31638	42	GACCGAGCGGAGGGGCUGGGGCCUC	AGGCUCUACCCGGACGCAGAGGUCAUCAGGACCGAGCGGAGGGGCUGGGGCCUC	ppt-miR1079-5p	chr27:33087193-33087247 [-]
chr10_2993	41	AAAAAUUCGUUCGGGUUUUUCU	AAAAAUUCGUUCGGGUUUUUCUGUAUGAUAAGAUGGUACAGAAAAACCCGAGCAAACUUUUUGGC	0	chr10:10896655-10896720 [-]
chr14_9669	41	GCAGGAGGUGACUGGGGC	GCAGGAGGUGACUGGGGCCUGGGGAGUUGUGUGGGUGCCCGCAGACCCAGGUACACCCCACCCCACACCCUUCGGAAG	gga-miR-1574-3p	chr14:2836371-2836449 [-]
chr18_16313	40	AAAAGCUCGUUCAGGUUUUU	AAAAGCUCGUUCAGGUUUUUCCAUAAGAAAAAUUCCAAACGGACGUUUUG	dme-miR-1017-3p	chr18:5949208-5949258 [-]
chr24_28138	40	AAAAGUUCAUUCAGGUUUUU	AAAAGUUCAUUCAGGUUUUUCCAUAAGAUGUUACAGAAAAACCAGAAUGAAACUUUUGAGCCAA	bta-miR-2284g	chr24:50544770-50544834 [-]
chr25_29439	40	AAAGGAGGCGCUGGACCC	AAAGGAGGCGCUGGACCCCUUACCCAGGACAGCCCGGGGGUCCGGCCGGCCCCGCCCC	hsa-miR-3173-3p	chr25:3609172-3609230 [-]
chr7_44606	40	AAACUGGGCUGAACUUUUUGGC	CAGAAAGUUUGUGUUCAGAUUUUUCCCUAAUGGCAUGGAAAAACUGGGCUGAACUUUUUGGC	0	chr7:72850879-72850941 [-]
chr17_13736	39	UCGGAUUCUGGAAGGCCUGGGGCCC	UCGGAUUCUGGAAGGCCUGGGGCCCCAGGUGGAGCUGGUGAGCUGGGGAACAGGGUGGGGUGCUCUGGGAAGCGGGG	gga-miR-7452-3p	chr17:53582259-53582336 [+]
chr18_15450	39	UUCUGUCCUGAAGACUUUGCCU	UUCUGUCCUGAAGACUUUGCCUCUUUCUUGGCAAAGUUUCUGGUAUGGUCAAGC	gga-miR-6552-5p	chr18:35290022-35290076 [+]
chr11_4945	38	UGCCACGGGCUGGGCCUUGGGA	CAGGGCCCAAGCCCAGGGCAGAGGUGCAGCUGCCUGCCACGGGCUGGGCCUUGGGA	0	chr11:105910042-105910098 [+]
chr3_35515	38	UUGGCAGAGAAGGCGGAUCG	UUGGCAGAGAAGGCGGAUCGAAGAGAAUACAUUGAUCUGUUAAAAAAAAUGCUAACA	mmu-miR-5134-5p	chr3:29530202-29530259 [-]
chr18_15212	37	AUCCCACCUCUGCCACCA	AUCCCACCUCUGCCACCAAGUAGCCGUGGGAUGCGGUUUCCCACUGGGAGGGGCGGAGUGGAGCA	hsa-miR-1260a	chr18:14169301-14169366 [+]
chr7_43838	37	ACACCAGGACUUGUCUCCCCAGA	AGGGGAAGCAGGGCCCUGGAGGAAUGAUAGAUGGUGUCUCACACCAGGACUUGUCUCCCCAGA	hsa-miR-4733-3p	chr7:14318162-14318225 [-]
chrX_48034	37	AAAAUUUCUUUCAGGUUUUU	AAAAUUUCUUUCAGGUUUUUCCAUAAGAUGUUACAGAAAAACCCAGAUGAACUUUUUGAC	hsa-miR-513a-3p	chrX:7288726-7288786 [+]/chrX:7288699-7288746 [+]
chr15_11303	36	UCUGGAACAGCUUCUCAGAG	UCUGGAACAGCUUCUCAGAGCUAUCUGAGGUGCUGUCUCCCAGGCU	gga-miR-6707-5p	chr15:38422171-38422217 [-]
chr16_12012	36	GCGGCGGCGGCGCCGGGGC	GCGGCGGCGGCGCCGGGGCAUCGCCGGGGCGGGAGCGGGAGCUCGGCCGCCCCGCAAGCCGACCCGGGGGGCGCAGGCCGGUA	0	chr16:26800408-26800491 [+]
chr21_23683	36	GAAAGAUCCAGAAGGCCC	UCUUUGGAGAGGUUGGCAGACCUGCUGGGAAAGAUCCAGAAGGCCC	bmo-miR-2826	chr21:68535525-68535571 [+]
chr13_8574	35	UGAGGUAGUAGGUUGUGGUC	CUGAGCCUGAGGCCUCCCCAGAUGAGGUAGUAGGUUGUGGUC	cel-let-7-5p	chr13:56133450-56133492 [-]
chr21_23287	35	GAGAGUGCUGUGCUUUCAUGGGCCU	AAUCACAACUAACAGUGCUUUUCCCCCGUUUUUUCCUUUUACAGGUGAGAGAGUGCUGUGCUUUCAUGGGCCU	smo-miR1103-5p	chr21:25655232-25655305 [+]
chr17_14749	34	GACUGGGCCGUGGAGCAGGCC	GACUGGGCCGUGGAGCAGGCCCACUUCGCCCUGUUCUUCAACCAGGGCCAGUGCUGCUGUGCAGGCUCGCGGACC	oan-miR-1338-3p	chr17:64558161-64558236 [-]
chr18_16621	34	UUUGGAAAGCUGAAGGCC	UUUGGAAAGCUGAAGGCCUCUCUUAGUUCUACUGGAUUCUCAGGGAGCCCUCUGUGGCCUUUGCUUUAUUUUGA	bta-miR-2458	chr18:39301046-39301120 [-]
chr8_46570	34	AUCCUGGACUUGCGGACAGAGA	UUUGCCCUGCUGUUUGACAACCGCUACCUGUAUAUCCUGGACUUGCGGACAGAGA	tgu-miR-2959	chr8:112057930-112057985 [-]/chr8:112057891-112057952 [-]
chr18_16197	33	CUGGGGAAGGACUUUCCGGCC	CCGGAGGCCUCUUCCGCAUGAAACUCCUGCUGGGGAAGGACUUUCCGGCC	oan-miR-1404	chr18:62539771-62539821 [+]
chr13_8502	32	UUCUCAGGUUGGACAGUCCUGA	CGGGCUGACAAACCUGAGAUUGUCCCUGGAUGCUCACCAUUCUCAGGUUGGACAGUCCUGA	oan-miR-1388-3p	chr13:54375941-54376002 [-]
chr2_21111	32	CAUGGUCCCUGUUCUCUGCCCCAG	GAACGGGAGGAACGGGGACCGAGGGAGAGAUGGGCAGACUCUCAUGGUCCCUGUUCUCUGCCCCAG	0	chr2:126561945-126562011 [+]
chr13_8818	31	UCUGGCCAUGUUGGGAGUGAGCACC	UCCUCUUCCUCCCCCCAUGUCCCUUUUCCUCUGGCCAUGUUGGGAGUGAGCACC	hsa-miR-3190-5p	chr13:74391549-74391603 [-]
chr19_19964	31	AACUGUUAGGAGGCUUGGCUGC	AGCCAAGCCUCUCCUAACAGGAAUGGAAACUGAAACCCAACUGUUAGGAGGCUUGGCUGC	bmo-miR-3420	chr19:52855370-52855430 [-]
chr20_22860	31	CAGAGAGAGUUCAAGAGG	CCCUGAGCUUCCCUGCCUCUCUGGCCAAUAACAAGUUGGCUCCUGAGGUCAGAGAGAGUUCAAGAGG	mmu-miR-881-5p	chr20:23298201-23298268 [-]
chr8_46101	31	UGCGGGGCAGAGAGCGAGACC	UGCGGGGCAGAGAGCGAGACCCCGACUCAGAGUCCUGGAGCUCUAGGCUGGGCUCGGCCGAGCCUCGAUUG	mmu-miR-744-5p	chr8:70060148-70060219 [-]
chr20_22780	30	UUCUCCUCUGAAAAAGCCU	GCUUGGUCUUCUGAGAAGGCAAGAGUUGUCUUCUCCUCUGAAAAAGCCU	esi-miR3453-5p	chr20:10396548-10396597 [-]
chr3_35078	30	GAGGAGGACUGCACAGAGGA	UGUGAUGAGUGUGUAUCCUCCAGGCCACAGGCAGAGGAGGACUGCACAGAGGA	bmo-miR-3393	chr3:5631911-5631964 [-]
chr5_39951	30	GAGGACCAGAACUGCAAGCUAGC	GAGGACCAGAACUGCAAGCUAGCUAAGGUGAGGCCGGUGGCUGGGCCCCU	nta-miR6153	chr5:75108443-75108493 [-]
chr14_10034	29	GGCCCGGGUGGAGCCGCCG	GUGGCUCGCGCCGGACGCCGGCAGGCCGUGCUCGCCUCUCUGCCUGGGCCCGGGUGGAGCCGCCG	bta-miR-2882	chr14:71787578-71787643 [-]
chr15_11221	29	AAAAGGUUCGUUCGGGUUUUCC	AAAAGGUUCGUUCGGGUUUUCCUGUAUGAUGUUAUGGGAAAACCCAAACAAAUCUUUUGG	bra-miR5726	chr15:29735552-29735612 [-]
chr18_16067	29	UCCAUUCGAGGGCGGAUCCUGUC	CAAGAAAUGCCCUUUUACGGGUAAUGUCUCCAUUCGAGGGCGGAUCCUGUC	gma-miR5764	chr18:56405569-56405620 [+]
chr7_44063	29	CCGGCGCGCCCCCGCCGC	CCGGCGCGCCCCCGCCGCGCCGGCGCCCCUGCUGGCCUGGUGGCCUGGACGGCAGCGCCUGGGC	gga-miR-1560-5p	chr7:21976244-21976308 [-]
chr25_28643	28	AAGGGAGGACCUUUGGGGACUGCC	UCCGGAAGAGGAUCUGCAAGUUCAGUUAUGUGAAGGGAGGACCUUUGGGGACUGCC	mmu-miR-149-3p	chr25:20356616-20356672 [+]
chr3_35361	28	GUGCUCUAGAGCUCACAGGCUU	GUGCUCUAGAGCUCACAGGCUUCAGUCACUGCUGCAUUGGCUCAGGAGUUGUGGUUCUUGGGCUCCAGAGCACAG	0	chr3:19630170-19630245 [-]
chr17_14383	27	CGGCUCCGUGACUCGUCCGUGGAC	CGGCUCCGUGACUCGUCCGUGGACGCCGGUUCGAGCCCCGUCCCGGGCGCCGCGGAGCCUCA	mmu-miR-7671-5p	chr17:34754651-34754713 [-]
chr29_32597	27	CAGAGAGGUCAGAACAGCAGCU	CUUACCUGUGACAUCUCCUCUGGGGCUGACAUGCCAGAGAGGUCAGAACAGCAGCU	ppe-miR6267a	chr29:1722192-1722248 [+]
chr3_35603	27	GGAAGUCGGGCACAGGUAGGA	GGAAGUCGGGCACAGGUAGGAUUAUACUAUUGCUUGUUCAUUUCUA	oar-miR-495-5p	chr3:33824245-33824291 [-]/chr3:33824270-33824331 [-]
chr10_2900	26	AAAAGCUCGUUCAGGUUUUU	AAAAGCUCGUUCAGGUUUUUGGGUUACUCUCUAACAGAAAAAUCCAAACAAACAUUUUGG	dme-miR-1017-3p	chr10:103553576-103553636 [+]
chr10_3027	26	UCUCCCUGUAGACAAUCCACU	UCUCCCUGUAGACAAUCCACUAGUCAGCUUUCUGUGUCUGUGGAUUUGCCUAUUGUGGAGAUU	hsa-miR-7113-3p	chr10:12584624-12584687 [-]
chr2_21375	26	GCGGGGAGCCCGGCGGGC	GCGGGGAGCCCGGCGGGCGGGAGAGCCCGGAAGGAGCCCGGGGCGCCCAGGCCCCCACUGGCGCCGGCACCGCCCGCCGGGAGCCGCCG	hsa-miR-6777-5p	chr2:20811754-20811843 [-]
chr16_13161	25	CCCGGCCGUGAGCUGCCU	CCCGGCCGUGAGCUGCCUGCAGCCAGAAGGAGAUGAGGUCAGUGAGGUUUGGGCC	hsa-miR-6850-3p	chr16:55242335-55242390 [-]
chr18_16658	25	CGGGGCUCAGAUGACUGU	AGUCGACGCUGGCAGCCUGGGACACCGGGGCUCAGAUGACUGU	hsa-miR-4283	chr18:43906931-43906974 [-]
chr2_20422	25	CUCCCCCUCCUCGCCCCG	CUCCCCCUCCUCGCCCCGCCUUCGCGCCCGGCGAGCGGGGCCCCGGGUCCUGGGAGUC	blv-miR-B3-5p	chr2:44186060-44186118 [+]
chr26_31131	25	GAGAGGACCUGAGAGCCGGCGCC	GAGAGGACCUGAGAGCCGGCGCCGGGAGAACGCCCGGGCCCCGGCCCCAGGGACCUCUCCU	0	chr26:51657117-51657178 [-]
chr3_35263	25	CAUACUUGUAGACCUUGCC	CAUACUUGUAGACCUUGCCUGACUAUCCCUGUGGCCAGGCAGGGGGGACAGUGUAUGCA	crm-miR-7600	chr3:16321505-16321564 [-]
chr17_14609	24	UUUGGUUGGUUUGAGGGC	UUUGGUUGGUUUGAGGGCAUGUUUCCCUCCCACCCACCCUGCC	mmu-miR-5615-5p	chr17:55773831-55773874 [-]
chr26_30570	24	GAGGGUCCUGUGGACUCUGUGCCC	GAGGGUCCUGUGGACUCUGUGCCCUACCUGGACAGGAUGCCAUUUCUGGCCAAGGGUAAGGAGACCACGGGGGAGGAGA	aca-miR-5412-5p	chr26:42327418-42327497 [+]
chr6_41547	24	ACCGGCGCAGCGGCUGACCUG	ACCGGCGCAGCGGCUGACCUGGGAAGGCACUGGCCCCGGGUUACCGUCACGUCGGAGA	osa-miR1437	chr6:37959614-37959672 [-]
chr8_45631	24	GAAAGAAUUCUCCUUUUGGA	GAAAGAAUUCUCCUUUUGGAGGUGCUGGAGUGUCUACAACUGGUCGCCCUGGGCAACUGGGGAGGUCUCUCUC	mmu-miR-186-5p	chr8:4152420-4152493 [-]
chr9_47584	24	AAAAAGGCCUGCUGCUGGAAGC	UUCCAGAGCUACCUUACUUAAAAAAAGGCCUGCUGCUGGAAGC	oan-miR-1327-5p	chr9:43886616-43886659 [-]
chr10_3692	23	CACCCCAGGUUGGAAAGAGCUG	GCUCUUUCCUCCUGUGGGGCAGGACUUCCCUGGCUCCACCCCAGGUUGGAAAGAGCUG	0	chr10:80180299-80180357 [-]
chr11_4272	23	UCUGGAGGACUUUGAUUUGGCC	UCUGGAGGACUUUGAUUUGGCCAUAUCCUUUCCAGAACAUUUCCUAUUGUAUACUGAAGAUAAGGUCAAUCAAUGACUUCCAGUUC	mmu-miR-3475-3p	chr11:43534916-43535002 [+]
chr16_12204	23	GAGAGGAUUCCUUGAGACUGGU	GAGAGGAUUCCUUGAGACUGGUUUGGGUCUCCCUGCAUGACAGUCCCCCAGAAACUUAGUGAGUCCUGGACU	mmu-miR-7084-5p	chr16:45879820-45879892 [+]
chr21_23717	23	GAAGAGCUGCGUCGGGACC	CCCUGAUGUGGCUUUUGCUCCUCAGGUGGAAGAGCUGCGUCGGGACC	pma-miR-430b	chr21:68554057-68554104 [+]
chr29_33678	23	CUGCGCAAAGCGUCGGGCCC	GCCGGCGCUGGCCGCGGCCUGCGGGGCUGGCUGCGCAAAGCGUCGGGCCC	mmu-let-7i-3p	chr29:51095162-51095212 [-]
chrUn_GJ059508_47921	23	UGUGGACCUGAGGGCUGUGCGC	UCAUAGAUCCCAGAACGGGGACAGGAGCUCGGGGUCAGCCCUGUUUGUGGACCUGAGGGCUGUGCGC	hsa-miR-4800-5p	chrUn_GJ059508:5872-5939 [+]/chrUn_GJ059508:5917-5979 [+]/chr11:106126925-106126986 [-]/chr11:106126964-106127031 [-]
chr18_15844	22	UUCCGGGCCCCUUGAAUCUCGA	UUCCGGGCCCCUUGAAUCUCGAAUACCAAAAUCUUGGCCUGUCGGGAUUCGAGAGGCUCGGGAUU	rlcv-miR-rL1-1-3p	chr18:49375966-49376031 [+]
chr19_19113	22	UACAAGGACCCGGACGAUGACCUCA	UACAAGGACCCGGACGAUGACCUCACCCUCCUCAUCUUGGAAGAGGAUCGGCUUCUCUCGGGCUUUGUCCC	mmu-miR-8097	chr19:23755393-23755464 [-]
chr29_32874	22	CUCCUCCCGCCCCCCCGC	CUCCUCCCGCCCCCCCGCGGCUGGAGAGUGGACGCAGUGGGGGGUGGGGUGGGC	hsa-miR-6749-3p	chr29:43203182-43203236 [+]
chr25_29021	21	UCGGCAGCAGCAUCAUCACGGCG	CCAUCGUGUGCUGCGCGCUGCCCAUGUGGCGCGUGACGGCCUUCAUCGGCAGCAGCAUCAUCACGGCG	dps-miR-2502	chr25:34018698-34018766 [+]/chr25:34018743-34018823 [+]
chr8_46153	21	GAAAGGUCAGAGGGCAGAGGU	GAAAGGUCAGAGGGCAGAGGUGGCGCAAGAGGGUAAAGGAAAUGCUGGUGCUGCCCCCUCAGGGCCUCUGCUGACCAGU	0	chr8:76177073-76177152 [-]
chr10_3709	20	AAGGAAGGAGUGGGACUCUGGGA	AAGGAAGGAGUGGGACUCUGGGAUAUUCGAAAACCUCAGAGGUGAGCUCCUUUUAUUCA	hsa-miR-4476	chr10:81253915-81253974 [-]
chr11_4561	20	GAGGAUGCAGGUCAGAGGGAC	CCCUUGGUUUGCAGUCCAAAGUCUCUUGAGCUCUGGCUUUGCUGAGAGGAUGCAGGUCAGAGGGAC	kshv-miR-K12-5-3p	chr11:81072762-81072828 [+]
chr6_41521	20	AAUGUUCGUUCAGGUUUUUCUG	AAUGUUCGUUCAGGUUUUUCUGUAAGAUGUUAUGGAAAAACCCAAACAAAUGUUUU	0	chr6:31040041-31040097 [-]
chr11_4472	19	GAAAUGGCACUUUGGCGGGC	GAAAUGGCACUUUGGCGGGCCUACCAGCGGGCUCUGACUGCUCACCCGUGGAAGGUACAGGUCCUGA	0	chr11:72315773-72315840 [+]
chr14_9551	19	UGCAAAGAACUUCCAGGCC	CUUGGACAGCUUUUAGCAGCUACAUGCAAAGAACUUCCAGGCC	0	chr14:71795223-71795266 [+]
chr23_26564	19	GAAGGCCGGGCUUUUUGAGC	GAAGGCCGGGCUUUUUGAGCUGUGUUGGUUGUCAUGGCUACUGUUUGAUGAACUGUAAGCAGCUCGACAAACCGUGGUCCGUUUCCU	cqu-miR-100-3p	chr23:40610508-40610595 [+]
chr23_27310	19	AAGAGAGAGAUCAAGAGG	UCUUCAUUUCUUUCAGCUCGGAAUGAACAAGAGGAACAAGAGGAGAAGAGAGAGAUCAAGAGG	mmu-miR-881-5p	chr23:43060373-43060436 [-]
chr24_27913	19	AAAAGUUCGUUUGGGUUUUU	AAAAGUUCGUUUGGGUUUUUCCAUAAGAUCUUAUUGCAAAAACCAAACAAACUUUUU	bta-miR-2284g	chr24:22569282-22569339 [-]
chr26_30135	19	GAAGACGGAUCUGUCGAGGACG	GCCUCGCUCGAGAACGUUGUUCCCAGGAUGUCGAGCCUCAGGGUCAGACUAGAUGGAAGACGGAUCUGUCGAGGACG	gma-miR4345	chr26:7036193-7036270 [+]
chr7_43421	19	UGAUGCUGAACUUGAUGCCU	GCAUGAAAAGUGGCGCACCAAUUAGUGAUGCUGAACUUGAUGCCU	oan-miR-1344	chr7:82877508-82877553 [+]
chr7_43744	19	UCUGUGGAGAAGCUGAACCUUGGGA	CCUCCUUCCUUGUGCCGCAGUGACAUAUCUGUGGAGAAGCUGAACCUUGGGA	rno-miR-3558-3p	chr7:12408123-12408175 [-]
chr11_5428	18	GUUGUGUGAUUGCGUCCCGGAG	CUGGGGGCGGAGGGGGAGAAUUAGUCCGAGUGGAGCGAGCGAGCUGAGUGGUUGUGUGAUUGCGUCCCGGAG	bta-miR-2345	chr11:29437553-29437625 [-]
chr15_10218	18	AAAAAGUUCGUUCAGGGUUUU	AAAAAGUUCGUUCAGGGUUUUCCAUACGCUCUUAUGGCAAAAUCUGAAUGCACUUUU	ptc-miR474a	chr15:21667110-21667167 [+]
chr19_18591	18	CCCCGGCUUUUCCUCCCCCAGG	UAGGGGAGGUGAGGCCGGACUCCUCCACCCCGGCUUUUCCUCCCCCAGG	0	chr19:62308493-62308542 [+]
chr21_23393	18	GAAGAGAAGAUCCGGAGC	UCCAGGUCGUUCUCAGAGCUGGAAGAGAAGAUCCGGAGC	mcmv-miR-m01-2-5p	chr21:34234494-34234533 [+]
chr21_24256	18	UAAAGUUCAUUCGGGUUUUU	CGGCCCUCUUGGAAUUUAUUGAAUUGGCCAUAAAGUUCAUUCGGGUUUUU	bta-miR-2284g	chr21:56595732-56595782 [-]
chr3_33834	18	GAGGACCCAUCUUUGAGC	GAGGACCCAUCUUUGAGCUCUAGGAUGCUCACUGAGGACACAAAUGUAGCAGUUCUGGAAGCUGUGGAUGUGGCCAUCUC	cre-miR1160.3	chr3:14953448-14953528 [+]/chr3:15009943-15010023 [+]
chr8_45674	18	UACCGGCCUGGCUUUGACUUGG	CAGCACCGGCCGGGCCAUGGUGGCCCAGUCCACCUUCUAUGCGGCCCAGUACCGGCCUGGCUUUGACUUGG	tca-miR-3879-3p	chr8:9868792-9868863 [-]
chrX_48350	18	AAAAACUGAAAUGAACUUUUUG	AAAAAUUUCUUUCAGGUUUUAUGUAAAAUCUUAUGGAAAAACUGAAAUGAACUUUUUG	0	chrX:58734083-58734141 [+]
chr1_1290	17	AGGAAAACUGAUGGAGCU	CUCCACACUUUUACGGUCAUUUAGUUAUUUUUGACAAUGAUAGGAAAACUGAUGGAGCU	sme-miR-2147b	chr1:62972314-62972373 [-]
chr12_6789	17	AAAGGCCUGAAUGAACUUUUUG	AACAAUUCAGGUUUUCCUGUUACAGAAAACAUCAUGAUACAGCUUACAGAAAGGCCUGAAUGAACUUUUUG	0	chr12:83050969-83051040 [+]
chr16_12595	17	GAGAGCGGCUGCCUGGAUGAGGCC	GAGAGCGGCUGCCUGGAUGAGGCCUCGUCUUAUCCCCAGCCGCUCAACG	mdm-miR7123a	chr16:1971375-1971424 [-]
chr19_17535	17	GAUGAUCGUCACUGUGCUGC	CGCGCUACGCCCGGCCUGAGUGGAUGAUCGUCACUGUGCUGC	stu-miR8046-5p	chr19:27794812-27794854 [+]
chr19_19932	17	CGGAGACAGUCUCCUCUGGGCU	CUCUGGGUGGCUGUCUCCUCCACGGAGACAGUCUCCUCUGGGCU	oan-miR-139-3p	chr19:51604246-51604290 [-]/chr28:42282972-42283016 [+]/chr24:16720822-16720866 [+]
chr2_22006	17	ACUGCGGGCUGCAGGCUGGGCUCC	UGCAGUGAGCCUGCUGACCUCCUCCUUCCUGCUGGUUGGUGAUUUCUUGGCCAGGAAGGACUGCGGGCUGCAGGCUGGGCUCC	hsa-miR-4734	chr2:126098821-126098904 [-]
chr22_25333	17	CUGACUCUGAGCCCGGCAGUGU	ACUGCCUGCCCAGAGUCCUGUGCCUCCUGCGUCUCACCCAGAGGCUGACUCUGAGCCCGGCAGUGU	0	chr22:55917548-55917614 [+]
chr28_31791	17	UGGGUCGCGACCUCUCCCUGG	GAGGAGGGGACUGCGGCCCUGGGGGACGGACCCUGGGUCGCGACCUCUCCCUGG	0	chr28:5872196-5872250 [+]
chr3_35319	17	ACUGGGGGUUGAGAAUGUCGCU	ACUGGGGGUUGAGAAUGUCGCUCUCUCAAAGGCUGCCCUCCGGGCGUGAGAGCAGCAGGAGCAACAUUCUCAACCCCCAGGCU	hsa-miR-637	chr3:19127468-19127551 [-]
chr5_38606	17	GGGACUGGACUGGCUGUCC	GGGACUGGACUGGCUGUCCAAUCAGCUCCAGAACCAGAAAUGAGCUAUAGUCUUCUCUCCUCCCCUC	hsa-miR-4515	chr5:77560716-77560783 [+]
chr5_39061	17	CAUCCCCUCUUGCCCACCAG	CCGUGGGACAGAGUGGAAGGAGGAUCCGUGCUCACCAGGCCCUCCAUCCCCUCUUGCCCACCAG	tgu-miR-2962-3p	chr5:113009154-113009218 [+]
chr5_40267	17	CGGGGCUAGAGGAGACCC	CGGGGCUAGAGGAGACCCUUCCCUCGGGGGUCCCGCUGAGCCUCACC	cin-miR-4008c-3p	chr5:104246333-104246380 [-]
chr8_46275	17	AAAAAUUCGUUCAGGUUUUUCU	AAAAAUUCGUUCAGGUUUUUCUGUACCAGCUUAUGAAAAAACCCGAACAAACUUUUUG	0	chr8:78448849-78448907 [-]
chr1_93	16	GAGGGAAGAGCUCGCCGGGGCGC	GCGCCCGCCCGUGGCCUCGCGUCGGCCGCUGCGCCCGGCAGCGCUGCCGAUCGGAGGGAAGAGCUCGCCGGGGCGC	gga-miR-1778	chr1:21598097-21598173 [+]
chr10_3484	16	CCCAAGUGAACUUGUUGGCC	CAAAAAGUUCAGUUGAGUUUUUCCCUAAAGAUGUUACAGAAAACCCAAGUGAACUUGUUGGCC	0	chr10:47313510-47313573 [-]
chr18_15976	16	AGCAGGUCAGCCUGUACUCAGCC	AGCAGGUCAGCCUGUACUCAGCCAGGCCAGCCAGGGCUGGGUCGGGACGCUGCUAUCUGCCUGA	mtr-miR169d-3p	chr18:54311707-54311771 [+]
chr25_28545	16	GGGCCGAGGGAGCCGGGG	CAGCACUGGGCCCGGGGCCUCCCAGUUUCGGGGGGCUGAGGAGCAGCUGGGGCCGAGGGAGCCGGGG	asu-miR-92-5p	chr25:10010132-10010199 [+]
chr3_35827	16	UGAGAUCCCUCCGUCGGAGG	UGAGAUCCCUCCGUCGGAGGUAAGGGCCAGGCGCUGGGGCUCAGC	mmu-miR-3471	chr3:66895092-66895137 [-]
chr5_39174	16	CAACAGAGACCUCUACCUGCACCCC	CAACAGAGACCUCUACCUGCACCCCAUGAGGGCAGCUGGGGAGAGGGUAGAGGGGUCCUGGAGCU	gga-miR-7437-5p	chr5:119999744-119999809 [+]
chr9_46973	16	UUUAAUUAGGACUUGGUA	CCAAGUCCUAAAUUGAUAGCUUAAAGUCAAAAGUGAAAUUAUAGUUUAAUUAGGACUUGGUA	stu-miR7981-5p	chr9:64747961-64748023 [+]
chr13_7639	15	GGUGGGGGGGCGGCGGGA	UAGUGGUCCUUUCCCAGCUUCAUCCUAUCCAGAGGGGCAGUGGGUGGGGGGGCGGCGGGA	rlcv-miR-rL1-22-5p	chr13:54815992-54816052 [+]
chr20_22596	15	AAAAGUUCGGUCAGGUUUUUCC	AAAAGUUCGGUCAGGUUUUUCCAUAAUGUUGGAUGGAAAACCCUGAACAAACUUAUUA	bta-miR-2284g	chr20:58526241-58526299 [+]
chr21_24350	15	GAGGAGCUCAGAGCCCAGACGGCC	CCGUUUGUCUCCCGAGCAUACUUUACCGCCUUCACUGCCUUCUGACUGCAGAGGAGCUCAGAGCCCAGACGGCC	hsa-miR-28-5p	chr21:61527628-61527702 [-]
chr24_27513	15	UCUCUGGCCUGGUCUGCU	CAGAGCCGCCCCAGGGGACCUCUCUGGCCUGGUCUGCU	hiv1-miR-TAR-3p	chr24:20833421-20833459 [+]
chr4_37073	15	ACACGCGUCCUUGGAUCCUG	GGGCCCAGGGCCGGUGUGUUUGUUGCCUUAGGAACACACGCGUCCUUGGAUCCUG	0	chr4:119142854-119142909 [+]
chr5_38647	15	GGAGGCCUGGGACUCUUGGGUC	CCCUUCAGUUUUUGGAUUGCAUUUGUGGAAGUACAACAGGAGGCCUGGGACUCUUGGGUC	ptc-miR473a-3p	chr5:83809085-83809145 [+]
chr7_42535	15	CCAUACUCUCUCCCCCUGGCA	ACAGAGGCAUGGAGGGCACGGGGACUUGGGGGAGCGAGUCUGUGGCAUGUUCUCCUGACCCCAUACUCUCUCCCCCUGGCA	stu-miR8025-5p	chr7:19007461-19007542 [+]
chr7_43534	15	GCGGAUCGGUGGUUGAGACG	GCGGAUCGGUGGUUGAGACGGCAGUAGCAGCAGCGGGUCUCCAG	0	chr7:110572616-110572660 [+]
chrX_48240	15	AGCUCAAGACUCGGAUGUCAGGGG	AGCUCAAGACUCGGAUGUCAGGGGCCUGACCACCCUGACCCCAGUGUCUGAGAGCAGC	ptc-miR6459a-5p	chrX:39835339-39835397 [+]
chrX_49119	15	CCAGAACCUAGACAUGGCCCACC	CCAGAACCUAGACAUGGCCCACCGGGCCAAGGUGGGCAUGUCGGGUCGUGUGAU	bra-miR5718	chrX:40584324-40584378 [-]/chr22:49942803-49942855 [-]
chr11_4623	14	AAAGGCCUGAAUGAACUUUUUG	AAAAGUUUGUUCAAGCUUUGCCAUAAGAUGGUAUGGAAAGGCCUGAAUGAACUUUUUG	0	chr11:88535081-88535139 [+]
chr14_9092	14	UGCCCUGGAAGGGUUGUGUUCGGCC	UGCCCUGGAAGGGUUGUGUUCGGCCUCUGUCAUCUAUCACUACCCUGGUGGAACUGGCGGUAAAGCUGGAGCUCGCAGGUUCCCGGGGAGC	bta-miR-2894	chr14:4248720-4248811 [+]
chr15_10541	14	GGCUGGACACCGAGACCGGGC	GGGGGCUCGGCGCCCAGUCGCUUCGCCGACUACUUUGUCAUCUGCGGGCUGGACACCGAGACCGGGC	pma-miR-4563	chr15:43965787-43965854 [+]
chr17_13780	14	CCGGACCACGGCGGGAGCUCGCC	CCGGACCACGGCGGGAGCUCGCCGGCGCCGGACGCGAUGCCGCAAGUGCGAGGCCUGCCUGCGGACGGAG	ath-miR165a	chr17:56002273-56002343 [+]
chr19_17914	14	UUCAGACCUGGAGGCAGC	UUCAGACCUGGAGGCAGCCUCGCUCCCCCCACCUGAGGGCUGGUGCUGGGGGCCAGGCAUUUCCCAGGAUGGUGGACA	mmu-miR-3097-3p	chr19:41225399-41225477 [+]
chr2_21267	14	UCUGAGUGGUCCAUUGGC	UCUGAGUGGUCCAUUGGCCUUCGUGUCCCUUUUGUGGUGGACAUCUGCUCAAUGACUUUUGAGC	0	chr2:809832-809896 [-]
chr25_28615	14	AGAGGGGCACUGACUUUGGAGA	UCCAGGGCGUGGGUGACCUCUAUACCGACCCACAGAUCCACACUGAGAGGGGCACUGACUUUGGAGA	hsa-miR-423-5p	chr25:20142363-20142430 [+]
chr4_37843	14	UUCAGGAUCAGCCAGAUC	UUCAGGAUCAGCCAGAUCAGCCUGUAGAAGACCCUGACCC	0	chr4:120569025-120569065 [-]
chr5_38948	14	CCUGUGAGGGCUUCACCCUGGAC	CCUGUGAGGGCUUCACCCUGGACUAUGGAGCAGCUGUCCAAGGGUGAAUCCUCGCUGACC	hsa-miR-4677-3p	chr5:110147690-110147750 [+]
chr5_40036	14	GAAACUCAGAAGUUGGACCUGA	AGGAGCUUCUGAGUAGGACAUCCUUAGAAACUCAGAAGUUGGACCUGA	hme-miR-6302-3p	chr5:82585608-82585656 [-]
chr7_42270	14	UGCCAGGACUCGGAGAGGGCGCC	UGCCAGGACUCGGAGAGGGCGCCUCAGACUCGACAAGCUGGACCCCCUGCUCCCGGGGGUGUGAGCGCAUGACCUCCCCUGCCCCGCUCU	mmu-miR-6900-5p	chr7:4861037-4861127 [+]
chr10_3098	13	AAACCCUGAUGAACUUUUUGGC	AGUUCGUUCCGGUUUUUCUGUAAGAUGUUAUGGAAAAACCCUGAUGAACUUUUUGGC	hsa-miR-6732-3p	chr10:17362789-17362846 [-]
chr12_6776	13	GAGAAGGUGGCGGGGACU	GAGAAGGUGGCGGGGACUUGCAGUGAAUCUUCAUGUGUUUCCUCAGGGAGCUCGGGUGGGUGUAGGACUUGUCGCAGCCCCG	cin-miR-4162-3p	chr12:80714434-80714516 [+]
chr12_7235	13	GGCGGGCGUCGGGCUGGG	GGCGGGCGUCGGGCUGGGUCCCAGCUCCGGCCCAGCGCCUAGCCGC	hsa-miR-4767	chr12:89212315-89212361 [-]
chr17_13943	13	GCGAGGAGGUGGAGCUGUGCAGCC	CUGCCGGUUCACCUACCUGACCAUGACCGGCGAGGAGGUGGAGCUGUGCAGCC	mmu-miR-151-5p	chr17:64306484-64306537 [+]
chr17_15012	13	UCAGGACCACCCUUCCAAGGC	CCGGGACAGGGUGGCACCUGCCACUCUCAGGACCACCCUUCCAAGGC	mmu-miR-1933-3p	chr17:74633256-74633303 [-]
chr17_15023	13	AGCCCGUCAUGGCCCUGGCCU	AGCCCGUCAUGGCCCUGGCCUUGGACCCGCGGAGGGCCAGGGGCGUGUCGGGCUCU	0	chr17:74856138-74856194 [-]
chr18_15434	13	UCCAGUGUGUCUGACUCC	UCCAGUGUGUCUGACUCCCUGACUACAAUUUUGGUGUCACUGGCCUGAGGCACAUGGGCU	mmu-miR-199a-5p	chr18:34713556-34713616 [+]
chr2_20452	13	UCUCCCAGGAUUUUGCUC	UCUCCCAGGAUUUUGCUCUUUAGUUAAAAGGGUUGUCAAUCCCAGAGCCUUUUCAACUGCAGGAUCUUCAGGUU	0	chr2:46652278-46652352 [+]
chr21_23197	13	ACUGAAUGAACAUUUUGGCC	CAAAAAGUUUGUUUGGUUUUUCUCAUAUGAUGGUAUGAAAACUGAAUGAACAUUUUGGCC	mmu-miR-190b-3p	chr21:16614522-16614582 [+]/chr9:57129490-57129556 [-]
chr21_24404	13	UGGGUGGCUGUUUGGAACUGGGUGG	ACCAGUGAACAAUACGGCUGCUCCCUCUACUGGGUGGCUGUUUGGAACUGGGUGG	ath-miR851-3p	chr21:61613896-61613951 [-]
chr3_35372	13	CUCCCUCGGAACCCGGCUGGGACC	UCCCAGCCGGGUCGAGGGACAGCCCUGGCGCGAUGGCUCCCUCGGAACCCGGCUGGGACC	0	chr3:20198830-20198890 [-]
chr3_35386	13	UGAGGGGCAGAGAGAGAGAGA	UUUCAGUUUAUUGUUCUUUGGUACUCACUGAGGGGCAGAGAGAGAGAGA	hsa-miR-423-5p	chr3:20336423-20336472 [-]
chr7_42275	13	GCUGGACGAGAAUGAGGA	UUGGCUGUCCAUUCCAGGUGGUUUGAGCCCUUUGUCAUCCAGUGGCUGGACGAGAAUGAGGA	bmo-miR-184-3p	chr7:5433789-5433851 [+]
chr7_42276	13	GCUGGACGAGAAUGAGGA	GCUGGACGAGAAUGAGGAAGUGUCCCGAGAUUUCUUGCAUGGAGCCC	bmo-miR-184-3p	chr7:5433833-5433880 [+]
chr7_42756	13	GAGAAGGCCUGAGCUCUGUCC	GAGAAGGCCUGAGCUCUGUCCUUUCCUCUCCUGCAGGGGCAGAAUCCUUUCGAGCUGGCCUUCACCC	0	chr7:22790566-22790633 [+]
chr9_47218	13	UCUGACCCGGACACAUCUCUGU	UCUGACCCGGACACAUCUCUGUUCAUCAAUGUCUGCAGGGACAUAGGUCUGUGUCUGAGG	mmu-miR-345-5p	chr9:97674465-97674525 [+]
chr1_1079	12	UGGGGGCUGGGAAAGACCC	UGGGGGCUGGGAAAGACCCUGCCUGUGGGUCUCUGGCACCCCAUU	hsa-miR-6846-5p	chr1:6133228-6133273 [-]
chr10_1996	12	UAAAGUUCAUUCGGGUUUUU	UAAAGUUCAUUCGGGUUUUUCCGUAAGCUACGAGAGAAAAAGCCGAACGAAAUUUUUG	bta-miR-2284g	chr10:7889809-7889867 [+]
chr11_6269	12	UCCGCCUCCUGUCCUCUGCCC	UCCGCCUCCUGUCCUCUGCCCUCAAGGCUCGCAGCAGGUGGCGGCCG	rlcv-miR-rL1-27-5p	chr11:104877279-104877326 [-]
chr14_9410	12	AAGAAGUUCGUUCAGGUUUUU	AAGAAGUUCGUUCAGGUUUUUCCAUAACAGCUUACAGAAAAACCCGAGCAAACUUCUUGG	bta-miR-2284i	chr14:50162677-50162737 [+]
chr16_12372	12	GAAGAUGCAGAAGAUGGGCCACC	GAAGAUGCAGAAGAUGGGCCACCAGAGUUGUUGUUUGUUCAUGGUGGUCACACUUCCAAGAUAUCUG	rno-miR-741-3p	chr16:56183240-56183307 [+]
chr2_20459	12	UCCGAGAUCACCACCAAGGAC	CAUCGGAUCACCGGAGUGCCCCAUCAUGUCAGACGCGGCCGUGGACAACAGCUCCGAGAUCACCACCAAGGAC	mtr-miR7697-5p	chr2:47998734-47998807 [+]
chr2_22023	12	CGGGAACCGAGCUGCUGCC	CGGGAACCGAGCUGCUGCCUACAUGAAGCGCAAGUGGUGAGUGGGCCUGAU	pab-miR3710	chr2:126565350-126565401 [-]
chr25_29218	12	UCCAAGUAAUUCAGGAUAGU	UCCAAGUAAUUCAGGAUAGUCCUUGGGACUUCUUGGUGGUGCAGUGGCUA	0	chr25:41470615-41470665 [+]
chr25_29984	12	GAAAGGCUUCAGUCGGAGC	UCCUUCUGGAAGCCUUUCCAGUGCCCUGAGUGUGGGAAAGGCUUCAGUCGGAGC	dme-miR-2498-5p	chr25:37343571-37343625 [-]
chr29_32957	12	CCGUGGGCUGCCCCCUCCCCAGC	UGGGGUUGGGGGGUGGGGGCCCACUGGCUCUGAGUGCUGCUGACAGCCCGUGGGCUGCCCCCUCCCCAGC	0	chr29:44465695-44465765 [+]
chr4_37779	12	GGUGGCGGGGGGAGGUCU	GGUGGCGGGGGGAGGUCUCUCCCUUCCUCUCUCUCUCUUUCUCUCCCUCCCUCUUUCUCUCUCU	gga-miR-1579	chr4:114121560-114121624 [-]
chr5_39880	12	UGACUUGCAGCCCCAUGGACUGAAG	UAUGUUGUUUGGUUGCUAAGUCAUGCCUGACUUGCAGCCCCAUGGACUGAAG	mmu-miR-6980-3p	chr5:71362073-71362125 [-]
chr7_43700	12	UUCGGGCCAGGGACCAGCC	CUUUCUGUGCCAAGAAUGCCAAGUAGUUCGGGCCAGGGACCAGCC	hsa-miR-3181	chr7:6103694-6103739 [-]
chr7_44617	12	UCCAGUGCGGCCUGCAGAGCCGGCA	UCCAGUGCGGCCUGCAGAGCCGGCAUGUAGCGCUGGCCGUGGGUGGCCGCGAGA	hsa-miR-1825	chr7:77270264-77270318 [-]
chr8_46582	12	UGCUACAUCUCGGACUGCCU	GCAUGAGGAGAGGUAGCCGUGUCCUGCUUGCUACAUCUCGGACUGCCU	hsa-miR-221-3p	chr8:112142890-112142938 [-]
chr10_2806	11	AAAAGACUCUGGAUGAUGGCU	AAAAGACUCUGGAUGAUGGCUUUUUCCCUUUCAUCAUCCUGGACGCCAUCAAUGACAGAGUUAGACAUUUC	hsa-miR-548u	chr10:86462664-86462735 [+]
chr11_4327	11	AAACCCGAAGGAACUUUUUGGC	AAAAAGUUCAUUCGGGUUUCUCUGUAACAGGCUAUGGGAAAACCCGAAGGAACUUUUUGGC	bta-miR-2285o	chr11:48683993-48684054 [+]
chr11_4513	11	AAAGGGGAAGUCUGAUCACCAGUC	CUGUCAUCAGUGGGCCUCUGUUUUCAAAGCUACUUUUUAAAAGGGGAAGUCUGAUCACCAGUC	cin-miR-4005b-3p	chr11:75037964-75038027 [+]
chr11_4901	11	CGGGCCAGUGGGCGCACC	GGCGUGAUGAGCCAGUGUGUUGAGAGUGUGAACAGCGGGCCAGUGGGCGCACC	hsa-miR-4640-5p	chr11:103917272-103917325 [+]
chr12_7227	11	GAAGCGCUCUAAGUCCCGGGA	GAAGCGCUCUAAGUCCCGGGAAAGUAAACGGAACCGGCGGCGGGAGUCGCGGUCCCG	hsa-miR-518e-3p	chr12:86323123-86323180 [-]
chr17_15025	11	GCUGAUGCGGACAGUGGGCAUC	GCUGAUGCGGACAGUGGGCAUCCACCCCACCUGUGCGGAGGAGGUGGCCAAGCUCCGCAUCUCCAAGCGC	mdo-miR-7335-3p	chr17:74888166-74888236 [-]
chr18_15690	11	UGUGGCGAUGGCUCGGAUGAGGGC	UGUGGCGAUGGCUCGGAUGAGGGCAACUGCUCGGCGCCCGCCUCGGAGCCGCCAGGCA	rno-miR-541-3p	chr18:43844056-43844114 [+]/chr18:43844020-43844080 [+]
chr18_16251	11	UGCUGGUGGGCGUAGCCAAAGACC	UGCUGGUGGGCGUAGCCAAAGACCUGAUACUGAACCCCCGAUCUGUCGCUGGGGGCUUUGUCUAUACCUACAAGCUCG	mmu-miR-138-5p	chr18:1621756-1621834 [-]
chr19_18542	11	UCUCCGGAAGCAGGUACCCA	UCUCCGGAAGCAGGUACCCAGCACUUUCUGGGAAAAGGGUGCCUCCUGCCGUGGGAAU	hcmv-miR-UL112-5p	chr19:56876163-56876221 [+]
chr2_20809	11	GGCAGCGUGGCCGAGCGG	GUGGGGCACGCCCAGGGCCUCGCAGGAGGAGCUGCGGUCCCCGGCGGGCAGCGUGGCCGAGCGG	cre-miR910	chr2:108103212-108103276 [+]
chr2_21550	11	AAGGCAGAAAGAAUCUCUCC	UGUGGUUACCUGGAUACCUCUUAGAAAACAGCCUGAAUUGUGGGGCUGAAGAAGGCAGAAAGAAUCUCUCC	hsa-miR-1910-3p	chr2:73224352-73224423 [-]
chr23_26015	11	UCGAGAAUUGCGUUUGGACAAU	ACGUCCAGACUCAACUCUCGGCCAGAGCUAGAGACUCGAGAAUUGCGUUUGGACAAU	0	chr23:7335354-7335411 [+]
chr23_26040	11	UUGGGACUCCGAGCCCGGGCU	UUGGGACUCCGAGCCCGGGCUAUUUCUGGCCCUGGCGCGGCUCCAAGA	hsv1-miR-H3-3p	chr23:8258791-8258839 [+]
chr25_29312	11	UGAGCCCCUGCCGGCGCC	CGGCGGCGGGGAGCAGCGAGCAGCGGGUGGCGGGUCUGAGCCCCUGCCGGCGCC	hsa-miR-1225-3p	chr25:1194792-1194846 [-]
chr27_31429	11	CAGGUGUUUGACUGAUUGAGGCC	CUGUAAUUUUCAUAAUCCUGUGAUUUAAUUUGAGUUAUACAAGGGUGUGACUCAAAGAUGUGCAGGUGUUUGACUGAUUGAGGCC	gma-miR1507c-5p	chr27:41772328-41772413 [+]
chr28_32433	11	UUUCCCAAUCUGGCUGUUCUGGA	UUUCCCAAUCUGGCUGUUCUGGAUGUGGGCAGCAGGAAGUAGCCUGGAACCCGCUGAGCCAAACAGGUAAGAAUGCAACC	dme-miR-991-5p	chr28:29663160-29663240 [-]
chr3_36195	11	GAAUUGUGAGGGAGUGGACUCUGGA	GAAUUGUGAGGGAGUGGACUCUGGAUGUCCGUACCGGCUGGAGUCCCGGACCAUCGGAACUCAUCGGAACCAGAAGUACCCCCCACAAUAGAA	gma-miR5674a	chr3:106311370-106311463 [-]
chr5_38956	11	UUGGGAGGAAUCAGGUUGUAGC	UUGGGAGGAAUCAGGUUGUAGCUGUCAGGUGUGACCAGAAGCUGUGACCUGGUGAGCUGGCC	hsa-miR-30b-3p	chr5:110301628-110301690 [+]
chr5_38994	11	AUGUCCGCGGGUUCCCUGUCCC	AUGUCCGCGGGUUCCCUGUCCCAGGUUGGUUGAGUUCACGGGUGCGGAACCCGCGGAUACGG	ssc-miR-7134-5p	chr5:112083860-112083922 [+]
chr10_2053	10	UCUCCUGAGAGCACUCCCUAUGGCA	CCACGGGGAGCAGUCUCCAGGGGCCCGUCAUCUCCUGAGAGCACUCCCUAUGGCA	0	chr10:13982300-13982355 [+]
chr10_2811	10	GAACACAGGUCUGGUGCAGGACGG	GUUCUGUUCCUUUCUGUGUCAAUGCCCUUCGGGAGUGGCGCCUCGGCUCUUCUUCCAUAGAACACAGGUCUGGUGCAGGACGG	nve-miR-2024g-3p	chr10:86551956-86552039 [+]
chr10_3849	10	UUUGAUGACUGUUCCUCCUAUU	UUUGAUGACUGUUCCUCCUAUUGCCUUCAGAUCUGGCACUAGGAUUUUAGGUCAUC	bdi-miR7726b-5p	chr10:93638698-93638754 [-]
chr11_5206	10	UGUUGCCUGAGAUUGACCCGGU	CGGGGAGAUGCUAGGCAGACAUGUGGUGGCAGUGUUGCCUGAGAUUGACCCGGU	hsa-miR-4423-5p	chr11:13407472-13407526 [-]
chr12_7062	10	GAACAUGAUCCGUCGCCU	GCGGCCGCGGACCGUGUCGGCACUGGCGAAGCAGAACAUGAUCCGUCGCCU	rno-miR-322-3p	chr12:35841205-35841256 [-]
chr13_7728	10	UGGAGGCUGGGAGUGCAUGAGC	UGGAGGCUGGGAGUGCAUGAGCUGGCUCUCACCAGCUCCUCACAUCCCUGCCUCCCCC	gga-miR-1686	chr13:61670231-61670289 [+]
chr13_7739	10	UAUCGGAAUACUUUGCCAGUGCAC	GCAAGGCUGGGUGUUUUCGGUACCUGCUGUCCACAGCCCUCCACUGUUAUCGGAAUACUUUGCCAGUGCAC	ebv-miR-BART18-3p	chr13:62755591-62755662 [+]
chr15_10411	10	UCCAGUGUUCGUACAGUCUG	GGCUGACGGUCAGUGGAGACAAUCCAGUGUUCGUACAGUCUG	mmu-miR-199a-5p	chr15:31555430-31555472 [+]
chr17_14358	10	GAGGAAAUCUGGGUGCUGGA	CAGCACCAGGAAUUCUGGGACCUCCACCCCCAUCAUUUCAUCUUGGGGGACCAGCAGUUGGACCAAGAGGAAAUCUGGGUGCUGGA	lja-miR7537	chr17:19437206-19437292 [-]
chr18_16805	10	GAGAAGAGCAGGAUAUUG	GAGAAGAGCAGGAUAUUGCCUGCCCCUCGGCCCACACCCAGGCGCUACGAAGCUCUUCCACU	hsa-miR-5197-3p	chr18:53153289-53153351 [-]
chr19_17475	10	AAGGAUCGGAAUCAUGAGGCUCA	AGCCUCAGUUUCCUGAUCUGCCAAGUGGGAGUGAUGAUACUUAAAGGAUCGGAAUCAUGAGGCUCA	0	chr19:26719272-26719338 [+]
chr19_18876	10	CGCUGCCUCUGUGGUUCCC	GACCCCACAUGGGGCUGUGUGAACCCGGUGGGCCCAGAGCCUCUGGGCAAUGGUCUUCCGCUGCCUCUGUGGUUCCC	sme-miR-745-3p	chr19:15928842-15928919 [-]
chr19_19075	10	UUGGCUAGGGAGGAAUGCUGAACU	UUGGCUAGGGAGGAAUGCUGAACUUUUCAUAUAUGUAUUUAAGUUUGGUCUUUUUUCCUUGGCAGA	aly-miR4240	chr19:23333062-23333128 [-]
chr20_22597	10	CUUUGGACGCUCGCUCCU	GAGGGAACGCUUUGAGGCAGCGAGGGCGCGCACCUUUCCAGGCCCGUCAUGGCGCCCCCUUUGGACGCUCGCUCCU	hsa-miR-7850-5p	chr20:59077407-59077483 [+]
chr20_23014	10	UCAAGAGAUUUCGGAAGCA	CUUCUGUCGUGAGUGGCACACAUAGGGCAGCUCGUUUGCUCUACGUGUGGAAUCGACAUCAAGAGAUUUCGGAAGCA	mmu-miR-7646-5p	chr20:49070242-49070319 [-]
chr22_25297	10	GGGAUCAGCUGAUGGGCGGGC	GGGAUCAGCUGAUGGGCGGGCUGGGGAGGGCUCCUCCCACAACACCCACCAUCAGACUGACCCCGGG	gga-miR-1715-5p	chr22:53546482-53546549 [+]
chr22_25604	10	UCUGAAUGAACUUUGUGGCCA	GCCAAAGUUCCUUCGAGUUUUUUCAUAUCAUCUUUUGGAAACAUCUGAAUGAACUUUGUGGCCA	mmu-miR-190b-3p	chr22:24943766-24943830 [-]
chr22_25742	10	AAGGUGCGGCACAGUGAGAACAC	GUUCUGCUUCCCGCACGGCGACCUCACCGAGUUCGGCUUCCUCAUGCCGGAGCUGUGCCUGGUGCUGAAGGUGCGGCACAGUGAGAACAC	ppt-miR1038-5p	chr22:48918627-48918717 [-]/chr22:48918594-48918650 [-]
chr24_28186	10	AAUGCAAACGAACUUUUUGGCC	CCAAAAAAUUAUUGGGGUUUUUCAGUAACAUCUGCCAGAAAAAUGCAAACGAACUUUUUGGCC	prd-miR-242-3p	chr24:58288265-58288328 [-]
chr29_32760	10	AAAAGUUCUUUCGGGUUU	AAAAGUUCUUUCGGGUUUUCCACACCAUUUUAUGAAAUAAUCUGAAUGCAUAUUUUG	bta-miR-2284g	chr29:28621183-28621240 [+]
chr5_38594	10	AUGGGCUCCGUAGAUGCAGCU	AUGGGCUCCGUAGAUGCAGCUCCAGGUUCUAGAGCACAGGCUACGGUGCCCCAAG	0	chr5:75748674-75748729 [+]
chr5_39135	10	UCGAGUUUGGUUGUCCCCGAC	CGGGGGCAUCAGGCUCGCCCUUCCUUCUGCAUGGUCGAGUUUGGUUGUCCCCGAC	tca-miR-3881-5p	chr5:117150835-117150890 [+]
chr5_39648	10	AAUGGGGACCAGAGUCUGAGA	UCCUUGGCUCUCUUCCCUGGAAUACAGAAUCAAAUGGGGACCAGAGUCUGAGA	hvu-miR6194	chr5:49186004-49186057 [-]
chr6_41209	10	CCAGAGUCGACUGUGCAGGAGGCCC	CCAUGUGGUCAGACGACAGGCCCCGCACGCCAGAGUCGACUGUGCAGGAGGCCC	0	chr6:93366860-93366914 [+]
chr6_41682	10	UUUCAGAAGUGGGCGACUG	GUCGCUACCGCGCUCUGAAUGGUGUUAAUUUCAGAAGUGGGCGACUG	mdo-miR-7340-5p	chr6:61209991-61210038 [-]
chr7_42620	10	AAAAGUUUGGUUGGGUUUUUCU	AAAAGUUUGGUUGGGUUUUUCUGCACAAUCUUAAAGAAAAACCAGAGAGAACUUUUCG	hsa-miR-561-3p	chr7:20756732-20756790 [+]/chr8:109890437-109890527 [-]
chr7_44195	10	GAUGCUGCUCGUGCUGGGGC	GAUGCUGCUCGUGCUGGGGCCCCUCAGGACCUCCGCAGAGCCGCUUCCU	ppy-miR-1322	chr7:40378555-40378604 [-]
chr7_44587	10	UCAAGUGCUGUUACUUCAGAGC	UCAAGUGCUGUUACUUCAGAGCAAUCAAACCAGGCUCUGGUAGCAGCAUGGAGA	mmu-miR-105	chr7:71421273-71421327 [-]
chr7_44631	10	UGAGAGGUCUGUAAUAACUAACA	UGAGAGGUCUGUAAUAACUAACAUUUAUGUAGAGGUUGUUAGUUAUUAGACCUCUCAGC	0	chr7:83830837-83830896 [-]
chrX_49053	10	CGAGAGCUCAGCCAGCGCC	CGAGAGCUCAGCCAGCGCCUCUGUGACUGCCGCAGCCCUGGAGGCACUGCUGUGCCCCUCGGC	mtr-miR5252	chrX:40080978-40081041 [-]
chr1_444	9	GAAAGAACCCCAGCACUGGCC	GAAAGAACCCCAGCACUGGCCAGUGCAGUACCGUGAGGCCCUGGCAGAUGAGGCUGAUAGGGCCAGAGCUGGGGCAAGUGUGA	hsa-miR-3133	chr1:83091354-83091437 [+]
chr10_2395	9	CCGAGGACUCGAAGCCCAGCCCUGA	UUUGGCUUUGGAGUACUCGGAACCAGAGGAAUUGCCGAGGACUCGAAGCCCAGCCCUGA	hsa-miR-611	chr10:44575908-44575967 [+]
chr10_3094	9	UGCGGGCGCCGGACUCUGGGA	CUAGGUGCACAAAGCCCGCGCCCGCCGACGACUUUGCCGCCUGCUCCUCGGCUCUUUGUCUCCGCUUGGUGCGGGCGCCGGACUCUGGGA	hsa-miR-4767	chr10:16949864-16949954 [-]
chr11_4113	9	AAGAAGACAUUCUCUGUGGGCCA	GUCUUAGAUUAUGUCCAUUUUUAGAAGAUCAUAAAGAAGACAUUCUCUGUGGGCCA	osa-miR2928	chr11:15048733-15048789 [+]
chr13_7528	9	CCCAGGGCUGGCAGAAACCA	CCCAGGGCUGGCAGAAACCAUCGUGGAGGUGAGGCCGGUGCCCCUGGGCC	ahy-miR3511-5p	chr13:43172820-43172870 [+]
chr13_8522	9	CAUGGACUCCGCCGGCCA	GCCGGGUAGCCAUCUAAACAUGGACUCCGCCGGCCA	gma-miR4394	chr13:54427215-54427251 [-]
chr15_10614	9	GAAGACACUCUCAUGACUG	GAAGACACUCUCAUGACUGUCAAACAGUAUGAGGCUGCCAGGUGUGGGCACUGGCAGGGCCUAGGGUUUUGGGAGUUGGCUGGCA	0	chr15:47190069-47190154 [+]
chr15_11262	9	UCGCCACCCCGCGCGCCGCCU	GCGGCGCGCGGGGCGGCCCCAGCCCCCCGCGCUCGCCACCCCGCGCGCCGCCU	0	chr15:31450096-31450149 [-]
chr17_14487	9	GAAAGGCUGUGUGGGGCGAGAGUGG	GAAAGGCUGUGUGGGGCGAGAGUGGUGAGCUGGUGUGCACCAAGCCACUCCCCUGCCAGCCCACGCACUUCU	dme-miR-2498-5p	chr17:52984236-52984308 [-]
chr19_17209	9	GAACCAGAUUGUCAGCUCU	AGCUGACAGUUUGGUUCCUUGUAUCCUGUUAGCCACUUUGUUUUAGGAACCAGAUUGUCAGCUCU	cin-miR-4040-3p	chr19:11345594-11345659 [+]
chr19_17337	9	UUUGGCGGCUGGGCCUGGGC	ACGGUUUGCUUUGCUCUCCAGGGGGCUGUUGUGGUUCCGACUAUAAACAGUAUGUGUUUGGCGGCUGGGCCUGGGC	0	chr19:20825727-20825803 [+]
chr21_23701	9	AAGGGGCAGGAACGGGCGGCCGA	GGCAAGACCAUGACGCUCUUCAGCGCCCUGCGGGCCCUGCCCGACAUGGAGGUAAAGGGGCAGGAACGGGCGGCCGA	pma-miR-4620	chr21:68545710-68545787 [+]
chr22_25222	9	CGAGACGCUGGACGAGGACC	CGAGACGCUGGACGAGGACCUGGACCGGUGAGCCGGGGCGGCCCUGUGUCCUCGGCUGUGGUGGGGGCUGGGUCUGGUCCACUGGCU	mml-miR-139-3p	chr22:51914912-51914999 [+]
chr22_25828	9	GAAGGAAGCCUGAGCCCAAGCCC	GCUGGGGAAGGGACCCUCUGGGUGGAGGAGCAGAGACACAGAGCAGAGAAGGAAGCCUGAGCCCAAGCCC	osa-miR5499	chr22:52149281-52149351 [-]/chrUn_GJ059556:2372-2442 [+]
chr23_27295	9	GCCGGAUCUGUCUGGAAGCCCG	GCCGGAUCUGUCUGGAAGCCCGAGCCCUGUUGCAAUCCUGCAGAGCGCAAAGCUGUCAGCCGCAGAGCAGGGCG	dme-miR-4952-5p	chr23:39042974-39043048 [-]
chr25_29011	9	CCAGGAGCCUGUACUCGG	GGGGCGGGCUCUGGCUGGGUUGGGGUGGGCCUUGUGGCCUCAUCGGAAGAGAGCCAGGAGCCUGUACUCGG	mtr-miR5247	chr25:33286245-33286316 [+]
chr26_30280	9	GACGCGGACCUGAGCCCAGCCGGG	GACGCGGACCUGAGCCCAGCCGGGCACGAGGAGGCGAAGCGAGGCGGGCAGGCGCUGAGA	0	chr26:18514185-18514245 [+]
chr27_31587	9	AAAAGUUCUUUCGGGUUU	AAAAGUUCUUUCGGGUUUUCCGGUAAGCAGGAAAACGUGAACUAAUAUUUUGG	bta-miR-2284g	chr27:30687466-30687519 [-]
chr28_32086	9	UAAAGUUCAUUCGGGUUUUU	UAAAGUUCAUUCGGGUUUUUAUGUAGGAUCUUAGGGAAAAAACCCAGAGGAACUUUUUA	bta-miR-2284g	chr28:33485690-33485749 [+]
chr3_36198	9	UGAGGCAGGGCGCCUGGGCAGCCU	GCUGCCCUGCGCCCCCAUCUGUCCAGGUGUAUGAGGCAGGGCGCCUGGGCAGCCU	mmu-miR-709	chr3:106312004-106312059 [-]
chr4_36603	9	CUUGACACUCCGCCGGACCC	GUGCGGCAGUGCCUUAAGAAUGGUGAAGAGAUUCACCUGGUGCUUGACACUCCGCCGGACCC	hsa-miR-514a-3p	chr4:48270602-48270664 [+]
chr4_36998	9	UCCCCGUGACCUGUCUCUAGAG	UCCCCGUGACCUGUCUCUAGAGGCCUCUUCUCCCCUGAGCAGGAUCCCGGGGAC	aca-miR-146a-3p	chr4:108449783-108449837 [+]
chr6_41889	9	AAAACUUCAUGCGGCUUUUUCU	AAAACUUCAUGCGGCUUUUUCUGUUACAUCUUAUGGAAAAACCCAAAUGAAGUUUUUU	0	chr6:97627088-97627146 [-]
chr7_42260	9	GGCUGUCGUGCGGGCGGG	GGCUGUCGUGCGGGCGGGUGAGCGACGGCAGCAAGGUGUCCGUGUUCCAUGUGAAGCUCACCGACAGUGCC	gga-miR-1629	chr7:4586652-4586723 [+]
chr7_42547	9	GGAGGAACCCAACCAGAAGCUC	GCACUGGGGGUGGGGGGUUCUCCCUGCAGAAAAGAACCGCUGGGAGGAACCCAACCAGAAGCUC	mcmv-miR-m01-3-3p	chr7:19018602-19018666 [+]
chr8_44797	9	CAAAGAGCCUGAGCCUCCCGGA	CGGGGGUCCUCGGUAACUUUGAGCCCAAAGAGCCUGAGCCUCCCGGA	hsa-miR-1276	chr8:5509558-5509605 [+]
chr8_46136	9	ACUGUGUUCUCUCCGCACCCAGU	UGGGCCAGGUGGAACACAGUGGGUCAGUUUAGGGGGACCUGAGGCCACAGGCUGUUCUGAUUUCCCCACUGUGUUCUCUCCGCACCCAGU	0	chr8:75682341-75682431 [-]
chr9_47752	9	CCUGCUGCAGUGCUGCCGCC	CGGCGGCAGCAGCAGCAACAUGCCCGCCUCCGUGGCCCACGUCCCUGCUGCAGUGCUGCCGCC	bmo-miR-252-3p	chr9:78072030-78072093 [-]
chr13_8106	8	UCCAGGAGGAGCUCCAGCGCC	AGACGGAGCUUCAGAAGAAAAAGCAGGAGGAGGAACGCUUCCUGCGUGUCCAGGAGGAGCUCCAGCGCC	mmu-miR-665-3p	chr13:10338378-10338447 [-]
chr16_12382	8	CAAGAGAAAUGUCAAGAUGA	CAAGAGAAAUGUCAAGAUGAUUGCUCUUUCCAUAGACAGUGUGGAAGACCAUCUUGCAUGGAGCAAGGU	mcmv-miR-m01-2-5p	chr16:56394159-56394228 [+]
chr16_13043	8	UCGGGCCGGGCCGGGCGGG	UCGGGCCGGGCCGGGCGGGGCCGCGCGGGAGGAGGAGGAAGACAGAGGCGGCUCGGCGCCAGCCCGACG	tgu-miR-2981	chr16:46521624-46521693 [-]
chr18_15056	8	AGGACGACCAGCUGAAGGU	AGGACGACCAGCUGAAGGUUCAUGGGUUCAAGUGCUUUUGGAUCUCUGAGGCUUAAGUGAGGAUUUCCUUGCA	hvu-miR6207	chr18:2877558-2877631 [+]
chr19_19799	8	GGUGGAACGAGUGACAGCGCC	GGUGGAACGAGUGACAGCGCCCAAAGCAGAGCGCUUGCUCAGUCCGCCGCCAC	gma-miR5037c	chr19:46657137-46657190 [-]
chr21_23142	8	UUGUCCUACUUCUCAGCUGUCU	UUGUCCUACUUCUCAGCUGUCUUGACUCCCUAACAAGAUAGCAGAGGAGUAGGAGGACA	hsa-miR-676-3p	chr21:2296462-2296521 [+]
chr25_28253	8	UGGCAGACAUGGACGAGCUCUUCUC	GAGGGGAGAGGGGUGUCAGGCCCACAAGUGGCUGCUUGGUUCUUUGCAGGACAAGUACUUGGCAGACAUGGACGAGCUCUUCUC	gga-miR-3529	chr25:559962-560046 [+]
chr3_34926	8	UGAUGUUCCACCGGCCUUCUCC	UGAUGUUCCACCGGCCUUCUCCAUCGUGGGGGAGGCCCGAAGGGAAUUUCUAC	crm-miR-7604	chr3:115230753-115230806 [+]
chr3_35117	8	AAAACGUUCGUUCAGGUUUUU	AAAACGUUCGUUCAGGUUUUUCCACAGCAUCUUAUGGGAAAACUCGAAGAACUUUCUGG	dme-miR-3642-3p	chr3:7120095-7120154 [-]
chr5_40402	8	UGGACUCUUCGCCAGGAACCCGGC	CGGGGCUGCGCGCAGACCGCCCAUCGCGCCCUCCUUCCCGUCGUCCAGGUGAGCGUUGGACUCUUCGCCAGGAACCCGGC	dps-miR-2574a-5p	chr5:110279860-110279940 [-]
chr7_44311	8	AGGGCCAGCGCUAGCGCCG	AGGGCCAGCGCUAGCGCCGAGCAACCGCCAGUACCCUCACAAAUACCCCGGGAACCGGCGGCGGCGUGUGCGUGUGGCCC	hsa-miR-4640-5p	chr7:47450681-47450761 [-]
chr7_44561	8	CUGGCAGGAGAGCAGAUUUGAAG	CUGGCAGGAGAGCAGAUUUGAAGGAAGUUUGUUGUCUUCACUGCUUGACUGAAGUAUUCAGGUCCUCACACUGCUCUUCCCAGUU	aly-miR4229	chr7:67287391-67287476 [-]
chr9_47566	8	UUCACUGCAGAAAGUUCUAGUGA	ACUAGGAAAUGCAGAGAGACCAUUACCAUUCACUGCAGAAAGUUCUAGUGA	gga-miR-6677-5p	chr9:43879634-43879685 [-]
chrX_48983	8	AAGAAGUUCGUUUGGGUUUUU	AAGAAGUUCGUUUGGGUUUUUCCAUAUGAUGUUUCAGAAAAAUCGUAGGGAACCUUUUG	bta-miR-2284i	chrX:22582995-22583054 [-]
chrX_49008	8	UCUCAGCUCCUCAAGUCCU	UCUCAGCUCCUCAAGUCCUGCAGACUGGGCUGAGACC	gga-miR-1467-5p	chrX:35364205-35364242 [-]
chrX_49504	8	UGAAGAGGACCAGAUGAUGAGAGC	UGGAUUUUCUUUUGUUGCUCUUUAGGAUCUGAGUAUGUCUGAAGAGGACCAGAUGAUGAGAGC	aly-miR831-5p	chrX:96412941-96413004 [-]
chr11_4461	7	GGAGGCAGGACCUGAGGACC	UCCCAGGGCCUCAAUGGGGAGGCAGGACCUGAGGACC	mmu-miR-709	chr11:72269519-72269556 [+]
chr12_6611	7	AGAGAACUUGAAGUCAGAGGCAACA	GUGCAUUUACUUUUAGGGUUCUCUUUCCUUCCCUUAGAGAACUUGAAGUCAGAGGCAACA	mmu-miR-146a-5p	chr12:36048359-36048419 [+]
chr12_6940	7	GCAGUCAUGGGUAGAACUCA	GGUUCUGAUCCCAGGACUGUUACUGUGGCAGUCAUGGGUAGAACUCA	mmu-miR-5620-3p	chr12:19299172-19299219 [-]
chr12_7019	7	AAGAAGUUCGUUUGGGUUUUU	AAGAAGUUCGUUUGGGUUUUUCCAUAAGCUGUCAUGGAAAAAAUCCAAACAAACUUUCUGG	bta-miR-2284i	chr12:31433171-31433232 [-]
chr13_8012	7	UGGCCUGGCUGUGGGAGC	UGGCCUGGCUGUGGGAGCCCUGCCCACCCCCAGCCCCCAGGGACUGGCUUUGUGACUUUGGGGCCAUCGCAGUUCCUUCCUGA	cin-miR-92c-5p	chr13:75639461-75639544 [+]
chr15_11204	7	UAAUUUGGCAGGAGGACUCUGGU	UUUGUCCUCAAACUGUUACUGGUAGUAUUAAUUUGGCAGGAGGACUCUGGU	ath-miR870	chr15:27864641-27864692 [-]
chr16_12316	7	UUGGGGAUCUGCUGGGCUUGGCC	UUGGGGAUCUGCUGGGCUUGGCCAAGCUGAGGCCCCCAGGGCCAGGGCGUGGAGGCCACUGCAGUGGGCAUAGUG	tgu-miR-92-2-5p	chr16:52236367-52236442 [+]
chr2_21238	7	UUUGGACUGAGAACUGAGG	UUUGGACUGAGAACUGAGGAAACAAAGGACAAAAUUACUCUCAUAAACCAAACCCCAGUUCCCAGCCUCACU	ppt-miR319a	chr2:136444160-136444232 [+]
chr2_21351	7	AAAAGGUUCGUUCAGGUUUUU	AAAAGGUUCGUUCAGGUUUUUCCAUUAGUAUCUUACAGGAAAAACUGAACAGACUUUCUGG	bra-miR5726	chr2:19444642-19444703 [-]
chr25_29180	7	GAAGGGGCUGGGGGAGCCAGG	GAAGGGGCUGGGGGAGCCAGGUCCAGCCCUGGCUGCGCCUGGUGCGCGCACCCCUGGCCCCAGCAGCCCCGACAA	hco-miR-2159-3p	chr25:39494384-39494459 [+]
chr25_29893	7	UCACCACCCAGGCCACCAG	UCACCACCCAGGCCACCAGGGCCGGCUUCACUGGUGGUGUGGUGGUGGAC	mdo-miR-7254-5p	chr25:34077719-34077769 [-]
chr29_32695	7	GGAGAAUGGGCUGACUGCA	CGAGGCGGCCGAAUCUUCCUUCAGGAUAUCAAGAUGAUGACCGGGAGAAUGGGCUGACUGCA	mmu-miR-3062-5p	chr29:19922459-19922521 [+]
chr3_34273	7	UCAAGGGUCUGUCCUCAACCACC	GGUUGAGGGAGGGCCUGUGGGCUCUUAGUCCCUCCGUUGCUCAAGGGUCUGUCCUCAACCACC	0	chr3:34598894-34598957 [+]
chr3_34544	7	GAUGAUCAGUUCCAGGAGC	GAUGAUCAGUUCCAGGAGCUGCUGAGGCUGCUGGAUGAGAUCUU	ath-miR5633	chr3:86503159-86503203 [+]
chr4_37435	7	CAAAGUUCUGUAGUGCACUGACU	CAAAGUUCUGUAGUGCACUGACUUCUAUCAUAUUCAGAGUCGGAGUGUCUCAGAACUUUGCCU	bta-miR-2284g	chr4:70414251-70414314 [-]
chr4_37687	7	CCGAGUUUGGGCAGCAGUUCA	CCGAGUUUGGGCAGCAGUUCAGAGGACAUUGCUGAACAUUGAACUGCUGCCUAAACUCAGGGCU	tca-miR-3881-5p	chr4:102412768-102412832 [-]
chr7_42379	7	UGACCUCUGACCUUUGCCUCC	AGGCAGGGGGUGGUCAGUGCCAGUGCCCUGACCUCUGACCUUUGCCUCC	hsa-miR-6821-3p	chr7:13579985-13580034 [+]
chr7_42427	7	ACGGCCUGGGGCCCUCCGGAGC	CCCGGAGGGCCGCAGGCCGCGGGGACCCCGAACCCCGGACCCCCACGGCCUGGGGCCCUCCGGAGC	hsa-miR-1234-3p	chr7:16280150-16280216 [+]
chr7_43262	7	CGAGGAGGAGCUGCAGUGCC	CGAGGAGGAGCUGCAGUGCCUGCUGAGGCAGUGUGGCAUCCCCUUCAG	mmu-miR-5110	chr7:63374260-63374308 [+]
chr8_45036	7	AAACCCUGAAGGAACUUUUUGA	AAGAAGUUCGUUCAGGUUUUUCCAUAUCUUACAAAAAACCCUGAAGGAACUUUUUGA	hsa-miR-6732-3p	chr8:39407236-39407293 [+]
chrX_49343	7	AGGGAGAGAACCCUAGGCC	AGGGAGAGAACCCUAGGCCUGCAGAGAGCAGGGGGCAAGGGGAAGAGCUCCCAUG	gga-miR-30c-1-3p	chrX:84823421-84823476 [-]
chr1_1287	6	UGGGGACUUCACCGCUCU	UGGGGACUUCACCGCUCUCUCCCCCACCACGGAGGGAGGGUGGGUGGGAACUCCCCCCC	peu-miR2916	chr1:60626741-60626800 [-]
chr10_2279	6	UGGGGGCUGGAGCAGCCU	GAGGCUCAGCCCCCUGCUGUCCUUGCCAGGACUAGGCCCUGGCCCUGGGGCACUUUGUGGGGGCUGGAGCAGCCU	hsa-miR-6846-5p	chr10:36188712-36188787 [+]
chr12_6529	6	UUUGCAGUUCCCACGUUAAAGAC	AUCUUUACAUGAGGACUCUACACUCUUUAACUCCCAUUACCAUGUAAUGGCAGUUAUAUUUGCAGUUCCCACGUUAAAGAC	mmu-miR-6516-5p	chr12:30358279-30358360 [+]
chr12_7150	6	AGCUGGUCUUCGGCAGGGCA	CCCGCCCCCUCUCUCCGCCCCUCCAGCGGAGCUGGUCUUCGGCAGGGCA	cre-miR909.1	chr12:64701259-64701308 [-]
chr15_11730	6	UGGGCCAAGGACGCCGCCAUCACCC	AACCUGGCCGUCGUCUUCGGCCCUAACCUGCUAUGGGCCAAGGACGCCGCCAUCACCC	mdo-miR-7256-3p	chr15:77497980-77498038 [-]
chr17_14211	6	CCUCAGCUAAAGGUCGACCGGC	CCGACCUUUAGCCGAAGGCCCCGCGGGCGCAGGGAGGUCCCCGGGCCCUCAGCUAAAGGUCGACCGGC	gga-miR-1467-5p	chr17:74630248-74630316 [+]
chr17_14427	6	CUGAUGAUAUUGGGACCU	CUGAUGAUAUUGGGACCUGCUGGUACAUCCUUCUCUCCGGUUCCGUGUUCAUCAAGGA	ath-miR5658	chr17:40644288-40644346 [-]
chr17_14440	6	GGGGGGUAUGGUUGCAAAGCUG	GCUGUGUUGUUCUUCCAUAUCCUGCUGGACAGCUGAAGGGAAAUGAAACUUUUUGGUUUCUUGGGGGGUAUGGUUGCAAAGCUG	tca-miR-3815-5p	chr17:44939632-44939716 [-]
chr22_25462	6	UCUCAGUCCAAAGUCCUG	GGAGACCAGGAAAGCUGAGAUGUAGUUCAUUCUCAGUCCAAAGUCCUG	bta-miR-3431	chr22:2577621-2577669 [-]
chr23_26719	6	GGGAGUCAGUGGUUGGAGGGC	GGGAGUCAGUGGUUGGAGGGCAGUCUCUUGGGGACUUGUCCUUCUUCUUCUGAUCCUCCCAA	gga-miR-1685-5p	chr23:7409860-7409922 [-]
chr23_26915	6	UUGACAUCCUGAAGCUGGU	UUGACAUCCUGAAGCUGGUAGCAGCCCAAGUGGGAAGCCAGUGGAAGGAUAUCUAUCAGUUUCUGUGCAAUG	hsa-miR-489-3p	chr23:20437645-20437717 [-]
chr26_30212	6	CAGCUUGGCAAUCUGUUGACUC	CAGCUUGGCAAUCUGUUGACUCUCGUUCUCUUGGAAGUCAAGGCAAGAUUGCUACCCACUU	sme-miR-753a	chr26:13448037-13448098 [+]
chr28_31850	6	UGCUUAACUUUGACCCUCAUUACCC	UGCUUAACUUUGACCCUCAUUACCCAAUUAUUUUGGGUGGUCUGGGCAAUAGUGAGGGCA	hsa-miR-4804-3p	chr28:13316597-13316657 [+]
chr29_33013	6	CAGUCAGGGCAGAGAGAGGGGUGG	ACUCCCUCUCUGCUCUCCUGUCCCUUGAGCCCUCCCCUUACAGUCAGGGCAGAGAGAGGGGUGG	mmu-miR-344i	chr29:45822062-45822126 [+]
chr4_37502	6	UUGGCAGAGAGCUCUUAGUAA	UCUGAGAGCACUUUGUCAAGGUUGCAUUCCUUGGCAGAGAGCUCUUAGUAA	mmu-miR-5134-5p	chr4:79987661-79987712 [-]
chr7_42336	6	UGGGCGGAGGUGGGGCAGGGGGCC	UGGGCGGAGGUGGGGCAGGGGGCCCCCAAAUGGGCUUGCCCCCCCCUCCCCCCGCCCUGC	cel-miR-1832a	chr7:12391897-12391957 [+]
chr7_43277	6	AGACUCUGUUCUCUGGCC	CUGGUAGGAAGGAGUCUACAAGACUCUGUUCUCUGGCC	hsa-miR-4522	chr7:63899791-63899829 [+]
chr8_45682	6	GAGAAGGGAGAGAUGAGCGACU	UCUGCUUGUUUCUUAGCUCUGUGCAUUUAAUUUCUUGAGUUAACUUCAAGGUUAGAUUUAAAGAGAAGGGAGAGAUGAGCGACU	hsa-miR-3154	chr8:11061786-11061870 [-]/chr2:1898870-1898954 [+]
chr8_46609	6	GAGGACGGGACCACGAGCAGC	GAGGACGGGACCACGAGCAGCAUCGCGCAGGAGAACAGGCAAGGUCAGUGCCGCACGUGUCCCCGGGCCGGCC	gma-miR4368b	chr8:112968412-112968485 [-]
chr9_47470	6	UAGUGUACCCAGUGGCACCCAAU	AGGGUGCUGCUGGUCCACACCUGCUUCACUCGUUAGUGUACCCAGUGGCACCCAAU	cel-miR-2208a-5p	chr9:32284925-32284981 [-]
chr9_47878	6	CUGGCCUGUAGAACGAGAGA	UCUUGUUCUGCCGCUUGCCAUGAUUAUCACCCUCAUCUCUGGCCUGUAGAACGAGAGA	esi-miR3456-3p	chr9:99618200-99618258 [-]
chrX_48481	6	CGGAAGAAUGCAGACCGAGAUGAGG	UCUUGGCUGUGUGGGGUUUGGGCCUGGCCUAUCGGAAGAAUGCAGACCGAGAUGAGG	mcv-miR-M1-5p	chrX:83005698-83005755 [+]
chr10_2114	5	CCCAGGGAUGUAGCUCCUAGUGCU	CCCAGGGAUGUAGCUCCUAGUGCUGACCCUCCCUCUGGGGGCCCAUCCCUGCAGU	oan-miR-1356	chr10:20799632-20799687 [+]
chr11_4309	5	UGAGGGCUUCAGGACAGA	UGUGCAGUUUGCAGUAGCUGCAGGCUUUGGGUCAGGGUUGCAGUAUUGAGGGCUUCAGGACAGA	gga-miR-1611	chr11:46877329-46877393 [+]
chr11_4806	5	GAAAGGCUGGCAGGGACCC	GAAAGGCUGGCAGGGACCCUUGCAUCUCUCUUCUCUUCUCCAGAUAUCUCCUGGUUUAAGGGCCGCCAGCCUAUCUC	dme-miR-2498-5p	chr11:100705896-100705973 [+]
chr12_6865	5	AAUGGAUUACUUCUGAUUGCU	AAUGGAUUACUUCUGAUUGCUGCUUUGAGAGUAGAUUGUAGGGAAAAUCAGAAAUAAUCCAUUUA	hsa-miR-1246	chr12:11286038-11286103 [-]
chr14_9124	5	AAGAGAAUCGGGGCUGGGAAGUCAC	AAGAGAAUCGGGGCUGGGAAGUCACUUGGCAGAGGUCCCCCUGCAGUGAGAGGGAGGUGGCACCAGACCCCGGGCCUUCUCUCU	hsa-miR-3123	chr14:9128908-9128992 [+]
chr14_9645	5	UUUGCUGUCCUGAGCUUCAGGG	UUUGCUGUCCUGAGCUUCAGGGUCCUCAGGCCCGGGAGCCACACUGGGCCUGCUGAGGUCUCAGGCAGCCCUCC	bfl-miR-4928	chr14:1930290-1930364 [-]
chr16_11905	5	AGAGAACUCUGGCCCCGAGG	UUUAAAACUGAUCUCUGUUUAUCCGGACAAGGACAACUAAGAGAACUCUGGCCCCGAGG	mmu-miR-146a-5p	chr16:4102964-4103023 [+]
chr16_12847	5	CAGGGGCAAUUUGGCACUCAGA	CAGGGGCAAUUUGGCACUCAGAGUCUACUGUCCUUCACCCAACCACCCCUAGAUCUGAGUUUUCAGAGUGCUUCUGAA	pma-miR-4620	chr16:28256722-28256800 [-]
chr17_14013	5	GGUGGACAAGGAGCAUCGCUUC	AGGAGCUCUUUCCCAUCGCAGCCCAGGUGGACAAGGAGCAUCGCUUC	cre-miR1168.1	chr17:65222271-65222318 [+]
chr19_17290	5	AGCACUGUUCGUGACCUGCUGGUCU	AGCACUGUUCGUGACCUGCUGGUCUGCCUGUGGCUGGCGGGUUCCAUUCCGGUGCCAUAGCAGCUCCAGCACCACGUGACUGACUGC	cpa-miR8153	chr19:18581906-18581993 [+]
chr19_17920	5	GAUGGAUGACGCUGAGAC	GAUGGAUGACGCUGAGACUGGGUUGCUCAGCGCCAUCUGCCUCAUCUG	osa-miR1874-3p	chr19:41245919-41245967 [+]
chr19_18865	5	UAACUGCUUCCCCAUAUAUUGG	UAACUGCUUCCCCAUAUAUUGGGAUUCAUGGGGUCCCAAUAUAUGGGGAAGCGGUUAUG	gga-miR-1796	chr19:15415501-15415560 [-]
chr19_19131	5	AGGGGCUGUACACGUUGGGCACGGU	AGGGGCUGUACACGUUGGGCACGGUGGUGGUGGAUUACCGAGGCUACCGUGUCACGGCCCAGUCC	mmu-miR-185-3p	chr19:24176045-24176110 [-]
chr19_19221	5	UGUGGAUUUCUUCUUGGAAGUG	UGUGGAUUUCUUCUUGGAAGUGGUGAGUGCAGAAGCUGAAGGCAGUUCUGGGAGGAAGGAAUG	hsa-miR-8056	chr19:27592158-27592221 [-]
chr19_19394	5	CAGCUGCUUCCCCUGACACU	GGUCAGGGCACACCAGCCUGGGUUUGAAAGUAACAUCCCAGCUGCUUCCCCUGACACU	gga-miR-449c-3p	chr19:35567064-35567122 [-]
chr19_19746	5	UGCUCCCCUUCCCCCACCUCAU	UGGGGUGGGAGUGGGGAGCCUGGUGCCCUAACAGUAAUGCUUGCUCCCCUUCCCCCACCUCAU	0	chr19:44546743-44546806 [-]
chr19_20076	5	GACGGACGGACGGGCAGGC	CGCCCGGGAGACGCUGAGAGUCGGACGGACGGACGGGCAGGC	osa-miR812a	chr19:57753880-57753922 [-]
chr2_21090	5	AAGCUGGCUGCCUGUGAGCCC	AAGCUGGCUGCCUGUGAGCCCCUCAAGCAUGGGCUCCAGGGGGCCAGCCUGG	ppt-miR533a-5p	chr2:126354397-126354449 [+]
chr2_21306	5	UGAACCAGCCUUGGGACUGAGA	CCAGUCCCAAGGCUGGUUCAAAGUGCCCUGGGGUAUGAACCAGCCUUGGGACUGAGA	bmo-miR-3334	chr2:4076989-4077046 [-]
chr20_22733	5	GGCGGGCUGGCAGCGAGAGUGGGU	GGCGGGCUGGCAGCGAGAGUGGGUGCGAGAGCCGCCUCCGCCUCUGCCGCCUCCGCCGUCGCCUCCUCCGCCCG	oan-miR-1379	chr20:3715080-3715154 [-]
chr21_24208	5	UGAACUUUUUGGUCAUCCCG	GGUUGGCCAAAAAGUUUGUUCAAGUUUUCUGGUGGCAUCCCCAAAUGAACUUUUUGGUCAUCCCG	odi-miR-1502	chr21:47674530-47674595 [-]
chr22_25736	5	UCCCUCACGCUCUCCUUGUUUGCA	CAGGCGAGGAGGGGUGGGGGGCCGCUGCGGCCGGGUCCCUCACGCUCUCCUUGUUUGCA	ppt-miR1062	chr22:48884815-48884874 [-]
chr22_25776	5	CGACCAGGGACAGAGUUGCCA	GCAUCCGGCCACUGGUUGUCAUGGCGACCAGGGACAGAGUUGCCA	cpa-miR166e	chr22:50282804-50282849 [-]
chr23_26050	5	AAUGGACAGGGUGAGCUCAUCCCC	AAUGGACAGGGUGAGCUCAUCCCCUUGAAGAACAAAGAAGGAGAAUUAUCAAGUGCUAUUCA	oan-miR-1400-5p	chr23:8809544-8809606 [+]
chr25_28722	5	CGAUGAUGACCUCGACCCGUCCU	CGAUGAUGACCUCGACCCGUCCUUUACUGUCUCAACCAGCAAAGGUUGGUCCCAAGGGCUGGGGUUGGA	ssc-miR-2320-3p	chr25:27044301-27044370 [+]
chr25_29115	5	CAUGGCAGGACUGGGAGC	UUCCCACCUGCAUGUACCGGCUCCCCAACGUGCAUGGCAGGACUGGGAGC	gga-miR-7460-5p	chr25:38576325-38576375 [+]
chr27_31466	5	AAGAAGACCAUAGCAAAAGGAGC	UGAAUAAAAUUGCAUUGGUUUUUUUGUCUGUAAAUGUUUUUCCAGUUUCUAAAGAAGACCAUAGCAAAAGGAGC	osa-miR2928	chr27:14088862-14088936 [-]
chr4_36436	5	GGAGGGGCUGUGGCUUUUC	GGAGGGGCUGUGGCUUUUCCGUGUGUACAAGAUGUAAAGACACUUGAAAAGGGGCAGCCCCCAGAG	hsa-miR-423-5p	chr4:5242959-5243025 [+]
chr4_37204	5	UUGGCCUCUGGCAGCACC	GGCUGAUAAAGGCUCAGGGAGUUAGAUGAGUUCAUGCUCUCUUCACCCUUGGCCUCUGGCAGCACC	tca-miR-3830-3p	chr4:32030893-32030959 [-]
chr5_40582	5	UGAGGUGCUGUCUCCUGGGCGGGGA	CCUGCCUCUUCGGAGCAGUUGUCUCAGAGCUACUGAGGUGCUGUCUCCUGGGCGGGGA	ptc-miR1449	chr5:116314518-116314576 [-]
chr9_47138	5	GAAGGGAGGGACCGGCGACGGGGA	GAAGGGAGGGACCGGCGACGGGGAACGGAACGCGAAUCGCCCCCCUCCCUCCUCCCUUCCUCCCUCCCUCCCUCCUCCG	oan-miR-7430-3p	chr9:89603346-89603425 [+]
chr9_47325	5	UGGGCUUGGACCGGGGUCAGAG	UGGGCUUGGACCGGGGUCAGAGGAGGUGUCGCCGUCUGCGGGCGAUUCCCGUCCGCACUCCGCCUCCUCUCCCGGCCGGUCCUGG	bta-miR-2330-5p	chr9:10629690-10629775 [-]/chr9:10629753-10629799 [-]
chrX_48879	5	CAAGGAGGAGGUGAAGCACCAGA	CAAGGAGGAGGUGAAGCACCAGAGAAGAGAGGAAUAGCUACUGUGGUGUCUUCCUCCUCCCU	hsa-miR-3173-3p	chrX:13557984-13558046 [-]
chr10_2387	4	CCGCACCUGCGAGACCUCCGGG	GAGGUUCGCGGGGGUGGGGGUUGGCCGCACCUGCGAGACCUCCGGG	rlcv-miR-rL1-3	chr10:42901408-42901454 [+]
chr11_5859	4	GGCAAGUUGGUCCAGGAUGGGAC	GGCAAGUUGGUCCAGGAUGGGACAGAACCUUCAACCCUGCCCUUCUUGGACCCCAAUGCCCG	zma-miR169a-3p	chr11:72401531-72401593 [-]
chr13_8534	4	UCGACUCAGCCCGGGUGGGGAGC	AAGCCCACGGGGCUGACCUGACCCUGGGGUCCGAACGGGUCGACUCAGCCCGGGUGGGGAGC	0	chr13:54609007-54609069 [-]
chr14_10014	4	AUCAUCCUGGCUGUACAGCAGUGCC	CAGUGCUGGAAGACGCUGGGAAGGUCACUCUGAUGAGAGCGAUCUUAGGGUUAUCAUCCUGGCUGUACAGCAGUGCC	mtr-miR2668	chr14:68800944-68801021 [-]
chr15_10458	4	CAAGGUGCUCUAUCCCCUUGGCU	CAAGGUGCUCUAUCCCCUUGGCUGUGUGCUGUGGCAGCCGUGGGAGCAGGCAUCUGCA	hsa-miR-18a-5p	chr15:34649142-34649200 [+]
chr16_12350	4	CCUGGCCUUACUCCACCCCGGGA	CCUGGCCUUACUCCACCCCGGGAGGGGCUCUGUGGCCCAGAGGUUGUCCUCCAGGGAUGGAUGAGGCCAGAGCG	bta-miR-2439-5p	chr16:52527233-52527307 [+]
chr16_12419	4	UGGGACUGAACUUGGGGAAGGA	CUUCCAUCUAGGUUCAGUUCUAGUCAUCUCCAUUUUGGAGUUUCUGAGAAGACUGGUUAUGGGACUGAACUUGGGGAAGGA	hsa-miR-3199	chr16:61317829-61317910 [+]
chr16_13122	4	CUCGAGGAGGAGGAAUGA	AUUAUCUUCCAAGACUUACUUGCGGACCCAGGUAGGUGCCUGCAAACAUCUCGAGGAGGAGGAAUGA	prv-miR-LLT9	chr16:53018253-53018320 [-]
chr17_14538	4	CAGGGACUUGGAGCCAGACUGCCU	GAUGGUAUGGAGGGGUUGCUGCAGAAGGAUUAAAAGCAGGGACUUGGAGCCAGACUGCCU	rno-miR-365-5p	chr17:54805584-54805644 [-]
chr17_14958	4	UGUGGAGAGAGACCUGGCGGCCC	GUGGCCGGGUGUAUAACUACAUGAAUGCUGUGGAGAGAGACCUGGCGGCCC	cte-miR-1175-5p	chr17:73632747-73632798 [-]
chr18_15177	4	UUGGACCCAAACAUCCCAUUGGCC	CCUCUGGGCUGCAGAAGGGUCUCCCGCGUGCUUUCCCUGUUUCUCUCCCGCCCGUUGGUCUUGGACCCAAACAUCCCAUUGGCC	0	chr18:11193540-11193624 [+]
chr18_15203	4	CGGGGAGGACGCAGGGCUGCCC	GCGGCCCCUGCCCCUCAGCCCCAGAGCUACCGCAGCUCCACGGGGAGGACGCAGGGCUGCCC	rrv-miR-rR1-4-5p	chr18:13744683-13744745 [+]
chr18_15247	4	CACUGAGGGGAGCUGGGACCUGG	AUGGGCUUCCUGCUCCUUGCAGGCACCCUUCCACUGAGGGGAGCUGGGACCUGG	ame-miR-3792	chr18:14815538-14815592 [+]
chr18_15270	4	GAGAGGAAGCAGGAGAGUGAACC	GAGAGGAAGCAGGAGAGUGAACCAAGUAUUGUUAGUAGAAUUUUUCAGUGCUGUGCUUGGAAUGGUUUAGUUUUCUGGUUCAGUCUCCU	hsa-miR-3125	chr18:15818648-15818737 [+]
chr18_16892	4	UCUGCAGAAGCUGUCAGUGCCU	AACAUUGACAGCUUCUUUGCAGAGGUACCUCGGUCCCUCUGCAGAAGCUGUCAGUGCCU	oan-miR-1354-3p	chr18:58074438-58074497 [-]
chr19_18411	4	UUGGGCUGCUGUGUGGGGUGGAGGG	CUUCCUCUGUAGCCAGAGUGCAUCUGCACAUUUUCUGAUACCUUGUGCCUUUGGGCUGCUGUGUGGGGUGGAGGG	ptc-miR319i	chr19:53247780-53247855 [+]
chr19_19478	4	CGGGGAGGGAGAGGGACUCGGG	CCGCCCUCUCCAUCUUCUCGCGCUCUUCGCCCUACCCACUGCGCCCGGCAGAAGGCUCGGCGCGGGGAGGGAGAGGGACUCGGG	rrv-miR-rR1-4-5p	chr19:39032630-39032714 [-]
chr20_22364	4	GAAAGUCUUUGAAAUUACC	GAAAGUCUUUGAAAUUACCAGCAGUCUUGGCUUAUGCUGUCACAUGACUCUGAAAGCCUUUUGCUGGUAGAGUCAUAGGGCUGGGAA	mdo-miR-7262b-5p	chr20:25764631-25764718 [+]
chr20_22576	4	UCCGGCCUCUGCGAGACGAGC	UCCGGCCUCUGCGAGACGAGCUGUACUGCCAGCUCAUCAAGCAGACCAACAA	mdo-miR-7306-3p	chr20:56562296-56562348 [+]
chr20_23092	4	CGCGCCCGGCCGGCGGCCCGCUG	AGCGAGCACCGGGCCGAGGAGCAGCCACCGGCCCCCGCCUCCGGGCCGGCCCGAGCGCGCCCGGCCGGCGGCCCGCUG	0	chr20:69477730-69477808 [-]
chr22_25907	4	CUUUCCCGAGGAGCUGAGCCUGGC	CUUUCCCGAGGAGCUGAGCCUGGCUUUCGCCUACGGCUCGGGGGUGUACCGCCAGGCGGGGCCCAGCUCAGACCAGAAGGUG	bdi-miR395j-5p	chr22:56486787-56486869 [-]
chr23_26186	4	AAUGUGGAGAAGGAUGAAGGCC	AAUGUGGAGAAGGAUGAAGGCCGGACCCUGGAACAGAAGAGGAACCUCCUGAGCUGUCUUCUUGUCCGUAUUCU	ame-miR-3716a	chr23:16785596-16785670 [+]
chr23_26193	4	UGACAGUCCUCUGCCCCCACAG	GGGGGGCAGAGGGUGGUGGGAUGGGGGCACCAGCUGACAGUCCUCUGCCCCCACAG	gma-miR5368	chr23:17667320-17667376 [+]
chr23_26780	4	UGGGGCUAGCUUGAGAAAACAGGC	CUGCCUCAGCUGAACGCCUCACAGGACUUGGGGCUAGCUUGAGAAAACAGGC	cin-miR-4008c-3p	chr23:10851546-10851598 [-]
chr23_26807	4	UCAUGGUGACGGAGGAGUGGGAC	UCAUGGUGACGGAGGAGUGGGACUACAUCGAGGGCCUCUACUACUCCUUCAUCACCAUCUCC	ame-miR-3754	chr23:13060323-13060385 [-]
chr23_26895	4	CCUGGCCUGUGCCCGCUGCCU	CCUGGCCUGUGCCCGCUGCCUACUGGAGGGGCAGCCAGAGCCGGGC	bta-miR-2439-5p	chr23:17883261-17883307 [-]
chr23_27027	4	AAGGACCAAGGACCUCCUCUUUGG	AAGGACCAAGGACCUCCUCUUUGGCAACAGUCGUUCCAGAGAGGUGAGUGUCAAAGG	nta-miR6153	chr23:28126811-28126868 [-]
chr25_28408	4	UCCAGAACCGCUUGGCUCCCA	UCCAGAACCGCUUGGCUCCCAUCAGCUCGAUGUUGGUGGGAAGAAAGUGGACUGGUCC	tgu-miR-2979-5p	chr25:2501195-2501253 [+]
chr25_28835	4	GAAAGUUGCUGCAGUCCUGGCC	CCAGGGUCUUAUUUUCUUAAGUUAGCCUAGAAUUCUAAGAAAGUUGCUGCAGUCCUGGCC	bta-miR-2284l	chr25:28306745-28306805 [+]
chr25_29690	4	GAUGAACUUUGAACUGGGU	GAAGUUCAUGGUUCAUGUUCGUGGGUGUCAGAGGACUUUAUAGAUGAACUUUGAACUGGGU	mml-miR-556-5p	chr25:21437706-21437767 [-]
chr26_30653	4	UGGUGGGUCAGGACUGGCA	UGGGUCUGAGCGCAGAGGCGACUCAGGGUCUAGCCUCAGAGGAGGGUUGGGGCCAAGUGGUGGGUCAGGACUGGCA	aly-miR394a-3p	chr26:51678136-51678212 [+]
chr26_31099	4	UUAGAGGACCGCUUUGCCU	UUAGAGGACCGCUUUGCCUUUUGAAUCAGAGAGGUGCAAAGUUCGAUAAAGA	mmu-miR-877-5p	chr26:44936346-44936398 [-]
chr27_31683	4	UGCUCUUUUGUGAUUCCUGUGAC	UGCUCUUUUGUGAUUCCUGUGACCGGGGUUUUCACAUGGAAUGUUGUGAUCCGCCACUCACUCGGAUGCCAAAAGG	oan-miR-130a	chr27:36580558-36580634 [-]
chr28_32550	4	CCGGGGCCUAGAUUGAGAG	CUCACCCCGGUCCCGGAUAAAGCAGCGUCCUGCUUGCUGGGCAGCUCGCGCGCCGGGGCCUAGAUUGAGAG	tca-miR-3852-5p	chr28:44433692-44433763 [-]
chr29_32677	4	AGGAUCAGCAGGCCAGUGUGGAC	CCACAUUGUCCUGCUGAGCAGGCACCCAAGGAUCAGCAGGCCAGUGUGGAC	gga-miR-1715-5p	chr29:17888323-17888374 [+]
chr29_33552	4	CGGUCCAUCCUGGUCAAGGAC	CCUCAACCGGGCGGGCCAGAGGCAGGUCUUCUUCGAGCUCAACGGACAGCUGCGGUCCAUCCUGGUCAAGGAC	cre-miR1166.2	chr29:45508988-45509061 [-]
chr29_33622	4	GAGGCUGAGACCAGGGGCC	CCUCGGGUCUCAGGGGUUGAGGGGGGUGCAGGGCAGAGGCUGAGACCAGGGGCC	bmo-miR-3397	chr29:50341332-50341386 [-]
chr3_33707	4	UGGGCCAAGGGGCUGAGCUCACC	UGGCUCAGCCCCACGGGCCUCCAGAGUGCGGGCCUGUGGGCCAAGGGGCUGAGCUCACC	mdo-miR-7256-3p	chr3:3051081-3051140 [+]
chr3_34022	4	UUGGGGAUCAGAGCAGGCA	UUGGGGAUCAGAGCAGGCAGUGAAUGCUAAGGUCAGACUUGGUGACCUCUUUGCCCUCAUGUGCUGCCUCCUCUUCCUCCCAACC	tgu-miR-92-2-5p	chr3:19817395-19817480 [+]
chr3_34065	4	AAGGAUAGAAUGAGGCUCUUCACU	UGUUUUCUCUAUUCUGCUGUUCCUACACCUCAAGUAUUAAAGGAUAGAAUGAGGCUCUUCACU	bma-miR-5848	chr3:20716848-20716911 [+]
chr3_34763	4	UACUAGCUAGACCUAUGGAAGCCU	GCUUUCGUGGCUCCAGCCCCAGCACCCUACUGUCUUCCGUGUUGGGAUAUCCUACUAGCUAGACCUAUGGAAGCCU	hsa-miR-4661-5p	chr3:105208083-105208159 [+]
chr3_34796	4	GAGAGGAAGCAGGAGAGUGAACC	GAGAGGAAGCAGGAGAGUGAACCACGUAUUGUUAGCAGAAUUUUUCAGUGCUGCACUUGCAAUGGUGGAGUUUUCUGGUUCAUUCUCCU	hsa-miR-3125	chr3:106879679-106879768 [+]
chr3_35165	4	CUGGCUGUUGGAGAGGGAAGAAGCC	CUGGCUGUUGGAGAGGGAAGAAGCCAGACUGGCUGGAGAGCACCCUCUACCAGCCCAGCCCAGCC	ame-miR-928	chr3:9578848-9578913 [-]
chr3_35753	4	AAGGAGCUUUACCUGUCAGGC	AAGGAGCUUUACCUGUCAGGCUGUGUGCUGCCUGAACAGGUAAGCACCAUGC	hsa-miR-28-5p	chr3:53861066-53861118 [-]
chr3_36230	4	GGGGACUGCUCCAGCUGCUGCAGU	UGCCCCAGCUGCUGCAGUGCCUGCUCCUGAGGGGACUGCUCCAGCUGCUGCAGU	hsa-miR-3199	chr3:107244475-107244529 [-]
chr4_36677	4	CUUGACACGGCGGUGUUCUGUA	UGACUCCUGAUGUGAGCAGGACAAGACAGUUGAGCGUGAGUGUCUUGACACUUGACACGGCGGUGUUCUGUA	hsa-miR-514a-3p	chr4:62784987-62785059 [+]
chr4_36888	4	GAGAAAGGACUGGUGGCAGCCAGA	GAGAAAGGACUGGUGGCAGCCAGAUGAAGCAGACAUUAUUGCCAUUGGGCACCCUUGCAACAGCUGGCUGUCUAGAGUCCCUCUGUG	gma-miR1508b	chr4:94394063-94394150 [+]
chr5_38191	4	AGAGCUUCCUCUGAGAUGACCCACC	UGGAGUUAGGGAGUGGGGGAAGAGCACUCUUAAGAGCUUCCUCUGAGAUGACCCACC	mtr-miR319a-5p	chr5:32311490-32311547 [+]
chr5_38447	4	UCAGUAGGAUCAAAAGACU	UCUUUUGAUCCUACCAACCUGAAAGAUGAACUCCCCAGGUCAGUAGGAUCAAAAGACU	rno-miR-6324	chr5:63059901-63059959 [+]
chr5_39617	4	GGGACAGAUUUCCUGGGC	CCAGGGGCUGUUCCUGGUGGGGACAGAUUUCCUGGGC	csi-miR3954	chr5:44779177-44779214 [-]
chr5_40093	4	UUAGAGGACCGCUUUGCCU	UUAGAGGACCGCUUUGCCUUUUGAAUCAGAGAGGUGCAAAGCUCGAUAAAGA	mmu-miR-877-5p	chr5:93898654-93898706 [-]
chr7_44675	4	UGAGGAUGCUUUGACAAA	UGAGGAUGCUUUGACAAAUCCACAGAAACUGAUGGUUUUAAUUCAUGGUAGUGGUGUUGUCAGGGCAGGUCAGU	hsa-miR-3605-5p	chr7:95790859-95790933 [-]
chr8_46239	4	CAGGACCUGUGCCAGCCUGCCC	CAGGACCUGUGCCAGCCUGCCCUUGUAACAGAGCAGAAAAGAGGUGGCUCUGUAUUUAUUGGAUCCAAGA	bta-miR-2285q	chr8:77322334-77322404 [-]
chr8_46560	4	GGGGCCAAGGAUUCUGUG	CUCUGUUUCUGGCCCUGACGGUUCCCUUCUGUGCUUUGUGAGAUGGAGCUCGAAGGGGCCAAGGAUUCUGUG	mdo-miR-7256-3p	chr8:108856267-108856339 [-]
chr9_46820	4	GCAAAGACUUCACCUCAGGCUC	GCAAAGACUUCACCUCAGGCUCCUGUGCAGCCGGAGAGCCUGAGACUCAGUCUGUGGC	gma-miR4401b	chr9:39310027-39310085 [+]
chr1_1568	3	GGGACUCUCGGGCGCGCCCGC	GGGCGCGGUCGGGAUGGGGCCGGGUGGGUGCCGGGGACUCUCGGGCGCGCCCGC	dps-miR-2574a-5p	chr1:88589419-88589473 [-]
chr1_192	3	AGAGGCUUCGGGUGCGACG	AGAGGCUUCGGGUGCGACGCCAGCGGAGCGUCUCGCCCGUUCAGCCUCUCU	mmu-miR-879-5p	chr1:44261568-44261619 [+]
chr10_1999	3	AAAACCCGGACAAACCUUUUGG	CAAAGGUUCACUCGGGUUUUUCUGUAAGAUGUCAUGGAAAAACCCGGACAAACCUUUUGG	bta-miR-2285l	chr10:8244613-8244673 [+]
chr10_2003	3	AAGGGCUCAGCUCAGGGC	CAAGGUUGCUCACAUGUAAGGGCUCAGCUCAGGGC	hsa-miR-5088-5p	chr10:8416264-8416299 [+]
chr10_2056	3	CAGGAAUUGGCAUGCGCUC	CAGGAAUUGGCAUGCGCUCCUAGGACUGUUUAUCAAGGGGGUUACCAGUAGCGAGAGGGUGCAUGUUUGGUUCUGAA	gma-miR5371-5p	chr10:13983613-13983690 [+]
chr10_2264	3	GAAGGCGAAGAUGGCGGCC	GAAGGCGAAGAUGGCGGCCAAGACCAACAAGAAGUGGGUCCGGCUCGCCACCGUGUUCGCCUACGU	odi-miR-1468	chr10:36058145-36058211 [+]
chr10_2603	3	UCUGGUACUCAGGAGUAGAGCUAC	AGCUCUCCAAUCCUGUGUACUAACAGUCCGUUUCUGGUACUCAGGAGUAGAGCUAC	oan-miR-150-3p	chr10:67519529-67519585 [+]
chr10_3067	3	ACCUUCUCAGCUCAUUGACUGG	ACCUUCUCAGCUCAUUGACUGGAGCAAGCCAUAGCAUUGGAUCAGCAGAGAGCUGCCACUCAGAGGUAA	mmu-miR-320-5p	chr10:14009839-14009908 [-]
chr10_3091	3	AGGAGGAGGAAGUCUGGC	AGGAGGAGGAAGUCUGGCUCUAGGGCCACUGCCUUGCUGUGUGACCUUGGGCAGCCAGGCCCUCUCUGGGCUUUGUUUUCUUCA	hsa-miR-765	chr10:16936697-16936781 [-]
chr10_3363	3	UAUGGGAAAGUCUCUGUGACCU	UAUGGGAAAGUCUCUGUGACCUUAAAUCUGGUCUAGGGGUUCUCUUUUUCCCAUGUC	mmu-miR-6373	chr10:37989367-37989424 [-]
chr11_3974	3	UGGCAGGGUUGAGCUCUG	UGGCAGGGUUGAGCUCUGUCCAUCCCUCUGUCUAGGAGACACAAACUAACUCAGUCCCUGAUCAGU	mmu-miR-346-3p	chr11:5744896-5744962 [+]
chr11_4080	3	AGGCAGGACAAGGUCAAGGAGGC	AGGCAGGACAAGGUCAAGGAGGCUGGAGGCCAGUGUCCUGACUGCUGGCCAGCAGCCGGCCUUGCUGUCCCUUG	gga-miR-1806	chr11:13444799-13444873 [+]
chr11_5005	3	UCUGAGGCUGAGAUUUUUCCC	UCUGAGGCUGAGAUUUUUCCCUGGGGUUCUGUUAGCAGUGGACAGUCCCUGAUGGAAGAAGCAUCCCUGGAGC	hsa-miR-4649-3p	chr11:2323922-2323995 [-]
chr11_5123	3	AAAAGAGCCCCCCAGGAC	AAAAGAGCCCCCCAGGACACGAUGACCAGCUUUGGGUAAGCAAGCGUCUCCUGCGUGUUUUGUGGGGUUUCCUUUUUG	hsa-miR-1276	chr11:6609194-6609272 [-]
chr11_5142	3	AGGGCAGGGUCCUUUGGCC	CUAAGGACUGCCACAGCAGGGCAGGGUCCUUUGGCC	sme-miR-2206-5p	chr11:10108116-10108152 [-]
chr11_5181	3	UGCAGGAGCUGAAGAGAAAGGGGC	UGCAGGAGCUGAAGAGAAAGGGGCAACUUGUGGAUUGCAAGAUAUCAGCCCAGAAACUUCUGAGCUUGCUGCAAA	gga-miR-1762	chr11:11541420-11541495 [-]
chr11_5875	3	UCUCUGUCUCCCUUCGCC	UCUCUGUCUCCCUUCGCCAUUGCAUACCUGGAUCGGCUGCUCCUGUGAGUAAUUGGGGGUGAAGGGGAAGAGCAG	cin-miR-4200-3p	chr11:72587116-72587191 [-]
chr13_7264	3	AAAAGUUUGGUUGGGUUUU	AAAAGUUUGGUUGGGUUUUCUGUAAGAUUUUACAGAAAUAUCUGAAUGAAUUUUUUG	hsa-miR-561-3p	chr13:6138054-6138111 [+]
chr13_8048	3	UCUCCAGGAGCAGGGCAUGC	UCUCCAGGAGCAGGGCAUGCUGGGAACAUCGGUGGAAGACAUUGCCCAAUUCCUGCACCAGGAGGAG	mmu-miR-7033-5p	chr13:77864985-77865052 [+]
chr13_8733	3	UCCUGGUCCUGGCCCUGGCCCUGGC	UCCUGGUCCUGGCCCUGGCCCUGGCCCAAUCCACAUUGGUGGUCCUCCUGGCUUUGGAUCUAGUUCUGGAAAACCAGGACC	cre-miR1157-5p	chr13:65532471-65532552 [-]
chr14_9192	3	GAGAGAUCUGUGAGAGUUGGCC	GAGAGAUCUGUGAGAGUUGGCCAAGCCCAUUGGCAGUCCUUCAUUCAGGUCUCUCAG	bta-miR-6529	chr14:17128098-17128155 [+]
chr14_9767	3	CUGGACCUGAGCAAGAUGUGGAGC	CUGGACCUGAGCAAGAUGUGGAGCGAGCCCUUCUAUCAGGUGCGGGG	hsa-miR-4535	chr14:21072043-21072090 [-]
chr15_10915	3	UGGGUGGAGGGCUUUGGGC	CCAGCAGGUGCUGACAGCCAAACAUGGGUGGAGGGCUUUGGGC	hsa-miR-363-5p	chr15:75882377-75882420 [+]
chr15_11211	3	CCGGGCAGUUGGCCCUCUGCGCC	CCGGGCAGUUGGCCCUCUGCGCCGUCCAGAGGUGCAGAGGGGGUUCCUGCCUCCCA	hsa-miR-7112-5p	chr15:28923057-28923113 [-]
chr15_11438	3	UCUCAUCUCAGAUGUGGAGC	UGACUCUGAGAAUGAGCUGGUCCAGCAGAGCCAGUUGGUGAGAGAUCUCAUCUCAGAUGUGGAGC	bmo-miR-3221	chr15:48494062-48494127 [-]
chr15_11444	3	UAGUACUGUUUCUUCUCUGGGCCU	GCCCAGGGAGGGCAGUAUAGUAGAAAAAUUUCUGGCACUUUCUAGUACUGUUUCUUCUCUGGGCCU	hsa-miR-1278	chr15:52098353-52098419 [-]
chr15_11531	3	GCAGCCUCCUGGGGGCUG	GCAGCCUCCUGGGGGCUGUGGAAAGAGGCAGGCCCAGAGCCAGGCUGGUCACCUGGACUGCCUCAGUCUCCUUACCUGCAG	mmu-miR-6947-3p	chr15:53096088-53096169 [-]/chr19:25347640-25347695 [-]
chr16_12405	3	GUGUGAGAAGCCUGGCCC	CCCAAAGUUUCUGAUGACUCAGGGCAGGGAGCUCAGUGUUUCCAGGUGCUGUGUGUGUGAGAAGCCUGGCCC	sbi-miR6235-5p	chr16:57898897-57898969 [+]
chr16_12514	3	CCUCCCUGCUCCCUGGGC	CCUCCCUGCUCCCUGGGCUGGGGGUGGCAGGCCUCCCCACCGCACCGGGGUCUCGGGAGAGCAGGAAGCGUU	hsa-miR-7113-3p	chr16:70823927-70823999 [+]
chr17_13947	3	UUUGCCCUUCCCUUCCCACCCAGAC	CUGGGUUUUUCUGAGGAAAAGCCCACUGUGGUUUGCCCUUCCCUUCCCACCCAGAC	mmu-miR-7660-5p	chr17:64309016-64309072 [+]
chr17_14043	3	AGGGAGGGCGGGGCCAGGG	GUGGGCCACUCCCAUUGGCUGACUCCUGUAUCGGUCUCGUGCUCGAAAGAGCCAAUAAGCAAUAGGGAGGGCGGGGCCAGGG	hsa-miR-149-3p	chr17:66632488-66632570 [+]
chr18_15391	3	CAGGUGGACAGAGAGGCC	CCUUCUCCCACCUCAGCCUGCAGGAGUUCUUCGCAGCCCUGCACCUGCUGGCCAGCCCCCAGGUGGACAGAGAGGCC	mmu-miR-363-5p	chr18:25136592-25136669 [+]
chr18_15445	3	GUGAGUCUCAGUCCCCAUCUG	GGCCCUGGGGAAGGCCCUGGGGGAGCAACCCCAGCAGUGAGUCUCAGUCCCCAUCUG	hsa-miR-627-5p	chr18:35244013-35244070 [+]
chr18_15600	3	ACCUGGAGGAGUGCGGCC	ACCUGGAGGAGUGCGGCCUAGAGCUGUACUUCAUCCAGGAUA	hsa-miR-4254	chr18:37090854-37090896 [+]
chr18_15939	3	UAGGUGGUGGCGGGAUGGCCCC	GGCCAGGCUUGCCCCAUCGAGGGCAGGAGUCCUAGGUGGUGGCGGGAUGGCCCC	ame-miR-3766	chr18:53206777-53206831 [+]
chr18_16704	3	CCUGUCCUCUGGCCUCCUCCCCAGG	AGGGGAGGAGCAGGGGAUAUGAUGACAGAAUGGGGCCCCCCAAGGUUACCUGUCCUCUGGCCUCCUCCCCAGG	oan-miR-26-1-3p	chr18:48899401-48899474 [-]
chr19_17484	3	UCCUCCCUUUCUGGCCCUG	UCCUCCCUUUCUGGCCCUGUCUUUCCCCGUCAACUGACCGACUCCGGCCACCAAUCUCGGGGCCAAAGGGGGGCUG	pta-miR482d	chr19:27068074-27068150 [+]
chr19_17873	3	CGGGAGAGGACCCUGGCCAGG	UGGGGCGGGGUCUUUAACCGGAGCCACGGACUCAGCGGGAGAGGACCCUGGCCAGG	gga-miR-30c-1-3p	chr19:40688820-40688876 [+]
chr19_19238	3	UGCUGCGGGGCCAGCACUGUCCC	GGCACUGCUGGUGCUCUUGGCACCCUGCUGCGGGGCCAGCACUGUCCC	dme-miR-313-5p	chr19:27902012-27902060 [-]
chr19_19534	3	GAAUGACCUCUUCUCCUUGGU	CAGGGAUUCGAGACCUUUCUCUCCCCCCAGUGGAUCGACUUGGACUACAGAAUGACCUCUUCUCCUUGGU	osa-miR5162	chr19:39476097-39476167 [-]
chr19_19630	3	GACGGGCUGCAGAAGAUGGUGC	GACGGGCUGCAGAAGAUGGUGCCCCUGCUCAACAAGAACAACCCCAAGUUCCUGGCCAUCACCACCGACUGCCUGCAGCUCCUGGC	0	chr19:42612343-42612429 [-]
chr2_21060	3	UGCACAGAUACCAAGAGGCUGGC	UGCACAGAUACCAAGAGGCUGGCAGGUUCACGUAACCAGCUUAUGGUCUAGUGGAGU	mdo-miR-7388c-5p	chr2:125601283-125601340 [+]
chr2_21113	3	UUCCUGGACCACCUUCUGA	AGGAGUCUUGGUCCGGGAGGAGCCCAGUAGUGAGGCUUGACCUGGCCCUGGGCACGUUUCAGUUCCUGGACCACCUUCUGA	tgu-miR-2959	chr2:126723203-126723284 [+]
chr2_21584	3	UUUUGCUGGGGCCACUGCAAG	GUGUGUGACAAGGCUCAGCAGAGUGGCCUUUAAUGGUGUUUUGCUGGGGCCACUGCAAG	osa-miR2864.1	chr2:85076942-85077001 [-]/chr2:85076918-85076963 [-]
chr2_21850	3	UAUCCAGGACUAGGUCUGCAGA	UGUAGAACAUGUUUUGGAACUGCUGGCUUUUUGCAUAUCCAGGACUAGGUCUGCAGA	rno-miR-3561-3p	chr2:115753541-115753598 [-]
chr21_23186	3	GGGGGUCACAGCUCUGGAGGC	GGGGGUCACAGCUCUGGAGGCUACGGCGGCUCCCAUGUUCAGCUUGCCUCCUUUGUCUCCAGCAGCUGGGCCCCCCU	dme-miR-306-3p	chr21:14563443-14563520 [+]
chr21_23196	3	AAGGACCCUGAGAUGGUGGAAGUCC	AAGGACCCUGAGAUGGUGGAAGUCCACGCCAGCUCCAAGGAGGAGCGCAACAGCUGGAUUCAGAUCAUCCAGGACACGAUC	cre-miR1160.3	chr21:16002600-16002681 [+]
chr21_23305	3	CCAAGCUGUGGAGACCCC	GGUCCACAGCACUCCUGCCAGCUCUCCAGUCAGUGCUGUGAGGGCAGCCAGGGCCAAGCUGUGGAGACCCC	aqc-miR167	chr21:26951261-26951332 [+]
chr21_23977	3	AAGCUUGAGAUCUCUGAGGAAA	AAGCUUGAGAUCUCUGAGGAAAGUGUUCAGACCUUCCCUCUCUUUUCUCAAGUCCUC	api-miR-3023	chr21:22598483-22598540 [-]
chr21_24074	3	CUGUGCCUGCCAAGUCCU	AGCUGCAGUCAUGGGCACCAGCCAGGGAGGCAGAAUUCUGCCUUUCUGGGUGUCUGUGCCUGCCAAGUCCU	hsa-miR-550b-2-5p	chr21:33396117-33396188 [-]/chr21:33396060-33396135 [-]
chr22_25118	3	UGUUUUUAGCUGUAGCCUGGAAUCC	UGUUUUUAGCUGUAGCCUGGAAUCCAUAUAUAUAAAGUGACGGAGGGCAGAACACGUCCUCUUAGCCAGGCUGCCUAGCUCGACGGC	gga-miR-6554-5p	chr22:51049402-51049489 [+]
chr25_29442	3	CAGCUGGUCUGGAGGGCCCGGGAA	CCCGGAGCGUUUCACACCUAGGCCUCCACUGGGAGGUACAGCUGGUCUGGAGGGCCCGGGAA	rno-miR-133c	chr25:3609457-3609519 [-]
chr25_29761	3	UGGUGGGAGCUGAGUCACAC	UGGUGGGAGCUGAGUCACACCCACCCUGUUCUCUACCUCUUCUACGAGGACAUAAAGGAGGUGAGACCACCAGCUCCCAUUUCCCUC	mmu-miR-1938	chr25:26382261-26382348 [-]
chr26_30319	3	CUGGGGUUCUCUGAUGCAGUGUGG	GCACCUGUGUGUAUUCUGGGGUGGGGUGUUUAUUUUUAGUACCCCAUGCUGGGGUUCUCUGAUGCAGUGUGG	hsa-miR-3170	chr26:21301533-21301605 [+]
chr26_30804	3	AGGAAGAGGAGGAGACUCUGGCU	CUAUCCUUAAUAUUCCUGACAAGUCUGACUGGAGGAAGUGUCAGAUGAGUAAGGAAGAGGAGGAGACUCUGGCU	mtr-miR5224b	chr26:21010958-21011032 [-]
chr28_31861	3	CUUGCCAUCACCACAGCUGCACC	UGAGCUGGGUAAUGGUCUGGGGCUCCUUGCCAUCACCACAGCUGCACC	hsa-miR-4776-3p	chr28:15024478-15024526 [+]
chr3_34382	3	UCUCCUGUCCACACACUGAGC	UCUCCUGUCCACACACUGAGCCAAGAAGGAGGUGUGUAGGCAGGAGCUG	mmu-miR-8103	chr3:53609318-53609367 [+]
chr3_34612	3	GGUGGGCUGCUGGGCGGAUGGGGGC	GGUGGGCUGCUGGGCGGAUGGGGGCCGUUGGGAGAGGUCCCUCCUCCCCCACGGUCUGUCUC	hsa-miR-4417	chr3:92555755-92555817 [+]
chr3_34824	3	CAAGGUCUAACGAGGCCUCUGCC	CAAGGUCUAACGAGGCCUCUGCCUCCCAAGGGCCUCGUCCCUGCCUUGAG	rno-miR-679	chr3:108691703-108691753 [+]
chr3_34882	3	UAGGGCAGGGCGAGGGCGGG	UAGGGCAGGGCGAGGGCGGGUGAUUCACGUGCCCCAUUUCCCCUGCCCUCGC	gga-miR-1659	chr3:113622610-113622662 [+]
chr3_35204	3	UGAGAUUCGGAGGCUGGGAGAGG	ACUGACAGCUCCAUUCCGGAAACAUGUCAGGCCCAAGAAGCAGCAUGAGAUUCGGAGGCUGGGAGAGG	dme-miR-958-3p	chr3:14150360-14150428 [-]
chr3_35302	3	UCCUCCUGACUCUGGGCC	CCUGGGUGAGGGGUGGAGGCUACAGGGUGGUGACCCUCUCUCCCUGGUGUCCCACACCUCCAUGCUUCCUCCUGACUCUGGGCC	hsa-miR-660-3p	chr3:16699246-16699330 [-]
chr3_35341	3	GACAAGACUGUGAAGAGGCU	GACAAGACUGUGAAGAGGCUUCCAAGGCAAGGGGAGUGGGCAUAGGGCUUAGGAGG	oan-miR-1422o-5p	chr3:19299623-19299679 [-]
chr4_36941	3	CACUUGCCAGGGAGUUCUUUU	GGAAGUCCCUGGCCCAGAGUAGUUCUUAAGUACACUUGCCAGGGAGUUCUUUU	bmo-miR-3315	chr4:102351491-102351544 [+]
chr4_37360	3	GCAUGCUCAGGAGUUGUAGCGCC	GGCGGCUUCUCCUGUGGCAGAGCACCGGCUCUAGGGUGCAUGCUCAGGAGUUGUAGCGCC	osa-miR1857-3p	chr4:66126015-66126075 [-]
chr4_37651	3	UAUACAGAACACUAGAUACAGU	UAUACAGAACACUAGAUACAGUAUAUGUACCUAAUGUACAGUAUAUGACCACUGUACCUAGUGUUCUGUAUAUG	oan-miR-1390-5p	chr4:100022842-100022916 [-]
chr5_38145	3	ACACUCUGUCCCUUUCUCCAGG	GGGAAGGAAGGGACUGUAGAGGUGAAGGUGGCCUGCCCGUCACCUCAUUCACACUCUGUCCCUUUCUCCAGG	bta-miR-2461-5p	chr5:31167671-31167743 [+]
chr5_38418	3	GGAGAUCUUGAUGGGCUC	GGAGAUCUUGAUGGGCUCUCUGGAAGAGAUGAAGAUCUGAAGAUCCAGUUACUCCAGCAGCAGGGCCCCAAGUCCUCCCC	api-miR-3050	chr5:57454003-57454083 [+]
chr5_38850	3	GGCGGGAAGGAGGCCGAGGCCC	GGCGGGAAGGAGGCCGAGGCCCUGAACCUGCAGGGCCUGGUGUGGAGCCCGCAUG	ath-miR822	chr5:107930238-107930293 [+]
chr5_39043	3	CCAGGAGGUUGCGGAGCCC	GCUCUGCUCCUCCUGGCACCCCCAGGAGGUUGCGGAGCCC	gga-miR-1574-3p	chr5:112902489-112902529 [+]
chr5_39492	3	GGGGCCAGGCUCACUCUGCAGGGAC	UCCAGGUACCAGAGUGCUCCACCCCAGGCACCAGGAAACACUAGUGAACGGGGCCAGGCUCACUCUGCAGGGAC	hsa-miR-4640-5p	chr5:30475268-30475342 [-]
chr5_40213	3	AGAGCCUCAGCCAGCCUG	AGAGCCUCAGCCAGCCUGGAGAUUUUGUGCUGUCCGUGCUCAGCGACCAGCCCAAGGCUGGCCCCGGCUCCCC	ath-miR771	chr5:103868816-103868889 [-]
chr5_40276	3	CAGCUGCAGAAAUCCACAAG	UGUGGAGGAAGCUCCAGGCACCCCCCAGUCUGACACCAGCUGCAGAAAUCCACAAG	bmo-miR-2807d	chr5:104352630-104352686 [-]
chr6_40839	3	CUGAGGAGCUAGUUGGAGGC	CUCUAUGAGUUCCUGGAGCAUCUUUGGUUUUCCCCUGCAGGGGGAGAACAGACAGCUGAGGAGCUAGUUGGAGGC	hsa-miR-4689	chr6:38612583-38612658 [+]
chr6_42178	3	GCUGGGGCUGAGGCUGAG	CACUCUGCAGACCACUGCUAGGGCUGGGGCUGAGGCUGAG	bfl-miR-4894	chr6:117458486-117458526 [-]
chr7_42277	3	CAAAGAGGGCUUGAAGAGU	UCUAUCGGGUCCUCUCUGAGGACGUUACAUCCUGAAGGGUGCAGCAGUUCACUGGACAAAGAGGGCUUGAAGAGU	hsa-miR-583	chr7:5716279-5716354 [+]
chr7_42869	3	UGCUGCCUCUGGCUGGGC	UCUCCUCUAUAGGCAGGAGGGGGCUGCACCAAAGCCAAGGGCUGUGGCUAGGCAGCCGGUGCUGCCUCUGGCUGGGC	sme-miR-745-3p	chr7:40124670-40124747 [+]
chrUn_GJ058308_47908	3	CCUGGCUGAUCCUGCACU	UGACUAAUCAUCAACUGAUCACGUAGCUUUCAUGCACUGAUCACCUGGCUGAUCCUGCACU	mmu-miR-3064-5p	chrUn_GJ058308:1368-1429 [-]
chrX_48063	3	GAUGAAGGUGCCAGUGAGAG	CUCACUGUUUUUCAUCUAUUAGGAGAAAUCCCUUCUGCAGAUGGUUCCCUUGGAUGAAGGUGCCAGUGAGAG	ebv-miR-BART20-3p	chrX:13496635-13496707 [+]
chrX_48593	3	UCUGGAUCCUUGUGAGAAG	UCUUAAAGGUAGUCCUGGACAUCUGGAUCCUUGUGAGAAG	osa-miR5161	chrX:94393725-94393765 [+]
chrX_48790	3	GAGUGUGGGCAGGGCUCUUGGCA	GAGUGUGGGCAGGGCUCUUGGCAGGGUAGGCCUCACCUUCCCUGGGAGGGGAUGGAGGUGAGCCAGGAAAAGAGCUGCCACAGCGUC	tca-miR-3892-3p	chrX:131656477-131656564 [+]
chr2_21394	2	UUCUCUUCUGCCUGUUGACC	AAGACAGGUGGGAACAGCUGCUUGGGCAAACAUACCUUUGCAUCCGGGCUCACUGCUGUUCUCUUCUGCCUGUUGACC	osa-miR2097-3p	chr2:24272944-24273022 [-]
chr21_23174	1	CCAGAGAGGAGAGGACAC	CCAGAGAGGAGAGGACACUGGUCUCCUUAGAAUGGCAAUGAGUGCCCAGCCCUCGCUGGCC	mdo-miR-7326-5p	chr21:14169138-14169199 [+]
chr5_39205	1	CGGGCAGGAGGAGCCUGGGCGAGG	UCCCACCAGCCCCUCCACCCCGCCCCCGCCCCUGUGGGCUGUUAGGAGGCUCACGGGCAGGAGGAGCCUGGGCGAGG	sme-miR-2206-5p	chr5:121188638-121188715 [+]

## Sheet: 4B
Additional File 4B: Sequence Identity of Novel Bovine miRNAs from BLAST Analysis of miRBase 19.
chrX_49227
UserSeq 1 cgcggcgccucgccucggcc 20
|||||||| | ||| | |||
hsa-miR-4665-3p 7 cgcggcgcguagcccccgcc 26
chr18_16978
No matches
chr14_9296
UserSeq 5 acaauccugaugaug 19
| |||||||||||||
ptc-miR172i 1 agaauccugaugaug 15
chr5_38285
UserSeq 1 gaggaugaggcua 13
|||||||||||||
tca-miR-316-3p 9 gaggaugaggcua 21
chr29_32795
UserSeq 1 aggagagcucagggagga 18
||| ||||| ||| ||||
mmu-miR-7070-5p 4 aggggagcugaggcagga 21
chr14_9981
UserSeq 18 guggcucagugg 7
||||||||||||
mmu-miR-3473d 1 guggcucagugg 12
chr13_8408
No matches
chr26_30513
UserSeq 1 ccaaaccaguugugccuguag 21
|||||||||| |||||||| |
hsa-miR-6715a-3p 1 ccaaaccagucgugccugugg 21
chr11_4935
UserSeq 1 aucccacuucugacacca 18
||||||||||||||||||
bta-miR-2478 3 aucccacuucugacacca 20
chr11_5700
No matches
chr27_31422
UserSeq 7 cugagaacagug 18
||||||||||||
gga-miR-6712-5p 9 cugagaacagug 20
chrX_48669
No matches
chr25_28899
No matches
chr6_41358
UserSeq 1 ccggccgcccccgg 14
|||||||| |||||
bta-miR-2890 4 ccggccgcucccgg 17
chr25_30055
UserSeq 1 cucggaagcuaagc 14
||||||||||||||
hsa-miR-7641 6 cucggaagcuaagc 19
chrX_49672
UserSeq 1 aaacacgaacaaacuuuuuggc 22
|||| ||||||||||||||||
bta-miR-2285c 1 aaaccugaacaaacuuuuuggc 22
chr16_12272
No matches
chr4_37673
No matches
chr10_3410
UserSeq 1 gccgggcgcuguggcgcg 18
||||||| | || |||||
osa-miR5493 2 gccgggcucggucgcgcg 19
chr6_41776
UserSeq 1 aaaaucuggaugaacuuuuug 21
| |||||||||||||||||||
bta-miR-2285t 1 agaaucuggaugaacuuuuug 21
chr2_21817
UserSeq 1 gaggaugagaugguuggau 19
||||| || |||| ||| |
hsa-miR-3916 3 gaggaagaaauggcugguu 21
chr1_1491
UserSeq 1 aaaaaaguuuguuuggauuuuu 22
|||||||||||||||| |||||
bta-miR-2284z 1 aaaaaaguuuguuuggguuuuu 22
chr1_1002
UserSeq 2 aaaaaguuuguuuggguuuuu 22
|||||||||||||||||||||
bta-miR-2284z 2 aaaaaguuuguuuggguuuuu 22
chr21_23694
UserSeq 22 agagaucgcggaaaaccugc 3
|||| | ||| ||||||||
mmu-miR-6392-3p 4 agaggacccggcaaaccugc 23
chr14_9439
UserSeq 22 gaccggaagugaugaacc 5
||| || ||||||||||
rmi-miR-5334 5 gacugguggugaugaacc 22
chr18_15496
UserSeq 1 aaaaccugaaugaacuuuuggg 22
||||||||||||||||||| ||
bta-miR-2285f 1 aaaaccugaaugaacuuuuugg 22
chr21_23285
No matches
chr6_40984
UserSeq 21 caaaaaguucguccagauuuu 1
|||||||||| |||||||| |
bta-miR-2285t 1 caaaaaguucauccagauucu 21
chr3_36109
No matches
chr28_32466
UserSeq 2 aacccugaacgaacuuuuugg 22
|| ||||||||||||||||||
bta-miR-2285e 1 aaaccugaacgaacuuuuugg 21
chr11_3948
UserSeq 12 acaccaagcugu 1
||||||||||||
sko-miR-4835-5p 11 acaccaagcugu 22
chr10_3034
UserSeq 1 ugaggggcagagagugaga 19
|||||||||||||| ||||
hsa-miR-423-5p 1 ugaggggcagagagcgaga 19
chr11_5064
UserSeq 19 aaacucaaacagacuuuuu 1
|||| |||||| |||||||
bta-miR-2284z 2 aaacccaaacaaacuuuuu 20
chr2_21437
UserSeq 4 cuucccucccucggccggc 22
||||||||| ||||| ||
gga-miR-7455-3p 1 cuucccuccgucggcgcgc 19
chr26_30928
UserSeq 4 gguauagcucagugg 18
||| |||||||||||
dre-miR-733 7 gguuuagcucagugg 21
chr13_7376
UserSeq 19 aaaaauuucguucagguuu 1
|||||||||||||||||||
bta-miR-2285d 1 aaaaauuucguucagguuu 19
chr1_1539
UserSeq 1 aaaaaaguuuguuuggauuuu 21
|||||||||||||||| ||||
bta-miR-2284z 1 aaaaaaguuuguuuggguuuu 21
chr5_40384
UserSeq 1 aucccacuccugacacca 18
|||||||| |||||||||
bta-miR-2478 3 aucccacuucugacacca 20
chr11_4348
UserSeq 1 aaaaguucuuucggguuuuuc 21
|||||||| ||||||||||||
bta-miR-2284y 1 aaaaguucguucggguuuuuc 21
chr20_22330
UserSeq 3 aaaguucguucagguuuu 20
||||||||||||||||||
bta-miR-2284j 3 aaaguucguucagguuuu 20
chr15_10976
UserSeq 3 aggacggguaucccgggag 21
||||| || |||||| ||
hsa-miR-4515 1 aggacuggacucccggcag 19
chr19_18254
UserSeq 10 guaggcugugggcu 23
|||||||||||| |
mmu-miR-7015-5p 9 guaggcuguggguu 22
chr22_25805
UserSeq 1 gaacgaaauccaagcgcagcu 21
|||||||||||||| ||||||
rno-miR-191b 1 gaacgaaauccaagugcagcu 21
chr14_9701
UserSeq 1 cuugacucuagucugc 16
|||| |||||| ||||
cfa-miR-212 3 cuuggcucuagacugc 18
chrX_48993
UserSeq 21 aaaagguucguucagguuuuu 1
|||| |||||||| |||||||
bta-miR-2285j 1 aaaaaguucguucugguuuuu 21
chr26_31130
UserSeq 16 uaccaggaguggag 3
|||||||||||| |
hsa-miR-4286 2 uaccaggagugggg 15
chr19_18127
UserSeq 3 ugggaggggcugu 15
|||||||||||||
mmu-miR-7019-5p 4 ugggaggggcugu 16
chr11_5012
UserSeq 21 ccaugugguccaaggacuc 3
| |||| |||||||| | |
gga-miR-455-5p 4 cgauguaguccaagggcac 22
chr23_27321
No matches
chr25_28452
UserSeq 20 cagguuuugcuuccauca 3
||| |||||| ||||||
hsa-miR-1272 6 cagaauuugcugccauca 23
chr18_15735
UserSeq 1 aaaaaguucguuuggguuuu 20
|||||||||||| |||||||
bta-miR-2284d 1 aaaaaguucguuaggguuuu 20
chr22_25383
UserSeq 18 uccccggcaccuccacca 1
||||||||| ||||||||
bta-miR-2898 1 uccccggcaucuccacca 18
chr4_37563
UserSeq 14 gggcgcgcgccgcg 1
||||||||||| ||
pma-miR-4608 2 gggcgcgcgccacg 15
chr21_23637
UserSeq 6 uucucucgcgcg 17
||||||||||||
osa-miR2930 6 uucucucgcgcg 17
chr17_14490
UserSeq 17 gugcagcugaucacag 2
|||||||||||| | |
dre-miR-2185-3p 2 gugcagcugaucgcgg 17
chr15_11138
UserSeq 23 agaacuucagagaaucucgg 4
||| ||||| |||||| |||
ppc-miR-2251 4 agaucuucauagaaucccgg 23
chrX_49419
No matches
chr4_37484
UserSeq 3 ggcuuuggagcuccu 17
||||| |||||||||
ppy-miR-612 10 ggcuucggagcuccu 24
chr25_29363
UserSeq 2 uggcucugugaggucggcuca 22
|||||||||||||||||||||
eca-miR-1842 1 uggcucugugaggucggcuca 21
chr5_39274
No matches
chr13_7348
UserSeq 2 aaaccugaacaaacuuuuug 21
||||||||||||||||||||
bta-miR-2285c 1 aaaccugaacaaacuuuuug 20
chr25_28322
UserSeq 5 ugaaacccaggccc 18
||||||||||| ||
cin-miR-4052-3p 6 ugaaacccaggacc 19
chr7_43360
No matches
chr14_9099
UserSeq 17 ucccaccccggcccgcc 1
||| |||||||||||||
bta-miR-2899 2 uccaaccccggcccgcc 18
chr16_12914
UserSeq 3 uggccucuggguguguacc 21
|||||||||||||||||||
mml-miR-7180-3p 1 uggccucuggguguguacc 19
chr22_24908
UserSeq 2 aaaccuggacaaacuuuuugg 22
||||||| |||||||||||||
bta-miR-2285c 1 aaaccugaacaaacuuuuugg 21
chr21_23570
UserSeq 18 ggggccgggcucugggg 2
|| ||||||| ||||||
oan-miR-1413-5p 7 ggugccgggcgcugggg 23
chr3_33767
No matches
chr15_11408
No matches
chr25_29783
UserSeq 22 gcuguaccagaagg 9
|||| |||||||||
hsa-miR-4724-3p 4 gcugaaccagaagg 17
chr4_36894
UserSeq 9 cacagagucuga 20
||||||||||||
mdo-miR-7270-5p 7 cacagagucuga 18
chr26_30473
UserSeq 4 gggucggccuggccuggg 21
|||| || |||| |||||
hsa-miR-4507 3 ggguugggcugggcuggg 20
chr1_1125
UserSeq 19 aaaaauuucguucagguuu 1
|||||||||||||||||||
bta-miR-2285d 1 aaaaauuucguucagguuu 19
chr16_13149
UserSeq 1 gaucucgggagcuaagc 17
|||||||| ||||||||
hsa-miR-7641 3 gaucucggaagcuaagc 19
chr19_18731
UserSeq 3 gaauacugggugcuguaggc 22
|| | |||||| ||||||||
mml-miR-7193-5p 1 gagugcuggguucuguaggc 20
chr13_7493
UserSeq 19 cuugcugagugaccucccu 1
|||||||| | ||| |||
mmu-miR-6999-5p 2 cuugcugacucuccuuccu 20
chr19_18755
UserSeq 3 ggagaagcuggggagcugcc 22
|||||||| ||| | ||||
mdm-miR164a 2 ggagaagcagggcacaugcc 21
chr26_30577
UserSeq 21 gagccugacagaucacaca 3
||||| || ||| |||||
bmo-miR-3384-5p 6 gagccggauagaggacaca 24
chr1_1656
UserSeq 5 uagugcauggucuuggg 21
|||||||| ||||| ||
hsa-miR-4671-3p 2 uagugcauagucuuugg 18
chr3_33706
UserSeq 2 aaaguuuguugggguuuuu 20
|||||| ||||||||||||
bta-miR-2284a 2 aaaguucguugggguuuuu 20
chr10_2696
No matches
chr13_7515
UserSeq 1 aaaacuugaaugaaccuuuugg 22
||||| ||||||||| ||||||
bta-miR-2285f 1 aaaaccugaaugaacuuuuugg 22
chr19_19903
UserSeq 1 gggggggccggcggcggcg 19
|| |||||||| ||||| |
mmu-miR-5126 4 ggcggggccgggggcgggg 22
chr26_31000
No matches
chr8_46121
UserSeq 1 ugaaaaguucguuuggguuuu 21
||||||||||||| |||||||
bta-miR-2284x 1 ugaaaaguucguucggguuuu 21
chr19_17324
UserSeq 7 gcacgggcuguggg 20
||| ||||||||||
bta-miR-2442 4 gcaggggcuguggg 17
chr7_42880
UserSeq 7 ccgggcuuccuuac 20
||| ||||||||||
bmo-miR-1a-5p 1 ccgugcuuccuuac 14
chr10_3035
No matches
chr19_19209
UserSeq 21 uugagacucuccuauagacc 2
| ||||| |||| ||||||
gpy-miR-5045 1 uagagacaauccuuuagacc 20
chr1_448
UserSeq 18 ccgcgccgggccgcgc 3
| |||| |||||||||
gga-miR-1765 5 cagcgcagggccgcgc 20
chr15_10954
UserSeq 1 aaaaggucguucagguuuu 19
||||| |||||||||||||
bta-miR-2284j 2 aaaaguucguucagguuuu 20
chr5_40298
No matches
chr14_9648
UserSeq 2 cugagccugccucgucc 18
||| ||||||||| |||
zma-miR528a-3p 2 cugugccugccucuucc 18
chr23_26891
UserSeq 1 aaaaguucuuucggguuuuu 20
|||||||| |||||||||||
bta-miR-2284y 1 aaaaguucguucggguuuuu 20
chr16_13326
No matches
chrX_48249
UserSeq 21 ugagguccgguucuuugauga 1
|||| || || ||||| |||
smo-miR1115-3p 1 ugagcucaggcacuuugguga 21
chr15_10465
UserSeq 4 ucugcuuccugauccug 20
|||||||||| |||||
gga-miR-7442-3p 1 ucugcuuccuccuccug 17
chr9_47665
UserSeq 1 aaagguucguucggguuuuuc 21
||| |||||||||||||||||
bta-miR-2284y 1 aaaaguucguucggguuuuuc 21
chr27_31638
UserSeq 8 cggaggggcuggggccuc 25
||| | ||| ||||||||
hsa-miR-3196 1 cggggcggcaggggccuc 18
chr10_2993
UserSeq 1 aaaaauucguucggguuuuuc 21
|||| ||||||||||||||||
bta-miR-2284y 1 aaaaguucguucggguuuuuc 21
chr14_9669
UserSeq 2 caggaggugacuggggc 18
||| ||||||||| |||
mmu-miR-383-5p 5 cagaaggugacuguggc 21
chr18_16313
UserSeq 1 aaaagcucguucagguuuu 19
||||| |||||||||||||
bta-miR-2284j 2 aaaaguucguucagguuuu 20
chr24_28138
UserSeq 20 aaaaguucauucagguuuuu 1
|||||||||||| |||||||
bta-miR-2285n 1 aaaaguucauucggguuuuu 20
chr25_29439
No matches
chr7_44606
UserSeq 1 aaacugggcugaacuuuuuggc 22
||||| | |||||| ||||||
bta-miR-2435 1 aaacucgaaugaacucuuuggc 22
chr17_13736
UserSeq 9 uggaaggccugg 20
||||||||||||
bta-miR-2387 1 uggaaggccugg 12
chr18_15450
UserSeq 1 uucuguccugaagacuuug 19
|| |||| ||||| ||||
gma-miR5761a 3 uugugucgugaagcuuuug 21
chr11_4945
UserSeq 2 gccacgggcugggccu 17
| || |||||||||||
mmu-miR-346-3p 2 ggcaggggcugggccu 17
chr3_35515
UserSeq 19 gcagagaaggcggauc 4
|| |||||||||| ||
hsa-miR-6825-3p 6 gcggagaaggcggguc 21
chr18_15212
UserSeq 1 aucccaccucugccacca 18
||||||||||||||||||
hsa-miR-1260a 1 aucccaccucugccacca 18
chr7_43838
UserSeq 4 ccaggacuugucuccccag 22
|| ||||| |||| |||||
mml-miR-7203-3p 1 ccgggacuagucugcccag 19
chrX_48034
UserSeq 18 aaaauuucuuucagguuu 1
|||||||| |||||||||
bta-miR-2285d 1 aaaauuucguucagguuu 18
chr15_11303
No matches
chr16_12012
UserSeq 2 cggcggcggcgccggggc 19
||||||| ||||||||||
bta-miR-2885 1 cggcggcagcgccggggc 18
chr21_23683
No matches
chr13_8574
UserSeq 1 ugagguaguagguugug 17
|||||||||||||||||
hsa-let-7b-5p 1 ugagguaguagguugug 17
chr21_23287
UserSeq 18 gagagugcugugcuuuca 1
|||||| || |||||| |
dre-miR-732 2 gagaguucucugcuuuga 19
chr17_14749
UserSeq 1 gacugggccguggagc 16
| ||||||||||||||
bmo-miR-2751 1 gucugggccguggagc 16
chr18_16621
No matches
chr8_46570
UserSeq 2 uccuggacuugcggacag 19
||||||| | | ||||||
mmu-miR-6950-5p 1 uccuggaguggaggacag 18
chr18_16197
No matches
chr13_8502
UserSeq 20 uucucagguuggacaguccu 1
||||||||||||||||||||
dre-miR-1388-5p 1 uucucagguuggacaguccu 20
chr2_21111
UserSeq 5 gucccuguucucugccccag 24
| |||||| |||||||||||
hsa-miR-6775-3p 2 ggcccuguccucugccccag 21
chr13_8818
UserSeq 20 cuggccauguugggaguga 2
|||||| ||||| |||||
aca-miR-34a-3p 2 cuggccguguuguuaguga 20
chr19_19964
UserSeq 18 aacuguuaggaggcuugg 1
|||| |||||||| |||
hsa-miR-5581-3p 3 aacuucuaggaggcaugg 20
chr20_2286
No matches
chr8_46101
UserSeq 1 ugcggggcagagagcgagac 20
|| |||||||||||||||||
hsa-miR-423-5p 1 ugaggggcagagagcgagac 20
chr20_22780
No matches
chr3_35078
UserSeq 14 gaggaggacugcac 1
|||||| |||||||
zma-miR399h-5p 1 gaggagaacugcac 14
chr5_39951
UserSeq 2 aggaccagaacugcaagcu 20
|||| |||||| || |||
gga-miR-6635-5p 5 aggaucagaacagcgugcu 23
chr14_10034
UserSeq 19 ggcccggguggagccgccg 1
||| ||||||| | || ||
hsa-miR-1181 2 ggcucggguggcggcgacg 20
chr15_11221
UserSeq 2 aaagguucguucggguuuucc 22
||| ||||||||||||||| |
bta-miR-2284y 1 aaaaguucguucggguuuuuc 21
chr18_16067
UserSeq 5 uucgagggcggauccuguc 23
|| || ||| |||||| ||
oar-miR-3955-5p 1 uuugauggcugauccucuc 19
chr7_44063
UserSeq 3 ggcgcgcccccgcc 16
||||||| ||||||
pma-miR-4608 5 ggcgcgcgcccgcc 18
chr25_28643
UserSeq 4 ggaggaccuuugggga 19
||||||| || |||||
cpa-miR477 4 ggaggacuuuggggga 19
chr3_35361
UserSeq 22 cucuagagcucacaggcuu 4
||| | ||| ||||| |||
bta-miR-449d 2 cuccacagcacacagccuu 20
chr17_14383
No matches
chr29_32597
UserSeq 3 gagaggucagaacagcag 20
|||||| ||| |||| ||
oan-miR-7412-5p 5 gagaggacaggacaguag 22
chr3_35603
UserSeq 21 ucgggcacagguagga 6
| ||||||||| ||||
hsa-miR-6845-3p 5 uggggcacagggagga 20
chr10_2900
UserSeq 1 aaaagcucguucagguuuu 19
||||| |||||||||||||
bta-miR-2284j 2 aaaaguucguucagguuuu 20
chr10_3027
UserSeq 19 cucccuguagacaaucca 2
|||| ||||| || ||||
oan-miR-7429-3p 3 cuccauguaggcagucca 20
chr2_21375
UserSeq 2 cggggagcccggcg 15
||||||||||||||
hsa-miR-4532 4 cggggagcccggcg 17
chr16_13161
UserSeq 1 cccggccgugagcugc 16
|| |||| ||||||||
hsa-miR-4691-5p 6 ccaggccaugagcugc 21
chr18_16658
UserSeq 3 gggcucagaugacugu 18
| ||||||||| ||||
rno-miR-105 4 gugcucagaugucugu 19
chr2_20422
UserSeq 18 cucccccuccucgccccg 1
| | ||||||| ||||||
hsa-miR-6765-5p 7 cacacccuccuggccccg 24
chr26_31131
UserSeq 19 agaggaccugagagccgg 2
||||| || |||||| ||
hsa-miR-6862-3p 7 agagggccagagagcugg 24
chr3_35263
No matches
chr17_14609
No matches
chr26_30570
UserSeq 5 guccuguggacucugugc 22
| ||||||||||| || |
hsa-miR-146b-3p 2 gcccuguggacucaguuc 19
chr6_41547
No matches
chr8_45631
UserSeq 2 aaagaauucuccuuuugg 19
||||||||||||||||||
hsa-miR-186-5p 2 aaagaauucuccuuuugg 19
chr9_47584
UserSeq 2 aaaaggccugcugcuggaag 21
||||| |||||| ||||||
gga-miR-1643-3p 2 aaaagugcugcugguggaag 21
chr10_3692
UserSeq 2 accccagguuggaaagag 19
||||||||| |||| |||
mdo-miR-7370-5p 3 accccagguaggaaggag 20
chr11_4272
UserSeq 7 ggacuuugauuuggcc 22
|||||||||| | |||
hsa-miR-8058 3 ggacuuugaucuugcc 18
chr16_12204
UserSeq 22 cuugagacuggu 11
||||||||||||
mmu-miR-3091-3p 9 cuugagacuggu 20
chr21_23717
UserSeq 3 agagcugcgucgggac 18
|||| |||||| ||||
rno-miR-219a-1-3p 1 agaguugcgucuggac 16
chr29_33678
No matches
chrUn_GJ059508_47921
UserSeq 1 uguggaccugagggcugugc 20
|||||| || | || |||||
hsa-miR-4752 2 uguggaucucaaggaugugc 21
chr18_15844
UserSeq 21 gccccuugaaucucg 7
|||||| ||||||||
mml-miR-7171-5p 1 gccccuagaaucucg 15
chr19_19113
No matches
chr29_32874
UserSeq 18 cucccgcccccccgc 4
| |||||||||||||
bta-miR-2881 4 cacccgcccccccgc 18
chr25_29021
UserSeq 20 cggcagcagcaucaucacg 2
| || |||||||||||| |
gma-miR172d 6 cugcugcagcaucaucaag 24
chr8_46153
UserSeq 4 aggucagagggcagagg 20
||| ||||||||| |||
hsa-miR-6735-5p 2 agggcagagggcacagg 18
chr10_3709
UserSeq 14 aaggaaggaguggg 1
||||| ||||||||
mmu-miR-7004-3p 1 aaggagggaguggg 14
chr11_4561
UserSeq 1 gaggaugcaggucagagg 18
|| | || ||||||||||
bta-miR-3956 6 gaugcugaaggucagagg 23
chr6_41521
UserSeq 1 aauguucguucagguuuuuc 20
|| |||||||| ||||||||
bta-miR-2284y 2 aaaguucguucggguuuuuc 21
chr11_4472
UserSeq 17 auggcacuuuggcg 4
|||||||||| |||
hco-miR-5979 9 auggcacuuucgcg 22
chr14_9551
No matches
chr23_26564
UserSeq 1 gaaggccgggcuuu 14
||||||| ||||||
bta-miR-2387 3 gaaggccuggcuuu 16
chr23_27310
No matches
chr24_27913
UserSeq 1 aaaaguucguuuggguuuuu 20
||||||||||| ||||||||
bta-miR-2284d 2 aaaaguucguuaggguuuuu 21
chr26_30135
UserSeq 20 gaagacggaucugucgagga 1
|| |||||||||| | | ||
ath-miR842 1 gaugacggaucugaccauga 20
chr7_43421
UserSeq 3 augcugaacuugaugc 18
|||||| ||||| |||
cin-miR-4059-3p 3 augcugcacuugcugc 18
chr7_43744
UserSeq 14 ucuguggagaagcu 1
||||| ||||||||
gma-miR1516b 1 ucuguagagaagcu 14
chr11_5428
No matches
chr15_10218
UserSeq 21 aaaaaguucguucaggguuuu 1
||||||||||||| || ||||
bta-miR-2285j 1 aaaaaguucguucugguuuuu 21
chr19_18591
UserSeq 2 cccggcuuuuccucccccag 21
||| | |||| ||||||||
hsa-miR-6795-3p 2 ccccucguuucuucccccag 21
chr21_23393
UserSeq 4 gagaagauccggag 17
|||||||||||| |
bmo-miR-2808e 2 gagaagauccggug 15
chr21_24256
UserSeq 20 aaaguucauucggguuuuu 2
|||||||||||||||||||
bta-miR-2285n 1 aaaguucauucggguuuuu 19
chr3_33834
No matches
chr8_45674
UserSeq 21 gccuggcuuugacuug 6
| |||||| |||||||
mmu-miR-7b-3p 4 ggcuggcugugacuug 19
chrX_48350
UserSeq 2 aaaacugaaaugaacuuuuug 22
||||| | |||||||||||||
bta-miR-2285k 1 aaaaccggaaugaacuuuuug 21
chr1_1290
No matches
chr12_6789
UserSeq 2 aaggccugaaugaacuuuuug 22
|| |||||||||||||||||
bta-miR-2285f 1 aaaaccugaaugaacuuuuug 21
chr16_12595
UserSeq 2 agagcggcugccugga 17
|| ||||||| |||||
mmu-miR-6347 2 agugcggcuggcugga 17
chr19_17535
UserSeq 1 gaugaucgucacugugcu 18
|||||| ||| ||||| |
bta-miR-2320-3p 3 gaugauggucccuguguu 20
chr19_19932
UserSeq 5 gacagucuccucugg 19
||| |||||||||||
aca-miR-5433 6 gacugucuccucugg 20
chr2_22006
UserSeq 2 cugcgggcugcaggcugggc 21
||||||||||| | | ||||
hsa-miR-4734 2 cugcgggcugcggucagggc 21
chr22_25333
UserSeq 21 ugacucugagcccggcagug 2
||| |||||| || | ||||
bta-miR-2349 4 ugagucugagaccagaagug 23
chr28_31791
UserSeq 10 accucucccugg 21
||||||||||||
bmo-miR-3357 12 accucucccugg 23
chr3_35319
No matches
chr5_38606
No matches
chr5_39061
UserSeq 15 auccccucuugccc 2
||||| ||||||||
cin-miR-4116-5p 2 aucccaucuugccc 15
chr5_40267
No matches
chr8_46275
UserSeq 1 aaaaauucguucagguuuuuc 21
|||| ||||||| ||||||||
bta-miR-2284y 1 aaaaguucguucggguuuuuc 21
chr1_93
UserSeq 3 gggaagagcucgccgggg 20
| |||||||||||||| |
osa-miR6249a 2 gugaagagcucgccggcg 19
chr10_3484
UserSeq 1 cccaagugaacuuguugg 18
|||||||||||| ||||
bta-miR-2285s 5 cccaagugaacucuuugg 22
chr18_15976
UserSeq 20 gcaggucagccuguacuca 2
||| |||| ||| |||||
vvi-miR169r 1 gcaagucauccuugacuca 19
chr25_28545
No matches
chr3_35827
UserSeq 6 ucccuccgucggag 19
|||||||||||| |
gga-miR-7455-3p 3 ucccuccgucggcg 16
chr5_39174
No matches
chr9_46973
No matches
chr13_7639
No matches
chr20_22596
UserSeq 1 aaaaguucggucagguuuuu 20
|||||||||||| |||||||
bta-miR-2284k 2 aaaaguucggucggguuuuu 21
chr21_24350
UserSeq 23 agcucagagcccagacggc 5
|||||||| |||||| | |
hsa-miR-769-5p 4 agcucagaacccagagguc 22
chr24_27513
UserSeq 18 cuggccuggucugcu 4
|||| ||||||||||
oan-miR-1338-5p 6 cuggacuggucugcu 20
chr4_37073
No matches
chr5_38647
UserSeq 3 aggccugggacucuugggu 21
| | |||| | ||||||||
cel-miR-50-5p 5 augucugguauucuugggu 23
chr7_42535
UserSeq 21 uacucucucccccuggca 4
| |||||||||||| ||
ame-miR-3739 2 ugcucucucccccuccca 19
chr7_43534
No matches
chrX_48240
UserSeq 19 agcucaagacucggauguc 1
|||||| || |||| |||
bta-miR-769 4 agcucagaacccggagguc 22
chrX_49119
UserSeq 16 ccagaaccuagacaug 1
|||||| ||||| |||
gga-miR-7462-5p 7 ccagaagcuagaaaug 22
chr11_4623
UserSeq 2 aaggccugaaugaacuuuuug 22
|| |||||||||||||||||
bta-miR-2285f 1 aaaaccugaaugaacuuuuug 21
chr14_9092
UserSeq 5 cuggaaggguuguguucggc 24
|||| |||| | ||| ||||
gga-miR-6593-5p 3 cugggagggcucugugcggc 22
chr15_10541
No matches
chr17_13780
UserSeq 23 acggcgggagcucgcc 8
|| |||||||||| ||
hcmv-miR-US25-2-3p 9 accgcgggagcucucc 24
chr19_17914
No matches
chr2_21267
UserSeq 3 ugagugguccauuggc 18
||||| |||||||||
mtr-miR399s-5p 4 ugaguucuccauuggc 19
chr25_28615
UserSeq 2 gaggggcacugacuuuggaga 22
| ||| ||||| ||| ||||
dps-miR-2559-5p 5 gugggauacugauuuuagaga 25
chr4_37843
UserSeq 18 uucaggaucagccagauc 1
||| |||||||| ||||
gma-miR4369 2 uuccggaucagcuugauc 19
chr5_38948
No matches
chr5_40036
No matches
chr7_42270
UserSeq 19 ugccaggacucggagaggg 1
||| ||| | ||||||||
hsa-miR-6892-3p 2 ugcaaggggugggagaggg 20
chr10_3098
UserSeq 1 aaacccugaugaacuuuuuggc 22
|||||| ||||||||||||||
bta-miR-2285l 2 aaacccgcaugaacuuuuuggc 23
chr12_6776
UserSeq 1 gagaagguggcggggacu 18
||| || |||| ||||||
mmu-miR-7012-5p 6 gaggaguuggcagggacu 23
chr12_7235
UserSeq 1 ggcgggcgucgggc 14
||||||||||||||
ppy-miR-2861 4 ggcgggcgucgggc 17
chr17_13943
UserSeq 3 gaggagguggagcugu 18
||| ||||||||| ||
mmu-miR-1940 11 gagaagguggagcagu 26
chr17_15012
UserSeq 18 aggaccacccuuccaa 3
|||||| |||| ||||
aly-miR4229 1 aggaccucccugccaa 16
chr17_15023
UserSeq 19 ucauggcccuggc 7
|||||||||||||
ahy-miR3511-5p 1 ucauggcccuggc 13
chr18_15434
No matches
chr2_20452
No matches
chr21_23197
UserSeq 2 cugaaugaacauuuugg 18
|||||||||| ||||||
bta-miR-2285f 6 cugaaugaacuuuuugg 22
chr21_24404
UserSeq 3 gguggcuguuuggaacuggg 22
|||| ||| ||||| ||||
ppt-miR1032 2 ggugacugccuggaauuggg 21
chr3_35372
No matches
chr3_35386
UserSeq 1 ugaggggcagagagagaga 19
|||||||||||||| ||||
hsa-miR-423-5p 1 ugaggggcagagagcgaga 19
chr7_42275
No matches
chr7_42276
No matches
chr7_42756
UserSeq 20 gccugagcucuguc 7
||| ||||||||||
sbi-miR5383 3 gccggagcucuguc 16
chr9_47218
UserSeq 16 ucugacccggacacau 1
||||| | ||||||||
hco-miR-5896 8 ucugaacaggacacau 23
chr1_1079
UserSeq 1 ugggggcugggaaagacc 18
|||||||||||| | ||
hsa-miR-6848-5p 1 ugggggcugggaugggcc 18
chr10_1996
UserSeq 20 aaaguucauucggguuuuu 2
|||||||||||||||||||
bta-miR-2285n 1 aaaguucauucggguuuuu 19
chr11_6269
UserSeq 21 gccuccuguccucugccc 4
|||||||| |||| ||||
hsa-miR-4656 2 gccuccugcccucagccc 19
chr14_9410
UserSeq 20 aagaaguucguucagguuuu 1
||||||||| ||||||||||
bta-miR-2285ab 1 aagaaguucauucagguuuu 20
chr16_12372
UserSeq 22 gaugcagaagaugggccac 4
|| |||||||| | |||||
rno-miR-7578 2 gaggcagaagacgagccac 20
chr2_20459
UserSeq 14 uccgagaucaccac 1
||||||||||||||
bdi-miR166g-3p 2 uccgagaucaccac 15
chr2_22023
No matches
chr25_29218
UserSeq 1 uccaaguaauucaggauag 19
| |||||||||||||||||
hsa-miR-26b-5p 1 uucaaguaauucaggauag 19
chr25_29984
No matches
chr29_32957
UserSeq 22 gcccccuccccag 10
|||||||||||||
bta-miR-2328-3p 7 gcccccuccccag 19
chr4_37779
No matches
chr5_39880
UserSeq 20 gcagccccauggac 7
|||||||||||| |
hsa-miR-3187-3p 3 gcagccccauggcc 16
chr7_43700
UserSeq 4 gggccagggaccagc 18
|||||||||| ||||
hsa-miR-4640-5p 2 gggccagggagcagc 16
chr7_44617
UserSeq 7 gcggccugcagagccggc 24
|||| |||||||| |||
gga-miR-6653-3p 2 gcgggaugcagagcaggc 19
chr8_46582
No matches
chr10_2806
UserSeq 2 aaagacucuggaugauggcu 21
|||||||||| | |||| ||
hsa-miR-4432 1 aaagacucugcaagaugccu 20
chr11_4327
UserSeq 1 aaacccgaaggaacuuuuuggc 22
||||| ||| ||||||||||||
bta-miR-2285e 1 aaaccugaacgaacuuuuuggc 22
chr11_4513
UserSeq 3 aggggaagucugaucaccagu 23
| ||| | ||| ||||||| |
mghv-miR-M1-12-5p 1 aaggguacucucaucaccaau 21
chr11_4901
UserSeq 14 cgggccagugggcg 1
|||| |||||||||
hsa-miR-4787-3p 8 cggggcagugggcg 21
chr12_7227
UserSeq 21 gcgcucuaagucccggga 4
|||||| || ||||||||
ssc-miR-7144-5p 5 gcgcuccaaaucccggga 22
chr17_15025
UserSeq 1 gcugaugcggacagugggca 20
| ||||| || ||||||||
hsa-miR-1183 8 ggugauggugagagugggca 27
chr18_15690
No matches
chr18_16251
UserSeq 19 uggugggcguagccaa 4
|||||| |||||| ||
bfl-miR-4057 1 ugguggccguagcaaa 16
chr19_18542
UserSeq 6 ggaagcagguac 17
||||||||||||
cel-miR-51-3p 4 ggaagcagguac 15
chr2_20809
No matches
chr2_21550
UserSeq 3 ggcagaaagaaucu 16
|| |||||||||||
mdo-miR-7261-5p 4 ggaagaaagaaucu 17
chr23_26015
UserSeq 2 cgagaauugcguuuggacaau 22
|||||||||||||||||||||
mmu-miR-219c-3p 1 cgagaauugcguuuggacaau 21
chr23_26040
UserSeq 9 ccgagcccgggc 20
||||||||||||
gga-miR-6596-5p 2 ccgagcccgggc 13
chr25_29312
UserSeq 15 gagccccugccggc 2
|||||||| |||||
gga-miR-6687-3p 8 gagccccucccggc 21
chr27_31429
UserSeq 17 guguuugacugauu 4
||||||| ||||||
cre-miR1170.2 1 guguuuggcugauu 14
chr28_32433
UserSeq 6 caaucuggcuguucugga 23
|| ||| |||| ||||||
rno-miR-6319 2 cauucucgcugcucugga 19
chr3_36195
UserSeq 7 ugagggaguggacucug 23
||||| |||||| ||||
cin-let-7f-5p 1 ugagguaguggauucug 17
chr5_38956
UserSeq 15 uugggaggaaucagg 1
|||||||| ||||||
osa-miR2118o 3 uugggaggcaucagg 17
chr5_38994
UserSeq 2 uguccgcggguucccugu 19
|| ||||||||||| ||
hsv1-miR-H3-5p 5 ugaccgcggguuccgagu 22
chr10_2053
UserSeq 19 uccugagagcacucccu 3
|||||||||| || |||
hsa-miR-650 4 uccugagagcgcugccu 20
chr10_2811
UserSeq 16 gaacacaggucuggug 1
||||||||| ||||||
hsa-miR-1226-3p 2 gaacacagggcuggug 17
chr10_3849
UserSeq 1 uuugaugacuguuccuc 17
||||||| ||| |||||
oar-miR-3955-5p 1 uuugauggcugauccuc 17
chr11_5206
UserSeq 8 ugagauugaccc 19
||||||||||||
crm-miR-7602 1 ugagauugaccc 12
chr12_7062
No matches
chr13_7728
UserSeq 22 gaggcugggagugcaugagc 3
||||||| || |||||| |
aly-miR167b-3p 1 gaggcugucagagcaugacc 20
chr13_7739
UserSeq 1 uaucggaauacuuugccagu 20
||| | || ||||||||| |
hsa-miR-3688-3p 1 uauggaaagacuuugccacu 20
chr15_10411
UserSeq 2 ccaguguucguacagucug 20
|||||||||| || |||
aca-miR-199b-5p 2 ccaguguucggacuaccug 20
chr17_14358
No matches
chr18_16805
UserSeq 3 gaagagcaggauauug 18
| |||||||| |||||
hsa-miR-6731-5p 3 ggagagcaggguauug 18
chr19_17475
No matches
chr19_18876
No matches
chr19_19075
UserSeq 16 uuggcuagggaggaau 1
||||| |||||||||
ppe-miR482e 7 uuggcaugggaggaau 22
chr20_22597
No matches
chr20_23014
No matches
chr22_25297
UserSeq 1 gggaucagcugauggg 16
|||| |||||| ||||
hsa-miR-4640-5p 8 gggagcagcugguggg 23
chr22_25604
UserSeq 2 cugaaugaacuuugugg 18
||||||||||||| |||
bta-miR-2285f 6 cugaaugaacuuuuugg 22
chr22_25742
No matches
chr24_28186
UserSeq 22 ugcaaacgaacuuuuuggcc 3
| | ||||||||||||||||
bta-miR-2284q 1 uccgaacgaacuuuuuggcc 20
chr29_32760
UserSeq 1 aaaaguucuuucggguuu 18
|||||||| |||||||||
bta-miR-2284h-5p 4 aaaaguucguucggguuu 21
chr5_38594
UserSeq 2 ugggcuccguagaugc 17
| ||||| ||||||||
cel-miR-48-5p 6 uaggcucaguagaugc 21
chr5_39135
UserSeq 19 cgaguuugguuguccccg 2
|| |||||||||| |||
bta-miR-2448-5p 4 cguguuugguuguauccg 21
chr5_39648
UserSeq 3 uggggaccagagucugag 20
|||||| ||||| ||||
mmu-miR-8093 2 uggggagcagagcaugag 19
chr6_41209
UserSeq 20 ccagagucgacugugcagga 1
||||||||| |||| || |
bdi-miR7738-3p 2 ccagagucgucugucaagca 21
chr6_41682
No matches
chr7_42620
UserSeq 1 aaaaguuugguuggguuuuu 20
||||||||||||||||||||
bta-miR-2284ab 2 aaaaguuugguuggguuuuu 21
chr7_44195
UserSeq 1 gaugcugcucgugcug 16
||||||||| |||||
hsa-miR-1322 4 gaugcugcugaugcug 19
chr7_44587
UserSeq 3 aagugcuguuacuu 16
| ||||||||||||
aca-miR-194-1-3p 8 aggugcuguuacuu 21
chr7_44631
UserSeq 16 ugagaggucuguaaua 1
||||| ||||| ||||
dps-miR-2553-3p 1 ugagaagucugcaaua 16
chrX_49053
UserSeq 18 agagcucagccagcgc 3
|| |||||||| ||||
hsa-miR-2277-5p 2 agcgcucagcccgcgc 17
