# Supplementary material for: MicroRNA expression profiles of bovine milk exosomes in response to Staphylococcus aureus infection
Source: BMC Genomics. 2015 Oct 16;16:806. doi: 10.1186/s12864-015-2044-9 (PMC4609085; doi:10.1186/s12864-015-2044-9)
Supplement: Additional file 5: — Full Results of EdgeR Differential Expression Analysis of Normalized Sequence Reads Corresponding to Known Bovine miRNAs by miRDeep. (XLSX 33 kb) [file 12864_2015_2044_MOESM5_ESM.xlsx]

## Sheet: AF5
Additional File 5: EdgeR Differential Expression Analysis of Normalized Sequence Reads Corresponding to Known Bovine miRNAs by miRDeep
miRNA name	Control 1	Control 2	Control 3	Control 4	Infected 1	Infected 2	Infected 3	Infected 4	P Value
bta-miR-142-5p	0	0	0	8.95881	1295.72	301.997	350.61	405.706	8.85538e-08
bta-miR-296-5p	101.427	70.1221	74.7354	62.7117	0	0	0	0	6.70033e-05
bta-miR-223	0	0	0	0	325.41	71.381	87.6526	45.0785	0.000139217
bta-miR-1246	0	0	0	1.79176	141.997	47.0644	26.2958	135.235	0.00122699
bta-miR-183	912.839	1051.83	373.677	947.842	9762.31	3523.16	1078.13	4552.93	0.00230948
bta-miR-502b	304.28	0	74.7354	66.2952	0	0	35.061	0	0.00883698
bta-miR-378b	40.5706	70.1221	224.206	23.2929	5.91655	12.5505	17.5305	0	0.0159941
bta-miR-2285g-3p	223.138	140.244	224.206	173.801	76.9151	63.1447	39.4437	0	0.0172754
bta-miR-99a-5p	1947.39	3541.16	971.56	2682.27	9354.06	8246.07	4167.88	7257.63	0.0193188
bta-miR-181b	12617.5	12832.3	10836.6	5025.89	2520.45	4255.4	4623.67	2524.39	0.0225373
bta-miR-101	13489.7	7117.39	21224.8	8722.3	5141.48	2815.63	6135.68	2975.18	0.027321
bta-miR-10a	0	0	0	10.7506	118.331	34.5139	8.76526	0	0.0286838
bta-miR-99b	669.415	525.915	523.148	1324.11	4177.08	2706.2	723.134	1803.14	0.036615
bta-miR-2419-5p	2758.8	946.648	747.354	2255.83	650.82	493.784	701.221	676.177	0.0485956
bta-miR-193a-5p	0	140.244	2615.74	559.03	141.997	80.4017	319.932	90.1569	0.0530849
bta-miR-423-3p	1023.81	1624.14	680.931	634.299	193.844	1024.44	365.892	188.679	0.0551846
bta-miR-125a	507.133	666.16	298.941	553.655	579.822	5784.61	324.315	540.942	0.0582145
bta-miR-760-5p	20.2853	0	74.7354	25.0847	5.91655	0	4.38263	0	0.0594404
bta-miR-2284x	11806.1	7993.92	11285	7387.44	3425.68	4209.91	5189.03	3876.75	0.0607292
bta-miR-18a	81.1412	35.061	74.7354	87.7964	17.7496	25.4932	35.061	0	0.0619609
bta-miR-660	35681.9	23245.5	22869	19548.1	11235.5	13040.4	11561.4	8474.75	0.0632647
bta-miR-365-3p	0	0	0	73.4623	88.7482	82.3627	83.2699	90.1569	0.063289
bta-miR-339b	0	0	0	322.517	177.496	1053.85	276.106	135.235	0.0648717
bta-miR-374a	2637.09	1192.08	2167.33	1583.92	917.065	589.481	1148.25	450.785	0.0652153
bta-miR-146b	3083.37	3541.16	1195.77	473.025	17258.6	5271.6	1424.35	2434.24	0.0754001
bta-miR-150	0	0	0	7.16705	17.7496	18.8258	17.5305	90.1569	0.0789444
bta-miR-2885	0	35.061	74.7354	3.58352	0	2.74542	0	0	0.0800577
bta-miR-1260b	81.1412	140.244	74.7354	168.426	207.079	592.227	398.819	90.1569	0.0806628
bta-miR-146a	60.8559	35.061	0	1.79176	183.413	91.3834	56.9742	45.0785	0.0850757
bta-miR-423-5p	16289.1	15952.8	8744.04	13563.6	2266.04	10634.2	4430.84	6130.67	0.0894031
bta-miR-1839	2758.8	1928.36	3811.5	2051.57	1313.47	739.695	1796.88	856.491	0.0918889
bta-miR-324	40.5706	35.061	74.7354	129.007	29.5828	25.101	43.8263	0	0.108877
bta-miR-2285t	6450.73	11780.5	13676.6	10806.1	2490.87	3752.99	10075.7	2704.71	0.111535
bta-miR-107	9229.82	6626.54	8220.89	7133.01	4520.24	3477.67	4667.5	3200.57	0.12285
bta-miR-103	42132.6	36919.3	40955	23977.4	17175.7	12327.3	20116.3	22674.5	0.123623
bta-miR-2285z	162.282	245.427	224.206	170.217	136.081	132.173	0	0	0.130289
bta-miR-22-3p	87907.9	79189.8	63148.9	119151	44022	65617.9	59324.6	66490.4	0.13252
bta-miR-365-5p	0	0	0	64.5035	88.7482	82.3627	83.2699	0	0.142832
bta-miR-331-5p	0	0	0	62.7117	53.2489	74.1264	30.6784	90.1569	0.147311
bta-miR-188	0	0	74.7354	57.3364	0	6.27525	17.5305	0	0.149325
bta-miR-151-3p	4432.62	4239.87	1687.52	2799.58	6479.93	6698.52	3713.37	3584.89	0.15575
bta-miR-141	126012	117525	62404	120790	403278	185206	141511	120360	0.156388
bta-miR-1307	588.274	490.854	597.883	1202.27	455.574	251.794	205.984	540.942	0.163276
bta-miR-28	4320.77	3891.77	2989.41	3312.97	1609.3	2505.39	1656.63	2118.69	0.167996
bta-miR-182	99966	82603.8	54855.8	28648.5	37948.8	38439.8	23723.2	39894.4	0.176401
bta-miR-197	121.712	175.305	74.7354	111.089	272.161	311.017	184.07	225.392	0.177027
bta-miR-132	0	0	0	1.79176	11.8331	10.9817	8.76526	0	0.179366
bta-miR-361	0	140.244	0	123.632	0	518.493	197.218	135.235	0.185645
bta-miR-2357	0	0	0	1.79176	0	3.92203	4.38263	45.0785	0.187992
bta-miR-20b	0	105.183	0	51.9611	0	21.179	21.9132	0	0.206519
bta-miR-362-3p	0	17.0962	59.2114	26.9741	13.846	7.87893	19.6014	0	0.208932
bta-miR-2285q	60.8559	245.427	149.471	75.254	70.9986	74.5186	70.1221	0	0.210646
bta-miR-23b-3p	779.49	700.946	384.874	1015.21	836.298	1043.24	1367.74	943.393	0.211896
bta-miR-4286	0	0	0	39.4188	0	56.0851	61.3568	45.0785	0.212121
bta-miR-331	0	0	0	8.17396	0	9.84866	13.0676	18.8679	0.2125
bta-miR-2320-5p	20.2853	35.061	0	8.95881	0	3.52983	4.38263	0	0.21648
bta-miR-30e-5p	28318.3	34815.6	31986.7	21323.8	16377	11258.2	17631.3	21998.3	0.216804
bta-miR-2285o	0	35.061	0	23.2929	0	6.66746	4.38263	0	0.221257
bta-miR-340	10386.1	6626.54	7099.86	7460.9	3845.76	3303.92	7042.89	3966.91	0.221495
bta-miR-136	0	0	0	1.79176	23.6662	2.74542	21.9132	0	0.226976
bta-miR-6120-5p	243.424	420.732	224.206	222.179	130.164	110.601	219.131	135.235	0.239915
bta-miR-2284ab	60.8559	105.183	373.677	98.5469	11.8331	63.9291	100.8	90.1569	0.243106
bta-miR-320a	13165.2	16794.2	17189.1	8116.68	6632.45	8588.86	10259.7	7212.56	0.243537
bta-miR-574	40.5706	35.061	0	30.46	82.8317	61.9681	105.183	0	0.247105
bta-miR-21-3p	104.708	188.059	148.028	134.87	803.068	161.518	60.982	37.7357	0.251353
bta-miR-30a-5p	561186	293286	362018	165813	406344	173908	215271	144452	0.261432
bta-miR-2285f	46.5367	68.385	59.2114	53.9481	41.538	44.5876	45.7365	0	0.263924
bta-miR-2285e	81.1412	35.061	149.471	125.423	35.4993	70.9888	74.5047	0	0.26929
bta-miR-200a	15903.7	20019.8	19356.5	20304.2	11720.7	11210.4	14957.9	9150.93	0.274655
bta-miR-2284aa-4	0	0	0	35.9654	11.0768	14.6835	47.9145	18.8679	0.27748
bta-miR-6517	60.8559	35.061	0	26.8764	17.7496	0	26.2958	0	0.286804
bta-miR-155	81.1412	0	74.7354	30.46	70.9986	51.7708	74.5047	225.392	0.288032
bta-miR-181c	1196.83	315.549	1270.5	317.142	502.907	267.09	701.221	225.392	0.291388
bta-miR-769	223.138	525.915	822.089	456.899	165.663	295.329	455.793	225.392	0.293162
bta-miR-143	1663.4	596.038	747.354	523.195	1218.81	267.09	179.688	270.471	0.301189
bta-let-7a-3p	46.5367	85.4812	0	23.7045	69.23	41.0063	52.2703	94.3393	0.301463
bta-let-7i	7708.42	4522.87	3512.56	3504.69	4046.92	2076.32	2186.93	3606.28	0.303704
bta-miR-363	81.1412	385.671	74.7354	451.524	260.328	598.894	337.462	631.099	0.304909
bta-miR-7857	0	35.061	0	23.2929	11.8331	6.66746	4.38263	0	0.30701
bta-miR-17-3p	69.8051	51.2887	177.634	105.444	47.0764	65.0012	80.5834	75.4715	0.309567
bta-miR-421	1298.26	1262.2	1345.24	1205.86	668.57	853.042	933.5	811.412	0.314107
bta-miR-24	669.415	420.732	373.677	275.931	911.149	818.92	547.829	540.942	0.317662
bta-miR-499	0	35.061	0	41.2105	5.91655	0	21.9132	0	0.318271
bta-miR-378	6450.73	6696.66	8295.62	6848.12	3496.68	2809.35	6381.11	5409.42	0.321636
bta-miR-2446	20.2853	35.061	0	1.79176	0	6.27525	0	0	0.321949
bta-miR-532	4767.05	3015.25	5380.95	5475.63	3638.68	2411.66	2984.57	2975.18	0.322145
bta-miR-2285c	0	35.061	74.7354	0	5.91655	12.9427	0	0	0.325939
bta-miR-338	0	0	74.7354	0	0	62.7525	26.2958	45.0785	0.328594
bta-miR-24-3p	669.415	420.732	373.677	302.808	911.149	818.92	547.829	540.942	0.330461
bta-miR-106a	40.5706	0	0	0	17.7496	0	39.4437	90.1569	0.330752
bta-miR-2478	162.282	385.671	149.471	320.726	278.078	720.87	604.803	135.235	0.332626
bta-miR-744	60.8559	175.305	74.7354	87.7964	17.7496	82.3627	35.061	90.1569	0.336107
bta-miR-210	101.427	420.732	373.677	279.515	136.081	121.583	135.862	315.549	0.351624
bta-miR-484	20.2853	210.366	224.206	159.467	177.496	432.6	135.862	315.549	0.355261
bta-miR-190a	20.2853	0	224.206	94.9634	53.2489	281.994	61.3568	225.392	0.358055
bta-miR-7858	770.842	280.488	597.883	546.488	343.16	200.808	657.394	135.235	0.359167
bta-miR-339a	69.8051	136.77	118.423	123.427	69.23	450.532	115.43	37.7357	0.366273
bta-miR-127	243.424	140.244	74.7354	28.6682	420.075	173.354	205.984	45.0785	0.377274
bta-miR-3432	20.2853	70.1221	74.7354	16.1259	23.6662	27.062	17.5305	0	0.381036
bta-miR-375	29576	11955.8	12107.1	23146	12898.1	10359.3	9808.32	18076.5	0.384062
bta-miR-106b	1257.69	525.915	597.883	1146.73	751.402	598.502	596.038	405.706	0.387547
bta-miR-30b-5p	3042.8	5118.91	11135.6	8224.19	3058.86	3238.42	7134.92	4598	0.390946
bta-miR-6119-3p	0	0	0	7.35656	2.7692	7.69986	6.53379	18.8679	0.404144
bta-miR-19a	263.709	245.427	448.412	250.847	337.243	72.5576	245.427	90.1569	0.413861
bta-miR-6529	202.853	175.305	224.206	279.515	112.414	251.402	149.009	45.0785	0.415863
bta-miR-885	141.997	140.244	298.941	182.76	414.159	380.829	271.723	90.1569	0.416523
bta-miR-628	60.8559	70.1221	0	48.3776	29.5828	26.2776	39.4437	0	0.419651
bta-miR-2336	243.424	175.305	224.206	134.382	70.9986	49.0254	227.897	135.235	0.42164
bta-miR-196b	20.2853	0	0	0	53.2489	3.13763	8.76526	0	0.422311
bta-miR-1388-5p	60.8559	0	74.7354	10.7506	41.4158	5.88305	4.38263	0	0.425381
bta-miR-15b	40.5706	70.1221	0	86.0046	141.997	97.6586	122.714	0	0.426034
bta-miR-6523	0	70.1221	0	3.58352	5.91655	11.7661	0	0	0.437491
bta-miR-148b	1318.55	1472.56	822.089	1001.6	2561.87	1816.29	894.056	1397.43	0.43895
bta-miR-2284o	182.568	70.1221	0	1.79176	5.91655	2.35322	105.183	0	0.445425
bta-miR-200c	6755.01	25384.2	9117.71	7731.45	24979.7	11020.9	17977.5	17580.6	0.446131
bta-miR-486	182.568	140.244	74.7354	66.2952	372.743	431.816	21.9132	0	0.452088
bta-miR-140	3225.36	3260.68	3437.83	3001.2	2621.03	2116.72	2077.37	2524.39	0.452566
bta-miR-409a	0	0	0	3.58352	5.91655	7.84406	17.5305	0	0.456764
bta-miR-2284w	0	0	0	5.37529	23.6662	9.02068	4.38263	0	0.459079
bta-miR-664b	608.559	1157.01	1121.03	799.126	1828.21	945.602	1183.31	1217.12	0.462549
bta-miR-2284ac	0	0	0	3.58352	0	3.92203	4.38263	45.0785	0.464687
bta-miR-31	40.5706	0	0	1.79176	5.91655	2.74542	0	0	0.470889
bta-miR-17-5p	263.709	385.671	597.883	571.572	295.827	182.375	350.61	450.785	0.473327
bta-miR-98	1967.68	1367.38	2017.85	1343.82	2650.61	1209.16	2892.53	2569.47	0.473389
bta-miR-128	20.2853	35.061	149.471	220.387	153.83	234.537	192.836	90.1569	0.481443
bta-miR-374b	304.28	210.366	523.148	455.108	485.157	339.256	653.012	586.02	0.515636
bta-miR-345-3p	46.5367	17.0962	29.6057	18.8001	33.2304	22.3833	15.2455	0	0.534109
bta-miR-152	81.1412	210.366	149.471	168.426	136.081	127.074	109.566	45.0785	0.534351
bta-miR-200b	18905.9	38917.7	32584.6	21685.7	14880.1	19652.5	23460.2	26731.5	0.53478
bta-miR-2285s	0	0	0	1.79176	5.91655	1.56881	8.76526	0	0.537673
bta-miR-99a-3p	0	34.1925	59.2114	24.5219	22.1536	24.174	19.6014	0	0.542152
bta-miR-23b-5p	2515.38	3646.35	2316.8	3631.9	2715.7	3327.45	4886.63	4913.55	0.554465
bta-let-7d	0	2594.52	2466.27	2660.77	0	1495.08	1731.14	1217.12	0.554628
bta-miR-32	527.418	490.854	1121.03	1134.19	461.491	489.47	1029.92	450.785	0.554857
bta-miR-7864	0	0	0	10.7506	5.91655	2.35322	13.1479	45.0785	0.555347
bta-miR-378c	425.992	315.549	298.941	430.023	153.83	148.253	363.758	450.785	0.556487
bta-miR-10b	1399.69	175.305	373.677	87.7964	2372.54	229.047	394.437	135.235	0.557809
bta-miR-92a	28318.3	35902.5	26082.6	19057.2	22151.6	32323.4	17184.3	11945.8	0.55976
bta-let-7e	0	13218	7921.95	3796.74	0	810.684	9304.32	3245.65	0.560174
bta-miR-301a	40.5706	0	74.7354	78.8375	76.9151	29.023	87.6526	135.235	0.561667
bta-miR-2284y	446.277	280.488	597.883	0	118.331	155.312	482.089	90.1569	0.575269
bta-miR-196a	425.992	560.977	1121.03	111.089	390.492	318.861	635.481	225.392	0.588502
bta-miR-2887	40.5706	105.183	896.824	232.929	136.081	254.54	184.07	270.471	0.593378
bta-miR-130b	20.2853	35.061	0	82.4211	76.9151	56.8695	48.2089	45.0785	0.594343
bta-miR-185	20.2853	70.1221	149.471	28.6682	35.4993	62.3603	43.8263	0	0.595689
bta-miR-19b	3184.79	2138.72	5679.89	2239.7	2816.28	961.682	2857.47	3516.12	0.596154
bta-miR-148a	225587	177459	105130	108575	130247	209379	95301.9	90056.3	0.603308
bta-miR-215	101.427	210.366	523.148	344.018	378.659	265.522	525.915	360.628	0.603418
bta-miR-26a	86902.3	110127	97529.6	0	122686	0	0	0	0.610114
bta-miR-6516	0	70.1221	0	132.59	53.2489	35.6905	13.1479	45.0785	0.615676
bta-miR-1468	831.698	1858.23	597.883	790.167	325.41	1540.18	714.369	540.942	0.617516
bta-miR-2299-5p	40.5706	35.061	0	77.0458	29.5828	29.4152	17.5305	45.0785	0.618924
bta-miR-2284v	40.5706	0	0	12.5423	11.8331	3.52983	8.76526	0	0.619335
bta-miR-23a	1480.83	981.709	896.824	1496.12	1402.22	1388.01	1858.23	1442.51	0.622851
bta-miR-2284j	20.2853	0	74.7354	66.2952	47.3324	21.9634	0	45.0785	0.633668
bta-miR-877	81.1412	140.244	0	136.174	0	43.9268	48.2089	180.314	0.634681
bta-miR-21-5p	51155.5	37628.8	31441.2	37082.8	38527.9	20344.5	54526.7	23301.8	0.639256
bta-miR-16b	1156.26	2524.39	1345.24	2392	2064.88	1451.94	2340.32	3425.96	0.643855
bta-miR-93	1440.26	1367.38	1419.97	1259.61	1118.23	927.168	1288.49	1172.04	0.654441
bta-miR-29a	2170.53	1998.48	2242.06	3827.2	3313.27	2783.86	3041.55	3290.73	0.668637
bta-miR-2285aa	223.138	105.183	149.471	132.59	82.8317	84.3237	153.392	180.314	0.670594
bta-miR-2435	0	0	0	7.16705	5.91655	11.3739	8.76526	0	0.672629
bta-miR-2285j	20.2853	0	0	5.37529	0	2.74542	4.38263	0	0.675572
bta-miR-502a	0	210.366	0	118.256	17.7496	74.5186	56.9742	90.1569	0.677497
bta-miR-126-5p	0	35.061	74.7354	0	29.5828	50.202	56.9742	0	0.677811
bta-miR-2284b	60.8559	105.183	0	12.5423	23.6662	7.05966	83.2699	0	0.680144
bta-miR-26b	7383.85	9957.33	9939.8	10897.5	11282.9	7402.44	16873.1	10323	0.681076
bta-miR-20a	202.853	0	672.618	245.471	218.912	116.877	271.723	225.392	0.704152
bta-miR-125b	1541.68	1297.26	1494.71	1123.43	1437.72	2805.82	1415.59	811.412	0.712761
bta-miR-34a	40.5706	70.1221	0	132.59	201.163	60.0071	74.5047	0	0.718054
bta-miR-411a	466.562	70.1221	74.7354	37.627	443.741	102.757	197.218	90.1569	0.718829
bta-miR-328	40.5706	0	74.7354	48.3776	47.3324	65.4979	0	0	0.723523
bta-miR-500	1419.97	1963.42	0	1114.48	1088.64	1601.76	499.62	405.706	0.741123
bta-miR-454	0	35.061	0	10.7506	11.8331	3.92203	4.38263	0	0.745074
bta-miR-27b	55520.9	61076.3	44766.5	74225.6	59337.1	0	76906.4	41607.4	0.751109
bta-miR-425-3p	0	34.1925	0	21.2523	22.1536	3.04413	15.2455	0	0.772272
bta-let-7a-5p	0	66966.6	56798.9	29890.2	0	35067.3	48020.5	29436.2	0.784481
bta-miR-545-5p	20.2853	0	0	17.9176	11.8331	5.88305	8.76526	0	0.784552
bta-miR-191	59192.5	115070	31164.6	43622.2	157167	0	57798.1	106070	0.784853
bta-miR-335	0	0	0	17.9176	11.8331	11.3739	17.5305	0	0.785769
bta-miR-2904	182.568	245.427	2466.27	815.252	443.741	1216.61	880.909	1803.14	0.786436
bta-miR-151-5p	9250.1	15637.2	7921.95	24111.8	21796.6	24395.4	10093.2	8745.22	0.789238
bta-miR-7	0	70.1221	224.206	55.5446	94.6648	85.8925	61.3568	0	0.810486
bta-miR-7861	0	35.061	0	21.5011	17.7496	19.218	0	0	0.819852
bta-let-7g	5882.74	8204.28	4558.86	3379.26	4845.65	4415.03	5307.36	5364.34	0.824366
bta-let-7c	0	8554.89	5904.09	2630.31	0	4995.1	5430.08	3245.65	0.826009
bta-miR-30f	2941.37	4417.69	5306.21	4409.53	4330.91	2222.62	3308.89	5634.81	0.831801
bta-miR-149-5p	0	0	0	32.2517	5.91655	30.1996	21.9132	0	0.843817
bta-miR-181d	182.568	70.1221	0	26.8764	88.7482	47.8488	65.7394	135.235	0.847373
bta-miR-2285k	0	806.404	0	331.476	609.405	438.875	271.723	0	0.860863
bta-miR-410	40.5706	35.061	0	5.37529	29.5828	2.35322	21.9132	0	0.861919
bta-miR-1343-3p	11.6342	0	29.6057	4.90437	11.0768	15.3997	0	18.8679	0.86211
bta-miR-29c	849.295	957.389	1154.62	1561.23	1043.99	1021.04	1343.78	1358.49	0.86443
bta-miR-192	10446.9	6556.41	5679.89	6926.95	11981	5763.03	8497.92	5770.04	0.864892
bta-miR-27a-3p	546.806	341.925	177.634	634.299	479.072	514.637	368.07	264.15	0.86989
bta-miR-96	121.712	175.305	0	189.927	171.58	165.51	87.6526	135.235	0.879379
bta-miR-25	10710.6	8204.28	4783.06	6090.2	7803.93	7385.19	6446.85	6220.83	0.879874
bta-miR-22-5p	11.6342	34.1925	59.2114	47.409	41.538	23.9949	50.0924	18.8679	0.882914
bta-miR-92b	872.268	701.221	373.677	388.812	360.909	1257.4	451.411	450.785	0.88359
bta-miR-2284z	162.282	0	448.412	444.357	224.829	171.001	578.507	180.314	0.888896
bta-miR-429	2008.25	2454.27	3437.83	6056.16	3904.92	3928.7	3641.97	3290.73	0.907003
bta-miR-652	689.701	1121.95	597.883	680.87	816.484	963.643	709.986	766.334	0.914078
bta-miR-16a	973.695	1542.69	1419.97	1213.02	1206.98	705.574	1485.71	1532.67	0.927335
bta-miR-6522	770.842	946.648	747.354	412.105	911.149	514.571	683.69	631.099	0.927391
bta-miR-194	304.28	385.671	597.883	447.941	343.16	289.446	565.359	631.099	0.930814
bta-miR-2411-5p	0	140.244	0	0	53.2489	53.7318	30.6784	0	0.933966
bta-miR-186	75948.2	100450	92597.1	0	128034	0	0	109631	0.935657
bta-miR-362-5p	121.712	210.366	149.471	184.552	189.33	109.817	127.096	315.549	0.93741
bta-miR-15a	0	631.099	822.089	1135.98	396.409	420.05	823.934	1081.88	0.952261
bta-miR-27a-5p	1440.26	1297.26	1046.3	2173.41	1544.22	1908.07	1327.94	1036.8	0.954216
bta-miR-425-5p	486.847	1121.95	896.824	1042.81	615.321	585.167	924.735	1352.35	0.956414
bta-miR-29d-5p	2393.67	0	3512.56	4330.69	2905.03	2879.95	3988.19	0	0.958652
bta-miR-33b	60.8559	35.061	0	159.467	29.5828	28.2386	118.331	135.235	0.961196
bta-miR-181a	176807	0	0	74747	58846	68707.7	96505.5	38316.7	0.968707
bta-miR-30c	2150.24	4943.61	4259.92	4119.26	4076.5	2787	3396.54	5454.49	0.975829
bta-let-7b	0	16443.6	10836.6	6373.3	0	11794.7	13630	9241.09	0.977726
bta-miR-6524	141.997	140.244	224.206	0	260.328	0	245.427	0	0.983501
bta-miR-30d	75299.1	0	55304.2	37657.5	39345.1	72167.4	53275.2	0	0.984227
bta-let-7f	0	69876.6	0	53758.2	0	30040.4	59012.1	32907.3	0.991676
bta-miR-6119-5p	1419.97	2208.85	3960.97	3017.33	2135.87	1541.36	4115.29	2749.79	0.993898
bta-miR-1291	0	0	74.7354	3.58352	11.8331	13.7271	4.38263	0	1
bta-miR-1296	0	0	0	1.63479	2.7692	2.86507	2.17793	0	1
bta-miR-1343	20.2853	35.061	74.7354	19.7094	23.6662	50.202	8.76526	45.0785	1
bta-miR-135a	0	105.183	0	60.9199	17.7496	39.2203	21.9132	90.1569	1
bta-miR-154c	0	35.061	0	1.79176	5.91655	1.56881	21.9132	0	1
bta-miR-2284h	0	0	0	5.37529	5.91655	1.56881	4.38263	0	1
bta-miR-2284n	0	0	0	26.8764	5.91655	3.13763	26.2958	0	1
bta-miR-2313-5p	11.6342	0	0	1.63479	0	1.79067	2.17793	0	1
bta-miR-2411-3p	0	0	0	1.63479	2.7692	2.686	2.17793	0	1
bta-miR-2443	20.2853	35.061	0	0	0	20.7868	8.76526	0	1
bta-miR-29b	324.565	175.305	224.206	326.101	260.328	204.73	179.688	450.785	1
bta-miR-326	0	0	74.7354	0	11.8331	23.9244	13.1479	0	1
bta-miR-342	283.994	560.977	822.089	378.062	573.905	529.082	372.524	540.942	1
bta-miR-345-5p	101.427	0	149.471	220.387	242.578	123.544	92.0352	0	1
bta-miR-450b	0	35.061	0	3.58352	5.91655	1.56881	8.76526	0	1
bta-miR-490	40.5706	0	0	7.16705	5.91655	11.7661	4.38263	45.0785	1
bta-miR-505	20.2853	0	0	7.16705	5.91655	9.02068	13.1479	0	1
bta-miR-6123	20.2853	0	0	12.5423	0	10.9817	0	45.0785	1
bta-miR-6525	0	35.061	0	1.79176	5.91655	4.70644	13.1479	0	1
bta-miR-671	0	70.1221	0	66.2952	5.91655	97.2664	35.061	0	1
bta-miR-7859	0	0	0	16.1259	11.8331	7.05966	17.5305	0	1
bta-miR-874	0	17.0962	0	1.63479	2.7692	9.31146	2.17793	0	1
Note:
NE: normalized expression.
