# Supplementary material for: MicroRNA expression profiles of bovine milk exosomes in response to Staphylococcus aureus infection
Source: BMC Genomics. 2015 Oct 16;16:806. doi: 10.1186/s12864-015-2044-9 (PMC4609085; doi:10.1186/s12864-015-2044-9)
Supplement: Additional file 6: — Animal Infection and Milk Exosome Data from Staph infected quarters. Control exosomes came from same quarter prior to infection. (XLSX 9 kb) [file 12864_2015_2044_MOESM6_ESM.xlsx]

## Sheet: AF6
Additional File 6: Animal Infection and Milk Exosome Data from Staph infected quarters. Control exosomes came from same quarter prior to infection.
Cow #	CFU/ml	ssc(x1000/ml)	ug of exosomes in pellet	CMT(quarter)
Control 1	0	10000	500	clean
Infected 1	2050	4960000	500	D
Control 2	0	25000	500	clean
Infected 2	4700	4870000	500	D
Control 3	0	6000	500	clean
Infected 3	870	5580000	500	D
Control 4	0	21000	500	clean
Infected 4	11200	3650000	500	D
