# Supplementary material for: MicroRNA expression profiles of bovine milk exosomes in response to Staphylococcus aureus infection
Source: BMC Genomics. 2015 Oct 16;16:806. doi: 10.1186/s12864-015-2044-9 (PMC4609085; doi:10.1186/s12864-015-2044-9)
Supplement: Additional file 7: — Full Results of SOAP-based Differential Expression Analysis of Normalized Sequence Reads Corresponding to Known Bovine miRNAs (Animal/Replicate 1–4). (XLSX 60 kb) [file 12864_2015_2044_MOESM7_ESM.xlsx]

## Sheet: Replicate 1
Additional File 7: SOAP-based Differential Expression Analysis of Normalized Sequence Reads Corresponding to Known Bovine miRNAs (Animal/Replicate 1)
microRNA name	Control	Infection	Fold change	Change Relative to Control	p Value
bta-let-7a-5p	20481.6	9934.37	2.06	Down	<2.23E-313
bta-let-7f	31270.2	12830.9	2.44	Down	<2.23E-313
bta-miR-103	10303.3	4916.07	2.1	Down	<2.23E-313
bta-miR-141	38506.8	141169	3.67	Up	<2.23E-313
bta-miR-146b	970.76	5836.13	6.01	Up	<2.23E-313
bta-miR-148a	142599	106850	1.33	-	<2.23E-313
bta-miR-181a	53568.3	20788.8	2.58	Down	<2.23E-313
bta-miR-181b	3787.43	856.45	4.42	Down	<2.23E-313
bta-miR-182	30645.1	13130.7	2.33	Down	<2.23E-313
bta-miR-183	272.11	3266.78	12.01	Up	<2.23E-313
bta-miR-186	23540.9	44958	1.91	-	<2.23E-313
bta-miR-191	18084.1	54281.2	3	Up	<2.23E-313
bta-miR-200c	1779.73	7907.97	4.44	Up	<2.23E-313
bta-miR-22-3p	55568.6	36114	1.54	-	<2.23E-313
bta-miR-2284x	3375.6	1074.54	3.14	Down	<2.23E-313
bta-miR-26a	25504.5	42768	1.68	-	<2.23E-313
bta-miR-30d	22717.2	13432.9	1.69	-	<2.23E-313
bta-miR-375	7464.55	3568.92	2.09	Down	<2.23E-313
bta-miR-423-5p	4927.34	745.13	6.61	Down	<2.23E-313
bta-miR-660	10428.3	3648.43	2.86	Down	<2.23E-313
bta-miR-99a-5p	551.57	3214.53	5.83	Up	<2.23E-313
bta-miR-99b	191.21	1392.58	7.28	Up	<2.23E-313
bta-miR-151-3p	2801.97	5315.9	1.9	-	2.23E-313
bta-miR-101	2375.42	988.21	2.4	Down	1.465e-304
bta-miR-30e-5p	8317.64	5436.3	1.53	-	1.321e-285
bta-miR-2419-5p	867.8	206.73	4.2	Down	2.937e-256
bta-miR-30a-5p	354739	333350	1.06	-	4.628e-220
bta-let-7e	1073.72	368.02	2.92	Down	2.467e-195
bta-miR-21-3p	66.19	658.81	9.95	Up	6.263e-193
bta-miR-142-5p	1	445.26	445.26	Up	4.162e-191
bta-miR-423-3p	647.17	159.02	4.07	Down	3.697e-185
bta-miR-26b	2059.19	3630.26	1.76	-	7.819e-177
bta-miR-107	2456.32	1326.7	1.85	-	1.111e-168
bta-miR-148b	58.83	567.94	9.65	Up	8.839e-165
bta-miR-27b	15966	19316.7	1.21	-	5.576e-134
bta-miR-200b	132.38	592.93	4.48	Up	1.531e-115
bta-miR-320a	2640.17	1653.84	1.6	-	4.613e-110
bta-let-7b	2353.36	3598.45	1.53	-	1.993e-108
bta-miR-30c	691.3	1447.11	2.09	Up	2.732e-108
bta-let-7i	1993	1233.56	1.62	-	1.486e-87
bta-miR-378	2169.5	1378.95	1.57	-	9.118e-86
bta-miR-10b	382.42	804.2	2.1	Up	1.606e-61
bta-miR-181c	404.48	163.57	2.47	Down	1.064e-56
bta-miR-2285t	669.24	343.03	1.95	-	9.037e-55
bta-miR-30f	911.93	1451.65	1.59	-	4.316e-52
bta-miR-29a	558.92	999.57	1.79	-	4.569e-52
bta-miR-374a	88.25	315.77	3.58	Up	1.352e-51
bta-miR-192	2971.11	3868.79	1.3	-	5.92e-51
bta-let-7d	478.03	227.18	2.1	Down	1.067e-47
bta-miR-1839	720.72	406.64	1.77	-	7.368e-45
bta-miR-6119-5p	419.19	747.41	1.78	-	5.062e-39
bta-miR-16b	382.42	695.16	1.82	-	2.574e-38
bta-miR-200a	4743.48	3921.04	1.21	-	6.34e-37
bta-miR-2904	51.48	199.91	3.88	Up	1.117e-35
bta-miR-98	580.98	920.06	1.58	-	5.141e-33
bta-miR-885	29.42	147.66	5.02	Up	3.359e-32
bta-miR-29c	536.86	856.45	1.6	-	1.219e-31
bta-miR-27a-5p	102.96	27.26	3.78	Down	7.921e-29
bta-miR-25	3096.13	2533	1.22	-	3.208e-27
bta-miR-223	1	63.61	63.61	Up	3.067e-26
bta-miR-500	14.71	95.41	6.49	Up	1.93e-24
bta-miR-296	22.06	1	22.06	Down	2.457e-23
bta-miR-2285k	36.77	127.22	3.46	Up	6.391e-21
bta-miR-342	80.9	195.37	2.41	Up	2.777e-20
bta-miR-215	22.06	97.69	4.43	Up	5.62e-20
bta-miR-484	1	45.44	45.44	Up	1.714e-18
bta-miR-421	227.98	120.4	1.89	-	1.885e-18
bta-miR-10a	1	40.89	40.89	Up	1.463e-16
bta-miR-146a	7.35	54.52	7.42	Up	2.733e-15
bta-miR-23b-3p	492.73	686.07	1.39	-	9.47e-15
bta-miR-1468	198.56	109.04	1.82	-	1.051e-14
bta-miR-363	29.42	93.14	3.17	Up	2.401e-14
bta-miR-365-3p	1	34.08	34.08	Up	1.111e-13
bta-miR-429	492.73	676.98	1.37	-	1.213e-13
bta-miR-6524	22.06	77.24	3.5	Up	2.592e-13
bta-miR-34a	14.71	63.61	4.32	Up	3.509e-13
bta-miR-128	7.35	47.71	6.49	Up	9.494e-13
bta-miR-24-3p	132.38	231.72	1.75	-	1.776e-12
bta-miR-532	1375.24	1135.88	1.21	-	5.707e-12
bta-miR-16a	264.75	393.01	1.48	-	7.826e-12
bta-miR-2285g	29.42	6.82	4.31	Down	5.754e-11
bta-miR-92a	7295.41	6751.65	1.08	-	7.173e-11
bta-miR-92b	176.5	104.5	1.69	-	1.047e-10
bta-miR-181d	58.83	22.72	2.59	Down	1.484e-10
bta-miR-744	22.06	4.54	4.86	Down	1.192e-09
bta-miR-2336	58.83	24.99	2.35	Down	4.851e-09
bta-miR-106a	14.71	2.27	6.48	Down	1.006e-08
bta-miR-490	14.71	2.27	6.48	Down	1.006e-08
bta-let-7c	1066.36	892.8	1.19	-	1.58e-08
bta-miR-6120-3p	80.9	40.89	1.98	-	2.187e-08
bta-miR-22-5p	7.35	34.08	4.64	Up	7.135e-08
bta-miR-2284y	58.83	27.26	2.16	Down	9.692e-08
bta-miR-361	36.77	79.51	2.16	Up	1.361e-07
bta-miR-15b	14.71	45.44	3.09	Up	2.183e-07
bta-miR-197	36.77	77.24	2.1	Up	4.648e-07
bta-miR-374b	102.96	163.57	1.59	-	4.921e-07
bta-miR-425-3p	1	18.17	18.17	Up	4.927e-07
bta-miR-99a-3p	1	18.17	18.17	Up	4.927e-07
bta-miR-378c	66.19	34.08	1.94	-	7.155e-07
bta-miR-2887	14.71	43.16	2.93	Up	1.024e-06
bta-miR-6522	242.69	327.13	1.35	-	1.211e-06
bta-miR-6517	22.06	6.82	3.23	Down	1.636e-06
bta-miR-28	132.38	195.37	1.48	-	2.192e-06
bta-miR-362-5p	29.42	63.61	2.16	Up	2.692e-06
bta-miR-142-3p	1	15.9	15.9	Up	4.204e-06
bta-miR-6529	66.19	36.35	1.82	-	6.007e-06
bta-miR-130a	7.35	1	7.35	Down	9.579e-06
bta-miR-199a-3p	7.35	1	7.35	Down	9.579e-06
bta-miR-2284v	7.35	1	7.35	Down	9.579e-06
bta-miR-2285j	7.35	1	7.35	Down	9.579e-06
bta-miR-2313-5p	7.35	1	7.35	Down	9.579e-06
bta-miR-2389	7.35	1	7.35	Down	9.579e-06
bta-miR-2443	7.35	1	7.35	Down	9.579e-06
bta-miR-2446	7.35	1	7.35	Down	9.579e-06
bta-miR-2465	7.35	1	7.35	Down	9.579e-06
bta-miR-378b	7.35	1	7.35	Down	9.579e-06
bta-miR-499	7.35	1	7.35	Down	9.579e-06
bta-miR-6123	7.35	1	7.35	Down	9.579e-06
bta-miR-877	7.35	1	7.35	Down	9.579e-06
bta-miR-130b	7.35	27.26	3.71	Up	1.35e-05
bta-miR-96	29.42	59.07	2.01	Up	3.037e-05
bta-miR-152	1	13.63	13.63	Up	3.523e-05
bta-miR-185	1	13.63	13.63	Up	3.523e-05
bta-miR-328	1	13.63	13.63	Up	3.523e-05
bta-miR-21-5p	32336.6	31606.9	1.02	-	5.606e-05
bta-miR-125a	139.73	193.1	1.38	-	6.641e-05
bta-miR-127	66.19	104.5	1.58	-	7.93e-05
bta-let-7a-3p	29.42	56.79	1.93	-	9.668e-05
bta-miR-125b	29.42	56.79	1.93	-	9.668e-05
bta-miR-23a	375.07	454.35	1.21	-	0.0001433
bta-miR-33b	22.06	9.09	2.43	Down	0.0001457
bta-miR-425-5p	154.44	206.73	1.34	-	0.0001711
bta-miR-126-5p	1	11.36	11.36	Up	0.0002881
bta-miR-196b	1	11.36	11.36	Up	0.0002881
bta-miR-345-5p	1	11.36	11.36	Up	0.0002881
bta-miR-362-3p	1	11.36	11.36	Up	0.0002881
bta-miR-140	647.17	565.67	1.14	-	0.0007384
bta-miR-106b	58.83	88.6	1.51	-	0.0009988
bta-miR-17-5p	58.83	88.6	1.51	-	0.0009988
bta-miR-190a	7.35	20.45	2.78	Up	0.001657
bta-miR-1260b	1	9.09	9.09	Up	0.002276
bta-miR-2284aa-4	1	9.09	9.09	Up	0.002276
bta-miR-379	1	9.09	9.09	Up	0.002276
bta-miR-20a	44.13	68.15	1.54	-	0.002523
bta-miR-2447	7.35	2.27	3.24	Down	0.002958
bta-miR-31	7.35	2.27	3.24	Down	0.002958
bta-miR-323	7.35	2.27	3.24	Down	0.002958
bta-miR-432	7.35	2.27	3.24	Down	0.002958
bta-miR-505	7.35	2.27	3.24	Down	0.002958
bta-miR-193a-5p	7.35	18.17	2.47	Up	0.007209
bta-miR-19a	80.9	106.77	1.32	-	0.01088
bta-miR-93	419.19	370.3	1.13	-	0.01172
bta-miR-2284z	22.06	36.35	1.65	-	0.01505
bta-miR-27a-3p	345.65	393.01	1.14	-	0.01621
bta-miR-135a	1	6.82	6.82	-	0.01707
bta-miR-18a	1	6.82	6.82	-	0.01707
bta-miR-20b	1	6.82	6.82	-	0.01707
bta-miR-369-3p	1	6.82	6.82	-	0.01707
bta-miR-380-3p	1	6.82	6.82	-	0.01707
bta-miR-502a	1	6.82	6.82	-	0.01707
bta-miR-9-5p	1	6.82	6.82	-	0.01707
bta-miR-769	73.54	56.79	1.29	-	0.02733
bta-miR-301a	14.71	24.99	1.7	-	0.03803
bta-miR-19b	970.76	910.97	1.07	-	0.04764
bta-miR-30b-5p	985.47	1049.55	1.07	-	0.04808
bta-miR-410	14.71	9.09	1.62	-	0.05744
bta-miR-628	14.71	9.09	1.62	-	0.05744
bta-miR-2478	36.77	49.98	1.36	-	0.06308
bta-let-7g	1698.83	1626.57	1.04	-	0.0729
bta-miR-339a	44.13	56.79	1.29	-	0.09814
bta-miR-29b	88.25	74.97	1.18	-	0.1176
bta-miR-126-3p	1	4.54	4.54	-	0.1183
bta-miR-1291	1	4.54	4.54	-	0.1183
bta-miR-132	1	4.54	4.54	-	0.1183
bta-miR-150	1	4.54	4.54	-	0.1183
bta-miR-221	1	4.54	4.54	-	0.1183
bta-miR-454	1	4.54	4.54	-	0.1183
bta-miR-502b	1	4.54	4.54	-	0.1183
bta-miR-193a-3p	36.77	47.71	1.3	-	0.1218
bta-miR-486	51.48	63.61	1.24	-	0.1376
bta-miR-545-5p	7.35	4.54	1.62	-	0.1394
bta-miR-194	110.31	127.22	1.15	-	0.1408
bta-miR-196a	117.67	104.5	1.13	-	0.185
bta-miR-1307	14.71	20.45	1.39	-	0.2398
bta-miR-155	14.71	20.45	1.39	-	0.2398
bta-miR-2299-5p	14.71	11.36	1.29	-	0.2573
bta-miR-2284j	7.35	11.36	1.55	-	0.2936
bta-miR-340	7.35	11.36	1.55	-	0.2936
bta-miR-2285q	22.06	18.17	1.21	-	0.303
bta-miR-2411-5p	22.06	18.17	1.21	-	0.303
bta-miR-17-3p	44.13	38.62	1.14	-	0.3322
bta-miR-210	22.06	27.26	1.24	-	0.3708
bta-miR-32	154.44	165.84	1.07	-	0.3993
bta-miR-2285f	29.42	34.08	1.16	-	0.4848
bta-miR-339b	36.77	34.08	1.08	-	0.5711
bta-miR-652	36.77	34.08	1.08	-	0.5711
bta-miR-345-3p	29.42	27.26	1.08	-	0.594
bta-miR-151-5p	2691.65	2719.29	1.01	-	0.6048
bta-miR-411a	154.44	161.29	1.04	-	0.6241
bta-miR-1388-5p	14.71	13.63	1.08	-	0.6421
bta-miR-381	7.35	6.82	1.08	-	0.654
bta-miR-1271	1	2.27	2.27	-	0.6757
bta-miR-1296	1	2.27	2.27	-	0.6757
bta-miR-149-5p	1	2.27	2.27	-	0.6757
bta-miR-154c	1	2.27	2.27	-	0.6757
bta-miR-1843	1	2.27	2.27	-	0.6757
bta-miR-187	1	2.27	2.27	-	0.6757
bta-miR-190b	1	2.27	2.27	-	0.6757
bta-miR-218	1	2.27	2.27	-	0.6757
bta-miR-2285s	1	2.27	2.27	-	0.6757
bta-miR-2387	1	2.27	2.27	-	0.6757
bta-miR-2400	1	2.27	2.27	-	0.6757
bta-miR-2411-3p	1	2.27	2.27	-	0.6757
bta-miR-2435	1	2.27	2.27	-	0.6757
bta-miR-2454-3p	1	2.27	2.27	-	0.6757
bta-miR-2461-3p	1	2.27	2.27	-	0.6757
bta-miR-335	1	2.27	2.27	-	0.6757
bta-miR-338	1	2.27	2.27	-	0.6757
bta-miR-424-5p	1	2.27	2.27	-	0.6757
bta-miR-450b	1	2.27	2.27	-	0.6757
bta-miR-487b	1	2.27	2.27	-	0.6757
bta-miR-493	1	2.27	2.27	-	0.6757
bta-miR-495	1	2.27	2.27	-	0.6757
bta-miR-545-3p	1	2.27	2.27	-	0.6757
bta-miR-6119-3p	1	2.27	2.27	-	0.6757
bta-miR-6523	1	2.27	2.27	-	0.6757
bta-miR-6525	1	2.27	2.27	-	0.6757
bta-miR-665	1	2.27	2.27	-	0.6757
bta-miR-7	1	2.27	2.27	-	0.6757
bta-miR-708	1	2.27	2.27	-	0.6757
bta-miR-760-3p	1	2.27	2.27	-	0.6757
bta-miR-874	1	2.27	2.27	-	0.6757
bta-miR-1343-3p	7.35	9.09	1.24	-	0.7161
bta-miR-15a	125.02	129.49	1.04	-	0.7369
bta-miR-143	308.88	308.96	1	-	0.9734
Note:
NE: normalized expression;
In the“up/down”column,only miRNAs with p value<0.01 and fold change≥2 were marked as up or down, which were condidered as being significantly differentially expressed.

## Sheet: Replicate 2
Additional File 7: SOAP-based Differential Expression Analysis of Normalized Sequence Reads Corresponding to Known Bovine miRNAs (Animal/Replicate 2)
microRNA name	Control	Infection	Fold change	Change Relative to Control	p Value
bta-let-7a-5p	21911	14557	1.51	-	<7.68E-310
bta-let-7e	1351.27	294.81	4.58	Down	<7.68E-310
bta-let-7f	23959.7	12883.8	1.86	-	<7.68E-310
bta-miR-103	10170.9	4153.86	2.45	Down	<7.68E-310
bta-miR-125a	217.95	2302.25	10.56	Up	<7.68E-310
bta-miR-141	41337.3	79938.8	1.93	-	<7.68E-310
bta-miR-148a	150819	202892	1.35	-	<7.68E-310
bta-miR-151-3p	3603.39	6490.98	1.8	-	<7.68E-310
bta-miR-151-5p	4141	10239.3	2.47	Up	<7.68E-310
bta-miR-181a	59746.6	28719.4	2.08	Down	<7.68E-310
bta-miR-181b	4329.88	1626.04	2.66	Down	<7.68E-310
bta-miR-182	28478.4	16259.4	1.75	-	<7.68E-310
bta-miR-186	35539.9	54743	1.54	-	<7.68E-310
bta-miR-191	39433.9	75304.1	1.91	-	<7.68E-310
bta-miR-200c	7555.5	4253.64	1.78	-	<7.68E-310
bta-miR-21-5p	31980.1	19714.2	1.62	-	<7.68E-310
bta-miR-26a	34842.5	55347.6	1.59	-	<7.68E-310
bta-miR-27b	20065.7	37739.6	1.88	-	<7.68E-310
bta-miR-30a-5p	249259	168520	1.48	-	<7.68E-310
bta-miR-30e-5p	11158.9	4498.47	2.48	Down	<7.68E-310
bta-miR-99a-5p	1235.03	3431.33	2.78	Up	<7.68E-310
bta-miR-30d	36353.6	29545.5	1.23	-	7.68E-310
bta-miR-125b	87.18	943.59	10.82	Up	2.366e-283
bta-miR-2285t	1743.58	641.15	2.72	Down	3.423e-281
bta-miR-99b	145.3	1059.85	7.29	Up	1.873e-273
bta-miR-660	7860.63	5190.12	1.51	-	2.872e-258
bta-miR-378	2571.78	1204.39	2.14	Down	1.207e-255
bta-miR-183	392.31	1485.67	3.79	Up	1.064e-249
bta-miR-200a	6858.07	4672.51	1.47	-	4.122e-195
bta-miR-146b	1133.33	2204.55	1.95	-	1.594e-139
bta-miR-101	1452.98	712.29	2.04	Down	1.792e-130
bta-miR-2904	87.18	539.3	6.19	Up	4.944e-129
bta-miR-320a	3864.93	2554.37	1.51	-	6.332e-128
bta-miR-2284x	2775.19	1707.94	1.62	-	1.165e-123
bta-miR-107	2048.7	1258.53	1.63	-	1.638e-92
bta-let-7i	1394.86	786.39	1.77	-	4.028e-85
bta-miR-339a	116.24	436.57	3.76	Up	5.134e-74
bta-miR-429	682.9	1243.61	1.82	-	1.452e-67
bta-let-7g	2586.31	1812.06	1.43	-	2.191e-65
bta-miR-423-5p	5564.92	4394.19	1.27	-	3.1e-64
bta-miR-30f	1467.51	914.1	1.61	-	1.749e-63
bta-miR-92b	145.3	450.28	3.1	Up	8.549e-63
bta-miR-339b	72.65	312.85	4.31	Up	7.036e-60
bta-miR-30c	1758.11	1172.64	1.5	-	5.029e-57
bta-miR-6120-3p	174.36	40.95	4.26	Down	3.169e-54
bta-miR-142-5p	1	128.58	128.58	Up	3.762e-54
bta-miR-1839	595.72	297.76	2	-	3.286e-52
bta-miR-148b	72.65	281.79	3.88	Up	1.119e-49
bta-miR-22-3p	67302.1	63584.9	1.06	-	1.807e-45
bta-miR-23b-3p	595.72	1010.92	1.7	-	2.75e-45
bta-miR-92a	10534.1	12008.2	1.14	-	1.824e-42
bta-miR-29a	682.9	1093.17	1.6	-	2.016e-40
bta-miR-128	1	91.96	91.96	Up	2.155e-38
bta-let-7c	2629.9	2028.43	1.3	-	2.589e-37
bta-miR-361	58.12	214.12	3.68	Up	2.119e-36
bta-miR-423-3p	1380.33	992.7	1.39	-	3.164e-31
bta-miR-24-3p	145.3	327.6	2.25	Up	1.625e-29
bta-miR-16a	479.48	284.4	1.69	-	4.839e-26
bta-miR-106a	43.59	5.9	7.39	Down	5.922e-24
bta-miR-27a-3p	290.6	498.69	1.72	-	6.915e-24
bta-miR-2478	130.77	277.8	2.12	Up	1.145e-22
bta-miR-375	2688.02	3227.79	1.2	-	1.693e-22
bta-miR-23a	363.25	578.34	1.59	-	1.033e-21
bta-miR-16b	871.79	621.89	1.4	-	2.99e-21
bta-let-7d	871.79	622.06	1.4	-	3.204e-21
bta-miR-24	29.06	2.78	10.45	Down	9.326e-21
bta-miR-19b	566.66	372.89	1.52	-	9.526e-21
bta-miR-885	58.12	161.37	2.78	Up	1.407e-20
bta-miR-2285q	87.18	26.9	3.24	Down	1.703e-20
bta-miR-425-3p	29.06	2.95	9.85	Down	4.713e-20
bta-miR-143	188.89	91.27	2.07	Down	2.866e-19
bta-miR-30b-5p	1685.46	1344.42	1.25	-	3.399e-19
bta-miR-502a	87.18	28.28	3.08	Down	3.608e-19
bta-miR-486	43.59	127.88	2.93	Up	1.07e-17
bta-miR-296	29.06	3.82	7.61	Down	4.819e-17
bta-miR-6524	29.06	98.56	3.39	Up	3.543e-16
bta-miR-363	130.77	246.92	1.89	-	6.688e-16
bta-miR-2887	29.06	97.17	3.34	Up	9.468e-16
bta-miR-140	799.14	600.37	1.33	-	9.987e-15
bta-miR-2284z	1	36.27	36.27	Up	1.321e-14
bta-miR-6522	319.66	203.02	1.57	-	3.302e-14
bta-miR-185	58.12	18.57	3.13	Down	1.129e-13
bta-miR-410	14.53	1.04	13.97	Down	2.459e-13
bta-miR-484	58.12	132.39	2.28	Up	6.189e-13
bta-miR-3432	29.06	5.73	5.07	Down	1.506e-12
bta-miR-210	72.65	28.28	2.57	Down	1.825e-12
bta-miR-1260b	1	31.06	31.06	Up	2.08e-12
bta-miR-2336	58.12	20.65	2.81	Down	7.891e-12
bta-miR-454	14.53	1.39	10.45	Down	1.603e-11
bta-miR-6529	43.59	103.94	2.38	Up	3.584e-11
bta-miR-25	2557.25	2907.3	1.14	-	3.912e-11
bta-miR-18a	14.53	1.56	9.31	Down	8.209e-11
bta-miR-146a	1	27.24	27.24	Up	8.353e-11
bta-miR-338	1	26.9	26.9	Up	1.159e-10
bta-miR-425-5p	348.72	243.79	1.43	-	2.21e-10
bta-miR-374b	72.65	141.24	1.94	-	2.928e-10
bta-miR-628	29.06	7.46	3.9	Down	7.963e-10
bta-miR-20b	29.06	7.63	3.81	Down	1.332e-09
bta-miR-200b	276.07	389.9	1.41	-	1.468e-09
bta-miR-106b	29.06	75.65	2.6	Up	1.643e-09
bta-miR-223	1	22.9	22.9	Up	5.422e-09
bta-miR-29c	813.67	989.4	1.22	-	9.431e-09
bta-miR-340	14.53	49.11	3.38	Up	1.359e-08
bta-miR-197	58.12	113.31	1.95	-	1.612e-08
bta-miR-4286	1	20.48	20.48	Up	5.48e-08
bta-miR-324	14.53	2.6	5.59	Down	8.682e-08
bta-miR-96	29.06	69.06	2.38	Up	8.955e-08
bta-miR-152	1	19.43	19.43	Up	1.489e-07
bta-miR-2446	14.53	2.78	5.23	Down	2.077e-07
bta-miR-411a	14.53	44.25	3.05	Up	4.028e-07
bta-miR-877	29.06	10.24	2.84	Down	7.612e-07
bta-miR-155	1	17.7	17.7	Up	7.69e-07
bta-miR-2419-5p	276.07	203.19	1.36	-	1.021e-06
bta-miR-744	58.12	28.98	2.01	Down	1.201e-06
bta-miR-15b	14.53	42.17	2.9	Up	1.638e-06
bta-miR-1468	494.01	608.53	1.23	-	1.836e-06
bta-let-7a-3p	72.65	39.74	1.83	-	1.924e-06
bta-miR-769	174.36	122.33	1.43	-	7.721e-06
bta-miR-345-5p	1	15.1	15.1	Up	8.913e-06
bta-miR-2285g	29.06	11.63	2.5	Down	9.293e-06
bta-miR-1343-3p	1	14.92	14.92	Up	1.055e-05
bta-miR-6517	14.53	3.82	3.8	Down	1.102e-05
bta-miR-328	1	14.75	14.75	Up	1.237e-05
bta-miR-10a	1	14.23	14.23	Up	2.013e-05
bta-miR-2284aa-4	1	14.23	14.23	Up	2.013e-05
bta-miR-6523	14.53	4.16	3.49	Down	3.026e-05
bta-miR-421	217.95	162.93	1.34	-	3.41e-05
bta-miR-374a	188.89	249.35	1.32	-	7.638e-05
bta-miR-149-5p	1	12.67	12.67	Up	8.596e-05
bta-miR-2411-5p	43.59	23.08	1.89	-	9.19e-05
bta-miR-215	72.65	111.57	1.54	-	0.0001105
bta-miR-10b	58.12	93.35	1.61	-	0.0001217
bta-miR-301a	1	12.15	12.15	Up	0.0001391
bta-let-7b	4823.9	4564.23	1.06	-	0.0001396
bta-miR-27a-5p	29.06	13.53	2.15	Down	0.0001447
bta-miR-135a	29.06	13.71	2.12	Down	0.0001815
bta-miR-20a	72.65	46.16	1.57	-	0.0002333
bta-miR-17-5p	101.71	69.58	1.46	-	0.0002403
bta-miR-193a-5p	1	11.45	11.45	Up	0.0002652
bta-miR-502b	1	11.28	11.28	Up	0.00031
bta-miR-378c	58.12	36.96	1.57	-	0.0009504
bta-miR-365-3p	14.53	31.58	2.17	Up	0.001154
bta-miR-26b	3007.67	2834.43	1.06	-	0.001241
bta-miR-331	1	9.54	9.54	Up	0.001516
bta-miR-130b	29.06	15.79	1.84	-	0.00178
bta-miR-500	43.59	26.72	1.63	-	0.001941
bta-miR-19a	43.59	26.9	1.62	-	0.002206
bta-miR-2285k	101.71	136.39	1.34	-	0.002298
bta-miR-15a	217.95	176.82	1.23	-	0.002443
bta-miR-190a	1	8.33	8.33	Up	0.0045
bta-miR-28	217.95	262.71	1.21	-	0.005073
bta-miR-2443	14.53	6.77	2.15	Down	0.005339
bta-miR-2284j	1	7.98	7.98	Up	0.006147
bta-miR-499	1	7.98	7.98	Up	0.006147
bta-miR-194	159.83	129.27	1.24	-	0.008144
bta-miR-6119-3p	1	7.46	7.46	Up	0.00974
bta-miR-17-3p	43.59	62.99	1.45	-	0.01256
bta-miR-362-3p	14.53	7.63	1.9	-	0.0157
bta-miR-93	421.36	374.45	1.13	-	0.016
bta-miR-1306	1	6.77	6.77	-	0.01784
bta-miR-32	174.36	208.22	1.19	-	0.01798
bta-miR-2285f	58.12	43.21	1.35	-	0.02468
bta-miR-196a	130.77	108.1	1.21	-	0.02996
bta-miR-34a	14.53	24.99	1.72	-	0.03427
bta-miR-150	1	5.55	5.55	-	0.05093
bta-miR-874	14.53	9.02	1.61	-	0.06072
bta-miR-33a	1	5.03	5.03	-	0.07886
bta-miR-193a-3p	43.59	33.84	1.29	-	0.08725
bta-miR-532	973.5	922.08	1.06	-	0.08936
bta-miR-1291	1	4.69	4.69	-	0.1045
bta-miR-335	1	4.69	4.69	-	0.1045
bta-miR-6119-5p	697.43	657.46	1.06	-	0.1168
bta-miR-490	1	4.51	4.51	-	0.1212
bta-miR-6123	1	4.34	4.34	-	0.1392
bta-miR-345-3p	14.53	21.69	1.49	-	0.1399
bta-miR-126-5p	14.53	21	1.45	-	0.182
bta-miR-22-5p	29.06	23.25	1.25	-	0.1976
bta-miR-6520	1	3.82	3.82	-	0.2114
bta-miR-99a-3p	29.06	23.43	1.24	-	0.2114
bta-miR-29b	58.12	68.54	1.18	-	0.2269
bta-miR-652	58.12	68.54	1.18	-	0.2269
bta-miR-132	1	3.64	3.64	-	0.2436
bta-miR-2376	1	3.64	3.64	-	0.2436
bta-miR-505	1	3.64	3.64	-	0.2436
bta-miR-1307	43.59	36.96	1.18	-	0.2442
bta-miR-2299-5p	14.53	11.11	1.31	-	0.2447
bta-miR-222	1	3.47	3.47	-	0.2782
bta-miR-2316	1	3.47	3.47	-	0.2782
bta-miR-181c	101.71	113.48	1.12	-	0.289
bta-miR-192	2252.12	2300.68	1.02	-	0.3169
bta-miR-760-3p	1	3.3	3.3	-	0.3172
bta-miR-127	58.12	66.28	1.14	-	0.3477
bta-miR-2435	1	3.12	3.12	-	0.3639
bta-miR-2461-3p	1	2.95	2.95	-	0.4135
bta-miR-33b	14.53	12.32	1.18	-	0.4282
bta-miR-1296	1	2.78	2.78	-	0.469
bta-miR-2339	1	2.78	2.78	-	0.469
bta-miR-221	1	2.6	2.6	-	0.5348
bta-miR-2411-3p	1	2.6	2.6	-	0.5348
bta-miR-1271	1	1.04	1.04	-	0.5579
bta-miR-196b	1	1.04	1.04	-	0.5579
bta-miR-205	1	1.04	1.04	-	0.5579
bta-miR-2285o	1	1.04	1.04	-	0.5579
bta-miR-2368-3p	1	1.04	1.04	-	0.5579
bta-miR-2448-5p	1	1.04	1.04	-	0.5579
bta-miR-181d	14.53	17.53	1.21	-	0.568
bta-miR-1388-5p	1	2.43	2.43	-	0.6039
bta-miR-615	1	2.43	2.43	-	0.6039
bta-miR-2284y	29.06	32.1	1.1	-	0.6712
bta-miR-326	1	2.26	2.26	-	0.6804
bta-miR-450a	1	2.26	2.26	-	0.6804
bta-miR-136	1	1.21	1.21	-	0.682
bta-miR-142-3p	1	1.21	1.21	-	0.682
bta-miR-147	1	1.21	1.21	-	0.682
bta-miR-188	1	1.21	1.21	-	0.682
bta-miR-2285e	1	1.21	1.21	-	0.682
bta-miR-2313-3p	1	1.21	1.21	-	0.682
bta-miR-2320-3p	1	1.21	1.21	-	0.682
bta-miR-2903	1	1.21	1.21	-	0.682
bta-miR-31	1	1.21	1.21	-	0.682
bta-miR-380-3p	1	1.21	1.21	-	0.682
bta-miR-342	217.95	224.19	1.03	-	0.7086
bta-miR-21-3p	159.83	156.51	1.02	-	0.751
bta-miR-30b-3p	1	2.08	2.08	-	0.7696
bta-miR-545-5p	1	2.08	2.08	-	0.7696
bta-miR-362-5p	43.59	45.46	1.04	-	0.8577
bta-miR-98	494.01	490.71	1.01	-	0.8581
bta-miR-1388-3p	1	1.91	1.91	-	0.8618
bta-miR-190b	1	1.91	1.91	-	0.8618
bta-miR-2284p	1	1.91	1.91	-	0.8618
bta-miR-2284d	1	1.56	1.56	-	0.9241
bta-miR-2328-5p	1	1.56	1.56	-	0.9241
bta-miR-2313-5p	1	1.74	1.74	-	0.9619
bta-miR-2357	1	1.74	1.74	-	0.9619
bta-miR-6525	1	1.74	1.74	-	0.9619
Note:
NE: normalized expression;
In the“up/down”column,only miRNAs with p value<0.01 and fold change≥2 were marked as up or down, which were condidered as being significantly differentially expressed.

## Sheet: Replicate 3
Additional File 7: SOAP-based Differential Expression Analysis of Normalized Sequence Reads Corresponding to Known Bovine miRNAs (Animal/Replicate 3)
microRNA name	Control	Infection	Fold change	Change Relative to Control	p Value
bta-miR-101	4715.55	1778.68	2.65	Down	<2.955E-268
bta-miR-103	11469.4	7566.19	1.52	-	<2.955E-268
bta-miR-141	22604.2	64686.3	2.86	Up	<2.955E-268
bta-miR-151-3p	1734.1	4206.18	2.43	Up	<2.955E-268
bta-miR-181a	59355	42900.6	1.38	-	<2.955E-268
bta-miR-181b	3863.71	1914.37	2.02	Down	<2.955E-268
bta-miR-182	19896.6	10802.9	1.84	-	<2.955E-268
bta-miR-186	34073.6	49763.7	1.46	-	<2.955E-268
bta-miR-191	11621.5	25730.5	2.21	Up	<2.955E-268
bta-miR-193a-3p	943.11	133.22	7.08	Down	<2.955E-268
bta-miR-200c	2677.21	7854.82	2.93	Up	<2.955E-268
bta-miR-21-5p	32309.1	61763	1.91	-	<2.955E-268
bta-miR-26a	32795.9	66472.4	2.03	Up	<2.955E-268
bta-miR-26b	3133.56	6843.37	2.18	Up	<2.955E-268
bta-miR-27b	15272.3	33341.1	2.18	Down	<2.955E-268
bta-miR-30a-5p	372011	243840	1.53	-	<2.955E-268
bta-miR-30e-5p	11347.7	7600.73	1.49	-	<2.955E-268
bta-miR-660	7788.26	4808.12	1.62	-	<2.955E-268
bta-miR-99a-5p	334.65	1941.5	5.8	Up	<2.955E-268
bta-miR-23b-3p	395.5	1549.26	3.92	Up	2.955e-268
bta-miR-2284x	3954.97	2166	1.83	-	4.529e-259
bta-miR-192	1947.06	3752.26	1.93	-	1.085e-230
bta-miR-151-5p	2585.94	4472.61	1.73	-	1.883e-205
bta-let-7b	3711.59	5693.76	1.53	-	2.173e-172
bta-miR-30d	19379.4	23428.8	1.21	-	2.651e-160
bta-miR-25	1490.72	2713.66	1.82	-	4.936e-145
bta-miR-2904	1003.95	407.05	2.47	Down	8.487e-137
bta-miR-23a	243.38	786.96	3.23	Up	7.981e-114
bta-miR-2478	1	266.43	266.43	Up	1.082e-113
bta-miR-423-5p	2920.6	1946.44	1.5	-	1.114e-93
bta-miR-19b	2068.76	1270.49	1.63	-	1.701e-93
bta-miR-200b	212.96	634.01	2.98	Up	9.853e-84
bta-miR-143	243.38	51.81	4.7	Down	6.664e-83
bta-miR-107	2738.06	1867.49	1.47	-	5.476e-79
bta-miR-92b	1	182.56	182.56	Up	1.937e-77
bta-miR-183	152.11	483.53	3.18	Up	2.908e-69
bta-miR-1839	1308.18	774.63	1.69	-	3.775e-68
bta-miR-142-5p	1	145.55	145.55	Up	1.819e-61
bta-miR-29a	730.15	1263.09	1.73	-	1.755e-59
bta-miR-92a	8183.75	6801.43	1.2	-	6.341e-59
bta-let-7g	1521.14	2242.47	1.47	-	1.109e-58
bta-miR-532	1825.37	1221.15	1.49	-	2.44e-58
bta-miR-16b	547.61	1016.39	1.86	-	2.563e-58
bta-miR-98	699.73	1208.81	1.73	-	9.006e-57
bta-miR-1307	121.69	19.74	6.16	Down	1.976e-54
bta-miR-30f	1947.06	1354.37	1.44	-	1.426e-51
bta-miR-30b-5p	4046.24	3211.99	1.26	-	2.493e-45
bta-miR-2285g	60.85	4.93	12.34	Down	6.608e-45
bta-miR-361	1	91.28	91.28	Up	4.222e-38
bta-miR-27a-3p	182.54	416.92	2.28	Up	5.222e-38
bta-miR-423-3p	699.73	414.45	1.69	-	2.466e-37
bta-miR-1343-3p	30.42	1	30.42	Down	2.163e-35
bta-miR-1388-5p	30.42	1	30.42	Down	2.163e-35
bta-miR-2285k	1	78.94	78.94	Up	8.354e-33
bta-miR-146b	334.65	594.54	1.78	-	4.656e-31
bta-miR-363	30.42	145.55	4.78	Up	8.783e-31
bta-let-7f	28049.9	26231.3	1.07	-	5.913e-28
bta-miR-342	334.65	172.69	1.94	-	7.133e-28
bta-miR-15b	1	61.67	61.67	Up	2.07e-25
bta-let-7a-3p	1	59.21	59.21	Up	2.327e-24
bta-miR-1291	30.42	2.47	12.32	Down	1.137e-23
bta-miR-2285e	30.42	2.47	12.32	Down	1.137e-23
bta-miR-2285v	30.42	2.47	12.32	Down	1.137e-23
bta-miR-326	30.42	2.47	12.32	Down	1.137e-23
bta-miR-33b	1	56.74	56.74	Up	2.638e-23
bta-miR-140	973.53	698.15	1.39	-	6.931e-23
bta-miR-2284aa-4	1	54.27	54.27	Up	2.985e-22
bta-miR-2887	152.11	66.61	2.28	Up	1.896e-19
bta-miR-106b	30.42	111.01	3.65	Up	2.512e-19
bta-miR-29c	1186.49	1522.12	1.28	-	4.359e-19
bta-miR-21-3p	152.11	69.08	2.2	Down	4.349e-18
bta-miR-22-3p	64892	67197.7	1.04	-	4.684e-18
bta-miR-345-5p	1	44.41	44.41	Up	4.694e-18
bta-miR-96	1	44.41	44.41	Up	4.694e-18
bta-miR-17-3p	182.54	91.28	2	-	2.859e-17
bta-let-7a-5p	20079.1	21292.4	1.06	-	9.991e-17
bta-miR-190a	91.27	34.54	2.64	Down	6.543e-16
bta-miR-6119-5p	1429.88	1754.01	1.23	-	1.527e-15
bta-miR-193a-5p	30.42	4.93	6.17	Down	2.851e-15
bta-miR-328	30.42	4.93	6.17	Down	2.851e-15
bta-miR-24-3p	60.85	145.55	2.39	Up	3.196e-15
bta-miR-185	60.85	19.74	3.08	Down	6.018e-14
bta-let-7i	1064.8	838.77	1.27	-	6.081e-14
bta-miR-411a	30.42	91.28	3	Up	2.62e-13
bta-miR-374a	121.69	219.56	1.8	-	7.785e-13
bta-miR-99b	212.96	335.51	1.58	-	9.761e-13
bta-miR-127	30.42	88.81	2.92	Up	1.363e-12
bta-miR-320a	3833.28	3414.28	1.12	-	2.071e-12
bta-miR-181c	456.34	325.64	1.4	-	7.027e-12
bta-miR-362-3p	60.85	22.2	2.74	Down	7.775e-12
bta-miR-99a-3p	60.85	22.2	2.74	Down	7.775e-12
bta-miR-223	1	29.6	29.6	Up	8.547e-12
bta-miR-4286	1	29.6	29.6	Up	8.547e-12
bta-miR-188	30.42	7.4	4.11	Down	9.216e-11
bta-miR-18a	30.42	7.4	4.11	Down	9.216e-11
bta-miR-486	30.42	7.4	4.11	Down	9.216e-11
bta-miR-2285q	60.85	24.67	2.47	Down	4.766e-10
bta-let-7c	1916.64	2198.07	1.15	-	9.535e-10
bta-miR-500	1	24.67	24.67	Up	9.92e-10
bta-miR-20a	182.54	113.48	1.61	-	1.911e-09
bta-miR-148b	60.85	120.88	1.99	-	2.374e-09
bta-miR-429	1216.92	1435.77	1.18	-	3.418e-09
bta-miR-28	243.38	345.38	1.42	-	8.509e-09
bta-miR-181d	1	22.2	22.2	Up	1.06e-08
bta-miR-34a	1	22.2	22.2	Up	1.06e-08
bta-miR-2285t	2038.33	2306.61	1.13	-	1.353e-08
bta-miR-197	30.42	74.01	2.43	Up	1.579e-08
bta-miR-194	182.54	266.43	1.46	-	6.438e-08
bta-miR-17-5p	91.27	152.95	1.68	-	9.648e-08
bta-miR-130b	1	19.74	19.74	Up	1.109e-07
bta-miR-502a	1	19.74	19.74	Up	1.109e-07
bta-miR-374b	212.96	296.04	1.39	-	4.592e-07
bta-miR-106a	1	17.27	17.27	Up	1.155e-06
bta-miR-1260b	1	17.27	17.27	Up	1.155e-06
bta-miR-425-3p	1	17.27	17.27	Up	1.155e-06
bta-miR-2284z	91.27	145.55	1.59	-	1.835e-06
bta-let-7d	882.26	752.43	1.17	-	3.706e-06
bta-miR-125b	30.42	64.14	2.11	Up	4.355e-06
bta-miR-93	425.92	527.93	1.24	-	5.028e-06
bta-miR-1468	212.96	286.17	1.34	-	7.063e-06
bta-miR-152	1	14.8	14.8	Up	1.181e-05
bta-miR-331	1	14.8	14.8	Up	1.181e-05
bta-miR-16a	486.77	584.67	1.2	-	3.468e-05
bta-miR-215	152.11	209.69	1.38	-	3.594e-05
bta-miR-2419-5p	243.38	310.84	1.28	-	8.222e-05
bta-miR-769	273.81	214.63	1.28	-	9.066e-05
bta-let-7e	912.69	1036.13	1.14	-	9.957e-05
bta-miR-375	3742.01	3510.49	1.07	-	0.0001089
bta-miR-149-5p	1	12.33	12.33	Up	0.0001178
bta-miR-154c	1	12.33	12.33	Up	0.0001178
bta-miR-2411-5p	1	12.33	12.33	Up	0.0001178
bta-miR-628	1	12.33	12.33	Up	0.0001178
bta-miR-19a	152.11	111.01	1.37	-	0.0001779
bta-miR-338	30.42	14.8	2.06	Down	0.0002261
bta-miR-484	30.42	54.27	1.78	-	0.0006117
bta-miR-652	30.42	54.27	1.78	-	0.0006117
bta-miR-6529	91.27	64.14	1.42	-	0.001123
bta-miR-150	1	9.87	9.87	Up	0.001124
bta-miR-20b	1	9.87	9.87	Up	0.001124
bta-miR-221	1	9.87	9.87	Up	0.001124
bta-miR-410	1	9.87	9.87	Up	0.001124
bta-miR-744	1	9.87	9.87	Up	0.001124
bta-miR-15a	304.23	362.64	1.19	-	0.001819
bta-miR-196a	273.81	226.96	1.21	-	0.002269
bta-miR-345-3p	30.42	17.27	1.76	-	0.002801
bta-miR-130a	1	7.4	7.4	-	0.01027
bta-miR-135a	1	7.4	7.4	-	0.01027
bta-miR-146a	1	7.4	7.4	-	0.01027
bta-miR-2284n	1	7.4	7.4	-	0.01027
bta-miR-335	1	7.4	7.4	-	0.01027
bta-miR-33a	1	7.4	7.4	-	0.01027
bta-miR-380-3p	1	7.4	7.4	-	0.01027
bta-miR-381	1	7.4	7.4	-	0.01027
bta-miR-424-5p	1	7.4	7.4	-	0.01027
bta-miR-499	1	7.4	7.4	-	0.01027
bta-miR-6119-3p	1	7.4	7.4	-	0.01027
bta-miR-29b	60.85	83.88	1.38	-	0.01031
bta-miR-200a	6905.99	6697.82	1.03	-	0.0114
bta-miR-126-5p	30.42	19.74	1.54	-	0.01844
bta-miR-340	30.42	19.74	1.54	-	0.01844
bta-miR-128	60.85	78.94	1.3	-	0.0412
bta-miR-32	456.34	500.79	1.1	-	0.04706
bta-miR-378c	121.69	103.61	1.17	-	0.0734
bta-miR-6524	60.85	76.48	1.26	-	0.0763
bta-miR-27a-5p	30.42	41.94	1.38	-	0.07865
bta-miR-301a	30.42	41.94	1.38	-	0.07865
bta-miR-10a	1	4.93	4.93	-	0.08571
bta-miR-132	1	4.93	4.93	-	0.08571
bta-miR-136	1	4.93	4.93	-	0.08571
bta-miR-139	1	4.93	4.93	-	0.08571
bta-miR-142-3p	1	4.93	4.93	-	0.08571
bta-miR-196b	1	4.93	4.93	-	0.08571
bta-miR-2285p	1	4.93	4.93	-	0.08571
bta-miR-2299-5p	1	4.93	4.93	-	0.08571
bta-miR-2435	1	4.93	4.93	-	0.08571
bta-miR-296	1	4.93	4.93	-	0.08571
bta-miR-450b	1	4.93	4.93	-	0.08571
bta-miR-6517	1	4.93	4.93	-	0.08571
bta-miR-6525	1	4.93	4.93	-	0.08571
bta-miR-2285f	60.85	51.81	1.17	-	0.1902
bta-miR-10b	152.11	167.75	1.1	-	0.2404
bta-miR-425-5p	365.07	384.85	1.05	-	0.3259
bta-miR-2284y	91.27	101.15	1.11	-	0.352
bta-miR-2336	91.27	101.15	1.11	-	0.352
bta-miR-339a	121.69	130.75	1.07	-	0.458
bta-miR-155	30.42	27.14	1.12	-	0.4587
bta-miR-362-5p	60.85	66.61	1.09	-	0.5271
bta-miR-22-5p	60.85	56.74	1.07	-	0.5314
bta-miR-2284j	30.42	34.54	1.14	-	0.5497
bta-miR-1246	1	2.47	2.47	-	0.587
bta-miR-1296	1	2.47	2.47	-	0.587
bta-miR-147	1	2.47	2.47	-	0.587
bta-miR-193b	1	2.47	2.47	-	0.587
bta-miR-199a-3p	1	2.47	2.47	-	0.587
bta-miR-2284p	1	2.47	2.47	-	0.587
bta-miR-2285b	1	2.47	2.47	-	0.587
bta-miR-2285i	1	2.47	2.47	-	0.587
bta-miR-2285u	1	2.47	2.47	-	0.587
bta-miR-2313-5p	1	2.47	2.47	-	0.587
bta-miR-2357	1	2.47	2.47	-	0.587
bta-miR-24	1	2.47	2.47	-	0.587
bta-miR-2411-3p	1	2.47	2.47	-	0.587
bta-miR-2431-3p	1	2.47	2.47	-	0.587
bta-miR-2431-5p	1	2.47	2.47	-	0.587
bta-miR-2443	1	2.47	2.47	-	0.587
bta-miR-2461-3p	1	2.47	2.47	-	0.587
bta-miR-2463	1	2.47	2.47	-	0.587
bta-miR-301b	1	2.47	2.47	-	0.587
bta-miR-30b-3p	1	2.47	2.47	-	0.587
bta-miR-3431	1	2.47	2.47	-	0.587
bta-miR-3432	1	2.47	2.47	-	0.587
bta-miR-379	1	2.47	2.47	-	0.587
bta-miR-382	1	2.47	2.47	-	0.587
bta-miR-454	1	2.47	2.47	-	0.587
bta-miR-487b	1	2.47	2.47	-	0.587
bta-miR-490	1	2.47	2.47	-	0.587
bta-miR-502b	1	2.47	2.47	-	0.587
bta-miR-505	1	2.47	2.47	-	0.587
bta-miR-545-5p	1	2.47	2.47	-	0.587
bta-miR-874	1	2.47	2.47	-	0.587
bta-miR-877	1	2.47	2.47	-	0.587
bta-miR-421	273.81	281.23	1.03	-	0.686
bta-miR-6120-3p	91.27	88.81	1.03	-	0.7414
bta-miR-378	3103.13	3120.71	1.01	-	0.7622
bta-miR-210	30.42	29.6	1.03	-	0.7861
bta-miR-148a	108032	107950	1	-	0.8111
bta-miR-339b	91.27	93.74	1.03	-	0.8517
bta-miR-365-3p	30.42	32.07	1.05	-	0.8614
bta-miR-885	121.69	120.88	1.01	-	0.8933
bta-miR-125a	121.69	123.35	1.01	-	0.9286
bta-miR-6522	304.23	303.44	1	-	0.9334
bta-miR-30c	1612.41	1610.93	1	-	0.9574
Note:
NE: normalized expression;
In the“up/down”column,only miRNAs with p value<0.01 and fold change≥2 were marked as up or down, which were condidered as being significantly differentially expressed.

## Sheet: Replicate 4
Additional File 7: SOAP-based Differential Expression Analysis of Normalized Sequence Reads Corresponding to Known Bovine miRNAs (Animal/Replicate 4)
microRNA name	Control	Infection	Fold change	Change Relative to Control	p Value
bta-let-7f	26413.7	18249.4	1.45	-	<3.213E-317
bta-miR-181a	35637.6	21194.6	1.68	-	<3.213E-317
bta-miR-182	13956.4	21745.1	1.56	-	<3.213E-317
bta-miR-183	436.74	2559.87	5.86	Up	<3.213E-317
bta-miR-191	21160.2	58436.6	2.76	Up	<3.213E-317
bta-miR-200a	9204.52	4927.06	1.87	-	<3.213E-317
bta-miR-200c	3265.4	8450.32	2.59	Up	<3.213E-317
bta-miR-21-5p	43932.8	33993.9	1.29	-	<3.213E-317
bta-miR-22-3p	141161	96999.7	1.46	-	<3.213E-317
bta-miR-27b	33121.7	20203.7	1.64	-	<3.213E-317
bta-miR-660	8992.44	4293.97	2.09	Down	<3.213E-317
bta-miR-92a	8107.34	5092.21	1.59	-	<3.213E-317
bta-miR-99a-5p	1213.39	4101.29	3.38	Up	<3.213E-317
bta-miR-146b	221.76	1348.75	6.08	Up	3.213E-317
bta-miR-2285t	1572.66	522.98	3.01	Down	1.392e-298
bta-miR-423-5p	5557.57	3248	1.71	-	9.081e-295
bta-miR-107	2900.32	1376.27	2.11	Down	3.638e-279
bta-miR-101	2631.11	1211.12	2.17	Down	4.977e-272
bta-miR-141	58448.9	66639.1	1.14	-	9.933e-217
bta-miR-186	52314.2	60033	1.15	-	1.93e-215
bta-miR-30d	17703.1	22213	1.25	-	8.875e-212
bta-miR-2419-5p	1081.69	357.83	3.02	Down	7.737e-208
bta-miR-532	2422.9	1266.17	1.91	-	1.053e-182
bta-miR-30a-5p	196442	210735	1.07	-	6.517e-181
bta-miR-151-3p	3316.73	5229.84	1.58	-	3.112e-176
bta-let-7g	1561.04	2917.7	1.87	-	7.343e-167
bta-miR-2284x	3372.89	2036.88	1.66	-	1.39e-160
bta-miR-193a-3p	259.53	27.53	9.43	Down	4.507e-155
bta-miR-98	601.37	1486.37	2.47	Up	7.685e-150
bta-miR-30b-5p	3950.05	2532.34	1.56	-	6.562e-149
bta-miR-26a	47757	53729.7	1.13	-	1.134e-144
bta-miR-30f	1688.87	2917.7	1.73	-	2.132e-134
bta-miR-181b	2316.38	1348.75	1.72	-	5.438e-126
bta-miR-423-3p	751.47	275.25	2.73	Down	2.062e-123
bta-miR-2904	414.47	1073.49	2.59	Up	9.826e-117
bta-miR-151-5p	6201.55	4596.75	1.35	-	2.939e-111
bta-miR-30e-5p	9496.97	11753.4	1.24	-	9.68e-102
bta-miR-19b	1047.79	1899.26	1.81	-	5.79e-101
bta-miR-142-5p	4.84	247.73	51.18	Up	2.289e-98
bta-miR-429	2681.46	1761.63	1.52	-	7.583e-92
bta-miR-2285f	63.91	1	63.91	Down	1.322e-91
bta-miR-1839	918.03	440.41	2.08	Down	1.023e-87
bta-miR-125b	59.07	1	59.07	Down	6.757e-83
bta-miR-30c	2074.28	3082.85	1.49	-	7.661e-83
bta-miR-148b	90.06	385.36	4.28	Up	4.668e-73
bta-let-7a-5p	14288.5	16542.8	1.16	-	6.588e-71
bta-miR-16b	1171.75	1871.73	1.6	-	1.762e-67
bta-miR-27a-3p	751.47	385.36	1.95		3.57e-61
bta-miR-375	8594.43	7211.67	1.19	-	7.168e-56
bta-miR-15b	40.67	1	40.67	Down	1.847e-51
bta-miR-99b	579.1	1018.44	1.76	-	1.282e-50
bta-miR-32	555.85	275.25	2.02	Down	5.446e-50
bta-miR-6529	135.57	27.53	4.92	Down	1.985e-49
bta-miR-24-3p	84.25	275.25	3.27	Up	2.963e-41
bta-let-7d	1069.1	688.14	1.55	-	3.618e-41
bta-miR-2285g	32.93	1	32.93	Down	3.289e-39
bta-miR-425-5p	440.62	770.71	1.75	-	4.055e-38
bta-miR-130b	31.96	1	31.96	Down	1.005e-37
bta-miR-362-3p	31.96	1	31.96	Down	1.005e-37
bta-miR-2284j	30.99	1	30.99	Down	2.987e-36
bta-miR-339b	113.3	27.53	4.12	Down	1.026e-34
bta-miR-2285q	29.05	1	29.05	Down	2.417e-33
bta-miR-99a-3p	29.05	1	29.05	Down	2.417e-33
bta-miR-486	28.08	1	28.08	Down	6.568e-32
bta-miR-155	12.59	110.1	8.75	Up	8.165e-32
bta-miR-6524	108.46	27.53	3.94	Down	9.41e-32
bta-miR-21-3p	159.78	55.05	2.9	Down	1.148e-30
bta-miR-140	1043.92	715.66	1.46	-	1.414e-30
bta-miR-16a	566.51	880.81	1.55	-	1.199e-29
bta-let-7a-3p	28.08	137.63	4.9	Up	1.214e-29
bta-miR-425-3p	25.18	1	25.18	Down	1.05e-27
bta-miR-378	3365.14	2780.07	1.21	-	7.067e-27
bta-miR-365-3p	24.21	1	24.21	Down	2.497e-26
bta-miR-339a	146.23	55.05	2.66	Down	1.416e-24
bta-miR-20b	22.27	1	22.27	Down	1.264e-23
bta-miR-296	22.27	1	22.27	Down	1.264e-23
bta-miR-345-3p	22.27	1	22.27	Down	1.264e-23
bta-miR-499	22.27	1	22.27	Down	1.264e-23
bta-miR-143	142.35	55.05	2.59	Down	6.292e-23
bta-miR-362-5p	39.7	137.63	3.47	Up	1.426e-22
bta-miR-181d	12.59	82.58	6.56	Up	2.036e-21
bta-miR-2284y	89.09	27.53	3.24	Down	7.333e-21
bta-miR-194	218.86	385.36	1.76	-	3.654e-20
bta-miR-2478	134.61	55.05	2.45	Down	8.92e-20
bta-miR-96	86.19	27.53	3.13	Down	2.244e-19
bta-miR-374a	202.39	357.83	1.77	-	4.952e-19
bta-miR-363	189.8	330.31	1.74	-	6.054e-17
bta-miR-6522	191.74	330.31	1.72	-	1.771e-16
bta-miR-200b	460.95	660.61	1.43	-	2.659e-16
bta-miR-2285k	53.26	137.63	2.58	Up	3.692e-16
bta-miR-149-5p	16.46	1	16.46	Down	5.827e-16
bta-miR-25	2823.82	3275.53	1.16	-	7.593e-16
bta-miR-188	15.49	1	15.49	Down	9.374e-15
bta-miR-33a	15.49	1	15.49	Down	9.374e-15
bta-miR-19a	119.11	55.05	2.16	Down	4.819e-14
bta-miR-190a	40.67	110.1	2.71	Up	5.388e-14
bta-miR-2284z	116.21	55.05	2.11	Down	4.615e-13
bta-miR-148a	128631	131379	1.02	-	8.39e-13
bta-miR-196a	43.58	110.1	2.53	Up	8.889e-13
bta-miR-769	227.57	137.63	1.65	-	1.807e-12
bta-miR-628	13.56	1	13.56	Down	1.995e-12
bta-let-7i	1535.86	1816.68	1.18	-	1.498e-11
bta-miR-129	1	27.53	27.53	Up	6.315e-11
bta-miR-129-5p	1	27.53	27.53	Up	6.315e-11
bta-miR-142-3p	1	27.53	27.53	Up	6.315e-11
bta-miR-222	1	27.53	27.53	Up	6.315e-11
bta-miR-223	1	27.53	27.53	Up	6.315e-11
bta-miR-2357	1	27.53	27.53	Up	6.315e-11
bta-miR-301b	1	27.53	27.53	Up	6.315e-11
bta-miR-92b	130.73	220.2	1.68	-	9.464e-11
bta-let-7e	361.21	495.46	1.37	-	2.867e-10
bta-miR-1468	352.49	247.73	1.42	-	3.146e-10
bta-miR-150	1.94	27.53	14.19	Up	7.79e-10
bta-miR-29b	135.57	220.2	1.62	-	1.119e-09
bta-miR-342	180.12	275.25	1.53	-	1.221e-09
bta-miR-484	52.29	110.1	2.11	Up	1.314e-09
bta-miR-23a	681.74	853.29	1.25	-	1.349e-09
bta-miR-2285o	10.65	1	10.65	Down	4.016e-09
bta-miR-106b	140.42	82.58	1.7	-	5.146e-09
bta-miR-181c	138.48	82.58	1.68	-	1.478e-08
bta-miR-328	9.68	1	9.68	Down	4.382e-08
bta-miR-139	3.87	27.53	7.11	Up	4.832e-08
bta-miR-490	3.87	27.53	7.11	Up	4.832e-08
bta-miR-6123	3.87	27.53	7.11	Up	4.832e-08
bta-miR-411a	19.37	55.05	2.84	Up	5.373e-08
bta-miR-26b	4845.81	5229.84	1.08	-	8.585e-08
bta-miR-135a	20.34	55.05	2.71	Up	1.448e-07
bta-miR-301a	39.7	82.58	2.08	Up	2.418e-07
bta-miR-374b	194.65	275.25	1.41	-	3.677e-07
bta-miR-502a	57.13	27.53	2.08	Down	5.095e-07
bta-miR-22-5p	56.17	27.53	2.04	Down	1.059e-06
bta-miR-340	56.17	27.53	2.04	Down	1.059e-06
bta-miR-1343-3p	5.81	27.53	4.74	Up	1.272e-06
bta-miR-210	62.95	110.1	1.75	-	1.466e-06
bta-miR-23b-3p	1202.74	1376.27	1.14	-	1.939e-06
bta-miR-128	92.97	55.05	1.69	-	2.311e-06
bta-miR-125a	247.91	330.31	1.33	-	2.543e-06
bta-miR-130a	7.75	1	7.75	Down	3.949e-06
bta-miR-335	7.75	1	7.75	Down	3.949e-06
bta-miR-502b	7.75	1	7.75	Down	3.949e-06
bta-miR-103	9267.46	9716.49	1.05	-	5.053e-06
bta-miR-885	91.03	55.05	1.65	-	6.636e-06
bta-miR-1260b	6.78	1	6.78	Down	3.283e-05
bta-miR-324	6.78	1	6.78	Down	3.283e-05
bta-miR-6119-3p	8.72	27.53	3.16	Up	5.868e-05
bta-miR-6119-5p	1438.05	1596.48	1.11	-	5.988e-05
bta-miR-331	9.68	27.53	2.84	Up	0.0001675
bta-miR-6517	5.81	1	5.81	Down	0.0002444
bta-miR-197	51.32	82.58	1.61	-	0.0002984
bta-miR-127	10.65	27.53	2.58	Up	0.0004421
bta-miR-361	54.23	82.58	1.52	-	0.001165
bta-miR-18b	4.84	1	4.84	Down	0.001606
bta-miR-545-5p	4.84	1	4.84	Down	0.001606
bta-miR-6520	4.84	1	4.84	Down	0.001606
bta-miR-29c	1849.62	1981.83	1.07	-	0.00283
bta-miR-106a	33.89	55.05	1.62	-	0.002987
bta-miR-10b	42.61	27.53	1.55	-	0.005616
bta-miR-2284aa-4	42.61	27.53	1.55	-	0.005616
bta-miR-17-5p	130.73	165.15	1.26	-	0.006432
bta-miR-27a-5p	35.83	55.05	1.54	-	0.007651
bta-miR-1271	3.87	1	3.87	Down	0.009161
bta-miR-1306	3.87	1	3.87	Down	0.009161
bta-miR-185	3.87	1	3.87	Down	0.009161
bta-miR-193a-5p	3.87	1	3.87	Down	0.009161
bta-miR-2285c	3.87	1	3.87	Down	0.009161
bta-miR-2376	3.87	1	3.87	Down	0.009161
bta-miR-505	3.87	1	3.87	Down	0.009161
bta-miR-760-3p	3.87	1	3.87	Down	0.009161
bta-miR-20a	106.52	82.58	1.29	-	0.009644
bta-miR-500	14.53	27.53	1.89	-	0.01006
bta-miR-6120-3p	105.55	82.58	1.28	-	0.01276
bta-miR-28	345.71	302.78	1.14	-	0.01435
bta-miR-2411-5p	15.49	27.53	1.78	-	0.01859
bta-miR-378c	137.51	165.15	1.2	-	0.03073
bta-miR-10a	2.91	1	2.91	-	0.04363
bta-miR-1388-5p	2.91	1	2.91	-	0.04363
bta-miR-18a	2.91	1	2.91	-	0.04363
bta-miR-2400	2.91	1	2.91	-	0.04363
bta-miR-3432	2.91	1	2.91	-	0.04363
bta-miR-410	2.91	1	2.91	-	0.04363
bta-miR-454	2.91	1	2.91	-	0.04363
bta-miR-93	586.84	633.09	1.08	-	0.06671
bta-miR-192	3323.5	3220.48	1.03	-	0.06961
bta-miR-1307	36.8	27.53	1.34	-	0.07253
bta-miR-2299-5p	35.83	27.53	1.3	-	0.1035
bta-miR-744	34.86	27.53	1.27	-	0.1445
bta-miR-320a	2661.13	2587.39	1.03	-	0.146
bta-miR-215	146.23	165.15	1.13	-	0.1476
bta-miR-17-3p	124.92	110.1	1.13	-	0.1489
bta-miR-1291	1.94	1	1.94	-	0.1738
bta-miR-1296	1.94	1	1.94	-	0.1738
bta-miR-145	1.94	1	1.94	-	0.1738
bta-miR-190b	1.94	1	1.94	-	0.1738
bta-miR-193b	1.94	1	1.94	-	0.1738
bta-miR-2284c	1.94	1	1.94	-	0.1738
bta-miR-2284p	1.94	1	1.94	-	0.1738
bta-miR-2285e	1.94	1	1.94	-	0.1738
bta-miR-2285i	1.94	1	1.94	-	0.1738
bta-miR-2313-5p	1.94	1	1.94	-	0.1738
bta-miR-2316	1.94	1	1.94	-	0.1738
bta-miR-2346	1.94	1	1.94	-	0.1738
bta-miR-2411-3p	1.94	1	1.94	-	0.1738
bta-miR-2435	1.94	1	1.94	-	0.1738
bta-miR-326	1.94	1	1.94	-	0.1738
bta-miR-450b	1.94	1	1.94	-	0.1738
bta-miR-487b	1.94	1	1.94	-	0.1738
bta-miR-615	1.94	1	1.94	-	0.1738
bta-miR-671	1.94	1	1.94	-	0.1738
bta-miR-874	1.94	1	1.94	-	0.1738
bta-miR-9-5p	1.94	1	1.94	-	0.1738
bta-miR-421	278.9	302.78	1.09	-	0.1765
bta-miR-2336	63.91	55.05	1.16	-	0.2113
bta-miR-345-5p	45.51	55.05	1.21	-	0.2183
bta-miR-877	32.93	27.53	1.2	-	0.2634
bta-miR-4286	21.3	27.53	1.29	-	0.2711
bta-miR-34a	61.98	55.05	1.13	-	0.3163
bta-miR-652	61.98	55.05	1.13	-	0.3163
bta-miR-2887	100.71	110.1	1.09	-	0.3993
bta-miR-29a	1660.78	1679.05	1.01	-	0.6672
bta-miR-15a	555.85	550.51	1.01	-	0.7984
bta-miR-338	28.08	27.53	1.02	-	0.8177
bta-miR-33b	83.28	82.58	1.01	-	0.8807
bta-miR-152	26.15	27.53	1.05	-	0.8914
Note:
NE: normalized expression;
In the“up/down”column,only miRNAs with p value<0.01 and fold change≥2 were marked as up or down, which were condidered as being significantly differentially expressed.
