# Supplementary material for: MicroRNA expression profiles of bovine milk exosomes in response to Staphylococcus aureus infection
Source: BMC Genomics. 2015 Oct 16;16:806. doi: 10.1186/s12864-015-2044-9 (PMC4609085; doi:10.1186/s12864-015-2044-9)
Supplement: Additional file 8: — Predicted mRNA Targets of Differentially Expressed miRNAs in Milk Exosomes. (XLSX 2115 kb) [file 12864_2015_2044_MOESM8_ESM.xlsx]

## Sheet: AF8
Additional File 8: Predicted mRNA Targets of Differentially Expressed miRNAs in Milk Exosomes
miRNA name /mRNA Binding Site Alignment	Genbank ID of Target mRNA	mRNA Length	Mean Free Energy
>bta-miR-101	NM_001174091	3781	-16.1
miRNA 3' AAGUCAAUAG--UG-UCAUGACAU 5'
:| || || |||:||||
target 5' --AGGGCCUCGAACGAGUGCUGUU 3'
>bta-miR-101	NM_001192982	1170	-17.3
miRNA 3' AAGUCAAUAGUGUCAUGACAU 5'
|||||||||
target 5' ----------UCAGUACUGUU 3'
>bta-miR-101	NM_001191349	3230	-19.6
miRNA 3' AAGUCAAUAGUG-UCAUGACAU- 5'
|:| ||||||||:
target 5' --------CCGCUAGUACUGUGG 3'
>bta-miR-101	NM_001075954	2156	-14.8
miRNA 3' AAGUCAAUAGUGU-CAUGACAU 5'
| || |::| ||:||||
target 5' -CCUGU--UUGCCCGUGCUGUC 3'
>bta-miR-101	NM_001015537	1885	-15.8
miRNA 3' AAGUCAAUAGUGUCAUGACAU 5'
|:|| || ||:||||
target 5' -GCGGU--UC---GUGCUGUU 3'
>bta-miR-101	NM_001035418	1739	-20.2
miRNA 3' AAGUCAAUAGUGUCAUGACAU- 5'
|| ||||:||||
target 5' -------CUCUGAGUAUUGUAA 3'
>bta-miR-101	NM_174608	3188	-15.3
miRNA 3' AAGUCAAUAGUGU--CAUGACAU 5'
|:|| ||:||||
target 5' -------CUUACCUCGUGCUGUU 3'
>bta-miR-101	NR_037684	1954	-24.9
miRNA 3' AAGUCAAUAGUGUCAUGACAU- 5'
| :| :||| ||||||||:
target 5' GUGGGAGGUCAGAGUACUGUGA 3'
>bta-miR-101	NM_174715	1294	-16.9
miRNA 3' AAGUCAAUAGUG--UCAUGACAU 5'
||| || | ||||||||
target 5' -GCAGC-AUGAAGAAGUACUGUC 3'
>bta-miR-101	NM_001099382	4675	-23.1
miRNA 3' AAGUCA-AU--AGUGU-CAUGACAU 5'
|||| || ||||| ||:||||
target 5' -ACAGUCUAGUUCACAGGUGCUGUC 3'
>bta-miR-101	NM_174053	8950	-21
miRNA 3' AAGUCAAUAGUGUCAUGACAU 5'
:|| ||||:||||
target 5' ------AGUCCCAGUGCUGUU 3'
>bta-miR-101	NM_001013602	1810	-17.7
miRNA 3' AAGUCAAUAGUGUCAUGACAU 5'
||| || :|||||||
target 5' -ACAGC--UCCAGGUACUGUU 3'
>bta-miR-101	NM_001191491	4346	-14.5
miRNA 3' AAGUCAAUAGUGUCAUGACAU 5'
:| ||:||||
target 5' ---------AGC-GUGCUGUC 3'
>bta-miR-101	NM_174729	879	-15.7
miRNA 3' AAGUCAAUAGUGUCAUGACAU- 5'
|| |||||||:
target 5' ---------AAC-GUACUGUGA 3'
>bta-miR-101	NM_001167904	3555	-18.2
miRNA 3' AAGUCAAUAGUGUCAUGACAU- 5'
:| : : ||:|||||
target 5' --UGGCGGAGGGUGUGCUGUAU 3'
>bta-miR-101	NM_177491	2406	-21.6
miRNA 3' AAGUCAAUAGUGUCAUGACAU- 5'
||||| :: ||||||||:
target 5' AUCAGUG--UG-AGUACUGUGA 3'
>bta-miR-101	NM_001098046	2843	-19.3
miRNA 3' AAGUCAAUAGUGUCAUGACAU 5'
|| ||||:||||
target 5' -------CUCCCAGUGCUGUC 3'
>bta-miR-101	NM_001078056	2190	-20.5
miRNA 3' AAGUCA--AUAGUGUCAUGACAU- 5'
||| |: |:|||||||||
target 5' --AAGUACUGAAAUAGUACUGUAU 3'
>bta-miR-101	NM_001111108	1347	-15.6
miRNA 3' AAGUCAAUAGUGUCAUGACAU 5'
||||: |||||||
target 5' ----CUUAUUCUUGUACUGUU 3'
>bta-miR-101	NM_001114518	1689	-20.2
miRNA 3' AAGUCAAUAGUGUCAUGACAU- 5'
:||||: | ||||||||
target 5' -CUAGUUG-CUUUGUACUGUAU 3'
>bta-miR-101	NM_001076532	4002	-17.7
miRNA 3' -AAGUCAAUAGUGUCAUGACAU 5'
||||| |: |||:||||
target 5' UUUCAGC--UU--AGUGCUGUC 3'
>bta-miR-101	NM_001077914	1109	-21
miRNA 3' AAGUCAAUAGUGU-CAUGACAU 5'
|:|| ::|| ||:||||
target 5' -ACGGUGG-UGCACGUGCUGUC 3'
>bta-miR-101	NM_001098070	4302	-22.6
miRNA 3' AAGUCAAUAGUGUCAUGACAU 5'
|||||:| :|||||||
target 5' -ACAGUUGU---GGUACUGUC 3'
>bta-miR-101	NM_001109805	3346	-16.6
miRNA 3' AAGUCAAUAGUGUCAUGACAU 5'
:|| :|: :||||||||
target 5' -AUAGG-GUU-UAGUACUGUU 3'
>bta-miR-101	NM_174766	7164	-13.9
miRNA 3' AAGUCAAUAGUGUCAUGACAU 5'
||:||||
target 5' ------------CGUGCUGUC 3'
>bta-miR-101	NM_001024929	2918	-18.4
miRNA 3' AAGUCAAUAGUGUCAUGACAU 5'
|| |||:||||
target 5' --------CCAGAGUGCUGUU 3'
>bta-miR-101	NM_001191191	3762	-18.2
miRNA 3' AAGUCAAUAGUGUCAUGACAU- 5'
||: ||||||||
target 5' --------ACAUUGUACUGUAA 3'
>bta-miR-101	NM_001100375	2412	-16.3
miRNA 3' AAGUCAAUAGUGUCAUGACAU 5'
:||||||||
target 5' ----------UUAGUACUGUU 3'
>bta-miR-101	NM_001192292	4099	-15.3
miRNA 3' AAGUCAAUAGUGU--CAUGACAU 5'
||| : |||||||
target 5' -------UUCAGGAUGUACUGUC 3'
>bta-miR-101	NM_001101208	1875	-16
miRNA 3' AAGUCAAUAGUGUCAUGACAU 5'
| |||:||||
target 5' ---------GAGAGUGCUGUC 3'
>bta-miR-101	NM_001075858	2445	-17.4
miRNA 3' AAGUCAAUAGUGUCAUGACAU 5'
|::| | | :|||||||
target 5' AUUGGGGA--AGGGUACUGUU 3'
>bta-miR-101	NM_001195029	2540	-18.6
miRNA 3' AAGUCAAUAGUGUCAUGACAU 5'
|||| | | | ||:||||
target 5' CUCAGGAAGCCCUGUGCUGUU 3'
>bta-miR-101	NM_175700	1045	-21.8
miRNA 3' AAGUCAAUAGUGUCAUGACAU 5'
|||| || :|||||||
target 5' -GCAGU--UCUUGGUACUGUU 3'
>bta-miR-101	NM_001100341	1231	-19.2
miRNA 3' AAGUC--AA--UAGUGUCAUGACAU- 5'
|||| | ||| | |||||||:
target 5' CUCAGCCUGGAAUCUCUGUACUGUGU 3'
>bta-miR-101	NM_177490	5328	-21.6
miRNA 3' AAGUCAAUAGUGUCAUGACAU- 5'
||||| :: ||||||||:
target 5' AUCAGUG--UG-AGUACUGUGA 3'
>bta-miR-101	NM_001193249	5533	-19.4
miRNA 3' -AAGUCAAUAGUGUCAUGACAU- 5'
||| || || | ||:|||||
target 5' GUUCUGU--UCCCUGUGCUGUAC 3'
>bta-miR-101	NM_001109789	3171	-21.6
miRNA 3' AAGUCAAUAGUGUCAUGACAU- 5'
|||||||||||
target 5' ---------AACAGUACUGUAA 3'
>bta-miR-101	NM_001076289	3836	-20.7
miRNA 3' AAGUCAAUAGUGUCAUGACAU- 5'
||| |||| | |||:||||
target 5' -ACAG-UAUC-CUGUAUUGUAG 3'
>bta-miR-101	NM_001078048	2068	-20.9
miRNA 3' AAGUCA--AUAGUGUCAUGACAU 5'
:| |||| :||||||||
target 5' --AGGGCGUAUC-UAGUACUGUU 3'
>bta-miR-101	NM_001080736	1322	-17.4
miRNA 3' AAGUCAAUAGUGUCAUGACAU- 5'
|:|: | |||||||:
target 5' -----CUGUUCCUGUACUGUGC 3'
>bta-miR-101	NM_001191319	5643	-23.5
miRNA 3' AAGUCAAUAGUGUCAUGACAU- 5'
|||| :| ||:|||||
target 5' -GCAGUG--UAGUGUGCUGUAA 3'
>bta-miR-101	NM_001105372	4321	-15.3
miRNA 3' AAGUCA---AUAGU-GUCAUGACAU 5'
|::|| |:|: | |||:|||
target 5' AUUGGUAACUGUUUUCUGUAUUGUU 3'
>bta-miR-101	NM_174598	3569	-16.7
miRNA 3' -AAGUCAAUAGUGU--CAUGACAU 5'
|||:| || | ||:||||
target 5' GUUCGGC--UC-CUCCGUGCUGUC 3'
>bta-miR-101	NM_174182	2614	-20.1
miRNA 3' AAGUCAAU-A-GUGUCAUGACAU- 5'
:||| | || |||||||:
target 5' -CUAGUCCUUCCAGUGUACUGUGG 3'
>bta-miR-101	NM_001099385	1923	-15.1
miRNA 3' AAGUCAAUAGUGUCAUGACAU 5'
|| |||||||
target 5' ---------AACCGUACUGUU 3'
>bta-miR-101	NM_001193056	1600	-17.2
miRNA 3' AAGUCAAUAGUGUCAUGACAU- 5'
|| |||||||:
target 5' ---------AACUGUACUGUGU 3'
>bta-miR-101	NM_001099700	2736	-11.3
miRNA 3' AAGUCAAUAGUGUCAUGACAU 5'
|||:|||
target 5' ------------UGUAUUGUC 3'
>bta-miR-101	NM_001111109	1590	-15.6
miRNA 3' AAGUCAAUAGUGUCAUGACAU 5'
||||: |||||||
target 5' ----CUUAUUCUUGUACUGUU 3'
>bta-miR-101	NM_001101198	1875	-18.7
miRNA 3' AAGUCAAUAGUGUCAUGACAU- 5'
:|| | ||:|||||
target 5' ------AGUCUCUGUGCUGUAU 3'
>bta-miR-101	NM_001075141	2781	-21.9
miRNA 3' AAGUCA--AUAG---UGUCAUGACAU- 5'
|||| |:|: : |||:|||||
target 5' -CCAGUGGUGUUUAGGGAGUGCUGUAC 3'
>bta-miR-101	NM_001083663	4734	-16.8
miRNA 3' AAGUCAAUAGUGUCAUGACAU 5'
||| | |||||||
target 5' ------AAUCCCUGUACUGUU 3'
>bta-miR-101	NM_001191438	2751	-22.1
miRNA 3' AAGUCAAUAGUGUCAUGACAU- 5'
|||| |:| |||||||||
target 5' -ACAGU--UUAAAGUACUGUAG 3'
>bta-miR-101	NM_001075825	2653	-17.4
miRNA 3' AAGUCAAUAG--UGU-CAUGACAU 5'
:|| :|| ||:||||
target 5' ------GGUCCGGCAGGUGCUGUU 3'
>bta-miR-101	NM_001193048	1831	-17.6
miRNA 3' AAGUCAAUAGUGU---CAUGACAU 5'
|| ||| |:|| ||:||||
target 5' -CCACUUA-CGCAGGUGUGCUGUU 3'
>bta-miR-101	NM_001195027	1299	-21.2
miRNA 3' -AAGU-CAAUAGUGUCAUGACAU- 5'
|||| || | ||||:|||||
target 5' UUUCAUGUAAACCCAGUGCUGUAU 3'
>bta-miR-101	NM_174025	2455	-18
miRNA 3' AAGUCAAUAGUGUCAUGACAU 5'
||:: ||||||||
target 5' ------CAUUGGAGUACUGUU 3'
>bta-miR-101	NM_001078039	3380	-14.5
miRNA 3' AAGUCAAUAGUGUCAUGACAU 5'
||| || ||:||||
target 5' -CCAGCCCUC---GUGCUGUC 3'
>bta-miR-101	NM_001191268	5319	-18.8
miRNA 3' AAGUCAAUAGUGUCAUGACAU 5'
||| | ||||:||||
target 5' --AAGUCUCCCCAGUGCUGUC 3'
>bta-miR-101	NM_001015535	2478	-17.3
miRNA 3' AAGUCAAUAGUGU--CAUGACAU- 5'
|| : ||:|||||
target 5' -------CUCUGGACGUGCUGUAC 3'
>bta-miR-101	NM_001145397	1182	-19.4
miRNA 3' AAGUCAAUAGUGUCAUGACAU 5'
| :||| || | ||:||||
target 5' CUGGGUUUUCUCUGUGCUGUC 3'
>bta-miR-101	NM_001024536	2462	-20.5
miRNA 3' AAGUC-AAUAGU-GUCAUGACAU 5'
:| ||:| : ||||:||||
target 5' --AGGCUUGUGGCCAGUGCUGUC 3'
>bta-miR-101	NM_001077979	1974	-18.2
miRNA 3' AAGUCAAUAGUGUCAUGACAU- 5'
||| ||:|||||
target 5' --------CCAC-GUGCUGUAC 3'
>bta-miR-101	NM_001191424	7106	-13.2
miRNA 3' AAGUCAAUAGUGUCAUGACAU 5'
||||:|||
target 5' -----------AAGUAUUGUU 3'
>bta-miR-101	NM_001191445	3971	-19.9
miRNA 3' AAGUCAAUAGUGUCAUGACAU- 5'
||| ||| ||||||||:
target 5' --GAGU--UCA-AGUACUGUGC 3'
>bta-miR-101	NM_001205356	2772	-15.5
miRNA 3' AAGUCAAUAGUGUCAUGACAU 5'
|||:||||
target 5' -----------AAGUGCUGUC 3'
>bta-miR-101	NM_001191470	6766	-16.7
miRNA 3' AAGUCAAUAGUGUCAUGACAU 5'
|||: |||||||
target 5' -------UUCAU-GUACUGUC 3'
>bta-miR-101	NM_001191478	3245	-20.5
miRNA 3' AAGUCAAUAG---UGUCAUGACAU 5'
||| |:|| :| ||:||||
target 5' -CCAGAUGUCAGUGCCGUGCUGUC 3'
>bta-miR-101	NM_001191543	8307	-15.9
miRNA 3' AAGUCAAUAGUGUCAUGACAU 5'
|| ||:||||
target 5' ---------AACUGUGCUGUU 3'
>bta-miR-101	NM_001205360	6529	-17.9
miRNA 3' AAGUCAAUAGUGU-CAUGACAU 5'
|| || || ||:||||
target 5' AUCUGUGAGCAGUUGUGCUGUU 3'
>bta-miR-101	NM_001191391	5708	-21.6
miRNA 3' AAGUCAAUAG-UGUCAUGACAU- 5'
|| || :|||||||||:
target 5' --AAGCU-UCUGCAGUACUGUGA 3'
>bta-miR-101	NM_001205373	2590	-19
miRNA 3' AAGUCAAUAGUGUCAUGACAU- 5'
||||:|||||
target 5' ----------CCAGUGCUGUAC 3'
>bta-miR-101	NM_001205393	7683	-18.9
miRNA 3' AAGUCAAUAGUG---UCAUGACAU- 5'
|| ||| |||:|||||
target 5' ---UGUAAGCACUUAAGUGCUGUAC 3'
>bta-miR-101	NM_001205398	3179	-20.1
miRNA 3' AAGUCAAUAGUGUCAUGACAU- 5'
|| ||||||||:
target 5' --------ACAGAGUACUGUGG 3'
>bta-miR-101	NM_001192645	3715	-18.8
miRNA 3' -AAG-UC-AAUAGUGU-CAUGACAU 5'
||| || || |:||| ||:||||
target 5' AUUCAAGCUUUUUACAUGUGCUGUU 3'
>bta-miR-101	NM_001206314	4846	-19.6
miRNA 3' AAGUCAAUAGUG-UCAUGACAU- 5'
||| || |||:|||||
target 5' ---UGUUCUCCUAAGUGCUGUAA 3'
>bta-miR-101	NM_001206072	6527	-17.3
miRNA 3' AAGUCAAUAGUGUCAUGACAU 5'
|| |: :||||||||
target 5' ---UGUGCUUUUAGUACUGUU 3'
>bta-miR-101	NM_001206089	4327	-16.5
miRNA 3' AAGUCAAUAGUGU--CAUGACAU- 5'
:| ||:|||||
target 5' ---------UGCUGUGUGCUGUAU 3'
>bta-miR-101	NM_001206103	4506	-21.8
miRNA 3' AAGUCAAUAGU---GUCAUGACAU- 5'
:||||| | ::||||||||
target 5' --AGGUUAUGAAAAUGGUACUGUAG 3'
>bta-miR-101	NM_001206153	6164	-20
miRNA 3' AAGUCAA-UAGUGUCAUGACAU- 5'
||| || ||:|: ||||||||
target 5' AUCAAUUGAUUAUUGUACUGUAU 3'
>bta-miR-101	NM_001205650	11529	-18.9
miRNA 3' AAGUCAAUAGUG--UCAUGACAU- 5'
||| |||:|||||
target 5' -------CUCAGGAAGUGCUGUAA 3'
>bta-miR-101	NM_001205669	2619	-15.8
miRNA 3' AAGUCAAUAGUGUCAUGACAU- 5'
|| |||||||:
target 5' ---------GAC-GUACUGUGA 3'
>bta-miR-101	NM_001206209	6657	-16.9
miRNA 3' AAGUCAAUA-GUGUCAUGACAU 5'
|:| ||: |||||||
target 5' -----AUGUACAUUGUACUGUU 3'
>bta-miR-101	NM_001206215	6868	-18.2
miRNA 3' AAGUCAAUAGUG--UCAUGACAU 5'
||||: | :|||||||
target 5' --AAGUUGCAAAGAGGUACUGUC 3'
>bta-miR-101	NM_001206412	5030	-21.5
miRNA 3' AAGUCAAUAGUG-UCAUGACAU 5'
|:|| :|| :|||||||
target 5' -GCGGUGGUCUCUGGUACUGUC 3'
>bta-miR-101	NM_001206413	5129	-16.4
miRNA 3' AAGUCAAUAGUGUCAUGACAU 5'
||| |:| |: |||||||
target 5' AUCAACUGUGAU-GUACUGUU 3'
>bta-miR-101	NM_001206420	2904	-18.2
miRNA 3' AAGUCAAUAGUGUCAUGACAU 5'
||| |: |||:||||
target 5' --GAGUGG-CG-AGUGCUGUU 3'
>bta-miR-101	NM_001205998	5389	-17.5
miRNA 3' AAGUCA-AUAGUGUCAUGACAU 5'
:|| |: : ||||||||
target 5' --AGGUGUGGGGGAGUACUGUC 3'
>bta-miR-101	NM_001205490	1183	-16.9
miRNA 3' -AAGUCAAUAGUGUCAUGACAU 5'
||||| :|: ||:||||
target 5' AUUCAG--GUU---GUGCUGUU 3'
>bta-miR-101	NM_001206263	3980	-14.4
miRNA 3' AAGUCAAUAGUGUCAUGACAU 5'
:| ||:||||
target 5' ---------UGC-GUGCUGUU 3'
>bta-miR-101	NM_001206014	5091	-23.9
miRNA 3' AAGUCAAUAGUGUCAUGACAU- 5'
|:||||||||||
target 5' --------ACGCAGUACUGUAA 3'
>bta-miR-101	NM_001206448	3276	-24.8
miRNA 3' AAGUCAAUAGUGUCAUGACAU- 5'
:||| | |||||||||||
target 5' -AUAGUGAAGACAGUACUGUAU 3'
>bta-miR-101	NM_001205517	2625	-19.6
miRNA 3' AAGUCAAUAGUGUCAUGACAU 5'
|:| :|| ||:||||
target 5' -CCGGCGGUCU--GUGCUGUU 3'
>bta-miR-101	NM_001192707	2358	-23.1
miRNA 3' AAGUCAAUAGUGUCAUGACAU 5'
||:|| :|| ||:||||
target 5' AUCGGUAGUCUGUGUGCUGUU 3'
>bta-miR-101	NM_001191274	4742	-18.1
miRNA 3' AAGUCAAU---AGUG-UCAUGACAU 5'
|:| || ||: |||:||||
target 5' -ACGGGUAACUUCGAGAGUGCUGUU 3'
>bta-miR-101	NM_001191536	3018	-18.8
miRNA 3' AAGUCAAUAG---UGUCAUGACAU 5'
||| :|| :| ||:||||
target 5' CUCAAG-GUCGUAGCUGUGCUGUU 3'
>bta-miR-101	NM_001083721	3352	-15
miRNA 3' AAGUCAAUAGUGUCAUGACAU- 5'
|| | |||:||||
target 5' -------UUCUCUGUAUUGUAA 3'
>bta-miR-101	NM_001206537	4540	-15.4
miRNA 3' AAGUCAAUAGUGUCAUGACAU- 5'
||| | | | |||||||:
target 5' -CCAG--AAC-CUGUACUGUGA 3'
>bta-miR-101	NM_001191542	4057	-18.4
miRNA 3' AAGUCAAUAGUG-UCAUGACAU 5'
|| :|:|| ||||:|||
target 5' ---CGUGGUUACGAGUAUUGUC 3'
>bta-miR-101	NM_001191507	4092	-23.9
miRNA 3' AAGUCAAUAGUGUCAUGACAU- 5'
||:|| |||||||||:
target 5' ----UUUGUCCCAGUACUGUGU 3'
>bta-miR-101	NM_001206534	5078	-20.6
miRNA 3' AAGUCAAUAGUG---UCAUGACAU- 5'
|:| : |:| |||:|||||
target 5' -CCGGGCGGCGCAGGAGUGCUGUAU 3'
>bta-miR-101	NM_001191528	4915	-15.4
miRNA 3' AAGUCAAUAGUGUCAUGACAU- 5'
||:|||||
target 5' ------------CGUGCUGUAC 3'
>bta-miR-101	NM_001206604	2624	-15.5
miRNA 3' AAGUCAAUAGUGU-CAUGACAU 5'
|:| : || ||:||||
target 5' -GCGGGAGGAACCUGUGCUGUU 3'
>bta-miR-101	NM_001097994	1834	-16.5
miRNA 3' AAGUCAAUAG---UGUCAUGACAU 5'
||| :| ||:||||
target 5' ------CAUCGAGGCUGUGCUGUC 3'
>bta-miR-101	NM_001206563	9906	-24.5
miRNA 3' -AAGUCAAUAGUGUCAUGACAU- 5'
||:|| || ||||||||||:
target 5' UUUUAG--AUGACAGUACUGUGA 3'
>bta-miR-101	NM_001206655	10326	-25.6
miRNA 3' AAGUCAAUAG--UGUCAUGACAU 5'
|||| ||| :||||:||||
target 5' CUCAGCCAUCCGGCAGUGCUGUC 3'
>bta-miR-101	NM_001206586	21755	-15.6
miRNA 3' AAGUCAAUAGUG--UCAUGACAU 5'
|:|| | || |||:||||
target 5' AUUAG--AACAGGAAGUGCUGUC 3'
>bta-miR-101	NM_001206697	4797	-12.5
miRNA 3' AAGUCAAUAGUGUCAUGACAU 5'
|| : |||:|||
target 5' ------AAUGGUUGUAUUGUC 3'
>bta-miR-101	NR_038137	868	-15.9
miRNA 3' AAGUCAAUAGUG-UCAUGACAU 5'
|| ||||||||
target 5' -------CUCGAAAGUACUGUU 3'
>bta-miR-101	NM_001206726	3914	-17.5
miRNA 3' AAGUCAAUAGUGU-CAUGACAU- 5'
||| |||||||:
target 5' ---------AACAUGUACUGUGA 3'
>bta-miR-101	NM_001206772	4697	-17.7
miRNA 3' -AAGUCAAUAGUGUCAUGACAU 5'
|| ||| || |||||||
target 5' UUUGAGUACUCU--GUACUGUU 3'
>bta-miR-101	NM_001206857	1216	-20.5
miRNA 3' -AAGUCAAUAGUGUCAUGACAU 5'
|||| |||| ||||||||
target 5' GUUCAUCGAUCA-AGUACUGUC 3'
>bta-miR-101	NM_001206809	2982	-13.6
miRNA 3' AAGUCAAUAGUGUCAUGACAU 5'
||:||||
target 5' ------------UGUGCUGUU 3'
>bta-miR-101	NM_001206870	3010	-16.1
miRNA 3' AAGUC-AAUAGUG-U---CAUGACAU 5'
||| ||||: : ||:||||
target 5' -CCAGCUUAUUUUAGGUUGUGCUGUC 3'
>bta-miR-101	NM_001206903	4185	-13.6
miRNA 3' AAGUCAAUAGUGUCAUGACAU 5'
|||||||
target 5' ------------UGUACUGUU 3'
>bta-miR-101	NM_001104969	1263	-22.6
miRNA 3' -AAGUCA--AUAGUGUCAUGACAU 5'
||||| |: ||| ||:||||
target 5' CUUCAGAAGUGACACUGUGCUGUC 3'
>bta-miR-101	NM_001206788	3054	-18.1
miRNA 3' AAGUCAAUAG-UGUCAUGACAU 5'
| | :|| :| ||:||||
target 5' -GCUGGAGUCUGCUGUGCUGUC 3'
>bta-miR-101	NM_001207031	6705	-28.2
miRNA 3' -AAGUCAAUAGUGU-CAUGACAU 5'
|||||||||:||| |||:|||
target 5' GUUCAGUUAUUACAGGUAUUGUU 3'
>bta-miR-101	NM_001206676	2697	-19.8
miRNA 3' AAGUCAAUAGUGU--CAUGACAU 5'
||||| :|:| | ||:||||
target 5' AUCAGUAGUUAAAAUGUGCUGUU 3'
>bta-miR-101	NM_001207061	6071	-23.2
miRNA 3' AAGUCAAUAGUGU---CAUGACAU 5'
|||| ||:||| |||||||
target 5' -ACAGUCAUUACAAUAGUACUGUU 3'
>bta-miR-101	NM_001242341	5614	-21.4
miRNA 3' AAGUCAAUAGUGUCAUGACAU 5'
:| |||:| ||:||||
target 5' --UGGCCAUCGCUGUGCUGUC 3'
>bta-miR-101	NM_001101048	4206	-11.8
miRNA 3' AAGUCAAUAGUGU--CAUGACAU 5'
| | |||:|||
target 5' --------CCUGAUUGUAUUGUU 3'
>bta-miR-101	NM_001077925	2509	-20.8
miRNA 3' AAGUCA--AUAGU-GUCAUGACAU- 5'
|||| |:|: | ||:|||||
target 5' CUCAGGCCUGUUUUCCGUGCUGUAU 3'
>bta-miR-101	NM_174660	1349	-14.6
miRNA 3' AAGUCAAUAGUGUCAUGACAU 5'
:| ||:||||
target 5' ---------GGC-GUGCUGUC 3'
>bta-miR-101	NM_001075642	4656	-14.7
miRNA 3' AAGUCAAUAGUGUCAUGACAU 5'
|| | ||:||||
target 5' -------UUCUCCGUGCUGUU 3'
>bta-miR-101	NM_001076512	883	-19.7
miRNA 3' AAGUCAAUAGUGUCAUGACAU- 5'
|| |||||||:
target 5' --------ACAGUGUACUGUGA 3'
>bta-miR-101	NM_001168706	851	-14.8
miRNA 3' AAGUCAAUAGUGU--CAUGACAU 5'
|| ||:||||
target 5' ---------GACUGUGUGCUGUU 3'
>bta-miR-101	NM_001046622	2136	-15.5
miRNA 3' AAGUCAAUAGUGUCAUGACAU 5'
||| : | | ||:||||
target 5' -GCAGGAG-C-CCGUGCUGUU 3'
>bta-miR-101	NM_001243311	7080	-23.6
miRNA 3' AAGUCAA-UAG---UGUCAUGACAU- 5'
||||| ||| || ||||||||
target 5' CUCAGUGAAUCUCCACUGUACUGUAA 3'
>bta-miR-101	NM_001243320	4880	-22.5
miRNA 3' AAGUCAAUAGUGUCAUGACAU 5'
||||||:||||
target 5' --------ACACAGUGCUGUC 3'
>bta-miR-101	NM_174657	1332	-14.2
miRNA 3' AAGUCAAUAGUGUCAUGACAU 5'
|| |||||||
target 5' ---------AAC-GUACUGUU 3'
>bta-miR-101	NM_001103222	2725	-15.6
miRNA 3' AAGUCAAUAGUG--UCAUGACAU 5'
|| |||| : ||||:|||
target 5' AUCUG-UAUCUUGAAGUAUUGUU 3'
>bta-miR-101	NM_001105614	5479	-20.2
miRNA 3' AAGUCAAUAGUGUCAUGACAU 5'
| :|||||||||
target 5' -------CUGGCAGUACUGUU 3'
>bta-miR-101	NM_001001161	1743	-16.2
miRNA 3' AAGUCAAUAGUGU-CAUGACAU 5'
:|| ||:||||
target 5' ---------UGCAUGUGCUGUC 3'
>bta-miR-101	NM_173885	4276	-14.9
miRNA 3' AAGUC-AAUAGU-GUCAUGACAU 5'
||| | || | ||:||||
target 5' -CCAGCUCUUCCCCUGUGCUGUU 3'
>bta-miR-101	NM_001109961	2243	-18.4
miRNA 3' AAGUCAAUAGUGUCAUGACAU- 5'
|:||||||||
target 5' ----------UCGGUACUGUAA 3'
>bta-miR-101	NM_001075121	3198	-16.5
miRNA 3' AAGUCAAUAGUG-UCAUGACAU 5'
:|| :|||||||
target 5' ------CGUCCUUGGUACUGUU 3'
>bta-miR-101	NM_001101962	1800	-16.6
miRNA 3' AAGUCAAUAGUGUCAUGACAU 5'
||| ||:||||
target 5' --------GCAC-GUGCUGUU 3'
>bta-miR-101	NM_001102218	3789	-17.6
miRNA 3' AAGUC-AAUAG-UGUCAUGACAU 5'
|| ||: ||||||:|||
target 5' --GAGCUUGAAAACAGUAUUGUU 3'
>bta-miR-101	NM_001083650	3051	-17.5
miRNA 3' AAGUCAAUAGUGUCAUGACAU 5'
|||||||||
target 5' ----------CCAGUACUGUU 3'
>bta-miR-101	NM_001206874	6835	-22.4
miRNA 3' AAGUCAAUAGUGUCAUGACAU- 5'
||| |||| |||:||||
target 5' -CCAG--AUCAGUGUAUUGUAG 3'
>bta-miR-101	NM_001101967	2808	-19.8
miRNA 3' AAGUCAAUAGUGU-CAUGACAU 5'
||:|| ||:||||
target 5' -------CUCGCAGGUGCUGUU 3'
>bta-miR-101	NM_001113718	625	-15.2
miRNA 3' AAGUCAAUAGUGUCAUGACAU- 5'
| | ||:|||||
target 5' --------CCCCUGUGCUGUAC 3'
>bta-miR-101	NM_001046261	1637	-19.4
miRNA 3' AAGUCAAUAGUGU--CAUGACAU 5'
||:| | :|| ||:||||
target 5' GUCGGAGAGGGCAACGUGCUGUU 3'
>bta-miR-101	NM_001024497	2693	-16.8
miRNA 3' AAGUCA--AUAG--UG-UCAUGACAU 5'
|| |:| :| :|||||||
target 5' --GAGGUGUGUGGAGCUGGUACUGUC 3'
>bta-miR-101	NM_001081604	4702	-15.5
miRNA 3' AAGUCAAUAGUGUCAUGACAU 5'
|||:||||
target 5' -----------AAGUGCUGUC 3'
>bta-miR-101	NM_001046345	3211	-20.6
miRNA 3' AAGUCAA-UAGUGUCAUGACAU 5'
||| ||: ||||:||||
target 5' -CCAGCAGAUU-CAGUGCUGUU 3'
>bta-miR-101	NM_001101982	1147	-17
miRNA 3' AAGUCAAUAGUG-UCAUGACAU 5'
||| :|||||||
target 5' ------GAUCUCUGGUACUGUC 3'
>bta-miR-101	NM_001076185	1788	-15.7
miRNA 3' AAGUCAA-UAGUGUCAUGACAU 5'
||| :|| ||:||||
target 5' -GCAGCGAGUC---GUGCUGUU 3'
>bta-miR-101	NM_001082457	2227	-14.3
miRNA 3' AAGUCAAUAGUGU-CAUGACAU 5'
:| ||:||||
target 5' ---------UGCUCGUGCUGUC 3'
>bta-miR-101	NM_001099014	2303	-17.4
miRNA 3' AAGUCAAUAGUGUCAUGACAU- 5'
|:| |||||||||
target 5' -------UUUAAAGUACUGUAC 3'
>bta-miR-101	NM_001113256	614	-22.8
miRNA 3' AAGUCAAUAGUGUCAUGACAU 5'
| :|| | ||||||||||
target 5' CUGGGUCUUGACAGUACUGUC 3'
>bta-miR-101	NM_001206321	2170	-23.3
miRNA 3' AAGUCAAUAGUGUCAUGACAU- 5'
||| : ::||||||||||
target 5' -CCAGAGGCUGCAGUACUGUAC 3'
>bta-miR-101	NM_001102250	2074	-21.8
miRNA 3' AAGUCAAUAGUGUCAUGACAU- 5'
| |||||:|||||
target 5' -------UUGACAGUGCUGUAG 3'
>bta-miR-101	NM_001046600	2748	-22.5
miRNA 3' AAGUCAAUAGUGUCAUGACAU 5'
||||||:||||
target 5' --------ACACAGUGCUGUC 3'
>bta-miR-101	NM_001035272	3449	-15.3
miRNA 3' AAGUCAA-UAGUGUCAUGACAU 5'
||| ||: ||:||||
target 5' ---CGUUAAUUU--GUGCUGUU 3'
>bta-miR-101	NM_001078097	3914	-15.1
miRNA 3' AAGUCAAUAG---UGU-CAUGACAU- 5'
||||: : |||||||:
target 5' ----AUUAUUCUUGAAUGUACUGUGA 3'
>bta-miR-101	NM_001035273	1714	-16.2
miRNA 3' -AAGUCAAUAGUGUCAUGACAU- 5'
||| | | | |||||||:
target 5' GUUCUGGGA-CUU-GUACUGUGC 3'
>bta-miR-101	NM_001040522	1648	-18.8
miRNA 3' -AAGUCAAUAGUGU--CAUGACAU- 5'
|||:| ||| :| |||:||||
target 5' UUUCGGGAAUC-UAAUGUAUUGUAA 3'
>bta-miR-101	NM_001076210	1296	-17.6
miRNA 3' AAGUCAAUAGUGU-CAUGACAU- 5'
||::|| |||:||||
target 5' ------AAUUGCAGGUAUUGUAC 3'
>bta-miR-101	NM_001035275	1334	-19.7
miRNA 3' AAGUCAAUAGUGUCAUGACAU 5'
|:|| |||||:|||
target 5' -----AUGUC-CAGUAUUGUU 3'
>bta-miR-101	NM_001102269	3124	-14.8
miRNA 3' AAGUCAAUAGUGUCAUGACAU- 5'
||||:||||
target 5' -----------AAGUAUUGUAU 3'
>bta-miR-101	NM_001114511	1561	-22.2
miRNA 3' AAGUCAAUAGUGUCAUGACAU- 5'
|||: || ||:|||||
target 5' ---UGUUG-CAGUGUGCUGUAU 3'
>bta-miR-101	NM_001076295	1156	-17.8
miRNA 3' AAGUCAAU--AGUGUCAUGACAU- 5'
||| |: || |||||||:
target 5' -GCAGCUGCUUCU--GUACUGUGU 3'
>bta-miR-101	NM_001099066	3541	-15.5
miRNA 3' AAGUCAAUAGUGU-CAUGACAU 5'
|::| |||||||
target 5' -------UUUGCUUGUACUGUU 3'
>bta-miR-101	NM_001099067	3093	-18.5
miRNA 3' AAGUCAA-UAGUGU-CAUGACAU- 5'
:||| :|: | |||:||||
target 5' --UGGUUUGUUUGAAGUAUUGUAU 3'
>bta-miR-101	NM_001110772	4356	-19.3
miRNA 3' AAGUCAAUAGUGUCAUGACAU- 5'
|| |||:|||||
target 5' -------UUCUUAGUGCUGUAU 3'
>bta-miR-101	NM_001076233	2022	-16.7
miRNA 3' AAGUCAAUAGUGU-CAUGACAU 5'
|:|| | ||:||||
target 5' -----AUGUCCCUUGUGCUGUC 3'
>bta-miR-101	NM_001035299	2183	-15
miRNA 3' AAGUCAAUAGUGUCAUGACAU 5'
|| ||:||||
target 5' -------UUCUUUGUGCUGUC 3'
>bta-miR-101	NM_001078161	3759	-14
miRNA 3' AAGUCAAUAGUGU--CAUGACAU 5'
|| |||||||
target 5' ---------AACCCUGUACUGUC 3'
>bta-miR-101	NM_001077846	4249	-19.2
miRNA 3' AAGUCAAUAGUGUCAUGACAU 5'
| ||||||||
target 5' --------ACUGAGUACUGUU 3'
>bta-miR-101	NM_001078125	1931	-16.5
miRNA 3' AAGUCAAUAGUGUCAUGACAU- 5'
|| ||:|||||
target 5' -------UUCUAUGUGCUGUAC 3'
>bta-miR-101	NM_001243290	5881	-23.7
miRNA 3' AAGUCAAUAGUGU-CAUGACAU- 5'
:||||| ||||||||
target 5' ------AGUCACAUGUACUGUAA 3'
>bta-miR-101	NM_001083729	3046	-15.7
miRNA 3' -AAGUCAAUAGUGUCAUGACAU 5'
|| || || | |||:|||
target 5' AUUGAGCCAUGAGUGUAUUGUU 3'
>bta-miR-101	NM_001035309	1786	-16.7
miRNA 3' AAGUCAAUAGUGUCAUGACAU 5'
||| ||:||||
target 5' --------CCAC-GUGCUGUC 3'
>bta-miR-101	NM_001075484	2032	-18.9
miRNA 3' AAGUCAAUAGUGUCAUGACAU 5'
| |||:||||
target 5' --------GCUGAGUGCUGUC 3'
>bta-miR-101	NM_001046428	1837	-24
miRNA 3' AAGUCAAUAGUGUCAUGACAU- 5'
:||| |||||:|||||
target 5' --UGGUUCA-ACAGUGCUGUAC 3'
>bta-miR-101	NM_001076832	3281	-13.2
miRNA 3' AAGUCAAUAGUGU-CAUGACAU 5'
||| |: |||:|||
target 5' -----CUAUGAUUUGUAUUGUU 3'
>bta-miR-101	NM_001083495	2164	-17
miRNA 3' AAGUCAAUAGUGUCAUGACAU- 5'
||||||||:
target 5' -----------AAGUACUGUGA 3'
>bta-miR-101	NM_001035107	2056	-22
miRNA 3' AAGUCAAUAGUGUCAUGACAU- 5'
:||||||||||
target 5' ---------GGCAGUACUGUAG 3'
>bta-miR-101	NM_001035424	3618	-25.2
miRNA 3' AAGUCAA-UAGUGUCAUGACAU 5'
|||| || |||||:||||
target 5' AUCAGCCCAUGACAGUGCUGUU 3'
>bta-miR-101	NM_001083765	2453	-14.6
miRNA 3' AAGUCAAUAGUGUCAUGACAU 5'
:|| ||: ||:||||
target 5' -AUAG--AUUU--GUGCUGUC 3'
>bta-miR-101	NM_001076023	1624	-18.2
miRNA 3' AAGUCAAUAGUG-UCAUGACAU- 5'
:|| ||||||||:
target 5' --------CUACGAGUACUGUGU 3'
>bta-miR-101	NM_001097573	4036	-13.2
miRNA 3' AAGUCAAUAGUGUCAUGACAU 5'
||||:|||
target 5' -----------AAGUAUUGUU 3'
>bta-miR-101	NM_001101837	5580	-20.1
miRNA 3' AAGUCAAUAGUGUCAUGACAU 5'
:||||:||||
target 5' ---------AGCAGUGCUGUU 3'
>bta-miR-101	NM_001102093	2561	-16.1
miRNA 3' AAGUCAA-UAGUGUCAUGACAU 5'
||:| :| :| ||:||||
target 5' CUCGGAACGU-GC-GUGCUGUC 3'
>bta-miR-101	NM_001046223	1416	-17.6
miRNA 3' AAGUCAAUAGUGUCAUGACAU 5'
||| |:| : |||||||
target 5' -GCAGGUGUGGAUGUACUGUC 3'
>bta-miR-101	NM_001076551	2694	-24.4
miRNA 3' AAGUCAAUAGUGUCAUGACAU- 5'
|:|||| |||||||:
target 5' -----AUGUCACUGUACUGUGA 3'
>bta-miR-101	NM_001099175	2864	-21.3
miRNA 3' AAGUCAAUAGUGUCAUGACAU 5'
||| |||| ||:||||
target 5' -GCAGCC-UCACCGUGCUGUC 3'
>bta-miR-101	NM_001102492	3877	-15.7
miRNA 3' AAGUCAAUAGUGUCAUGACAU- 5'
|| |||||||:
target 5' ---------AAC-GUACUGUGA 3'
>bta-miR-101	NM_001105332	2764	-18.7
miRNA 3' AAGUCAAUAGUG---UCAUGACAU 5'
|||| |||:||||
target 5' -------CUCACUGGAGUGCUGUC 3'
>bta-miR-101	NM_001045987	2319	-16.4
miRNA 3' AAGUCAAUAGUGUCAUGACAU 5'
| |||: || ||:||||
target 5' -ACUGUUG--AC-GUGCUGUU 3'
>bta-miR-101	NM_001101850	2569	-17.9
miRNA 3' AAGUCAAU--AGUGUCAUGACAU 5'
||| || ||: :|||||||
target 5' AUCA--UAGCUCGAGGUACUGUU 3'
>bta-miR-101	NM_001076881	3249	-17.1
miRNA 3' AAGUCAAUAGUGUCAUGACAU- 5'
| ||:|||||
target 5' ---------AAGUGUGCUGUAU 3'
>bta-miR-101	NM_001105638	7423	-19.4
miRNA 3' -AAGUCA-AUA-GUGUCAUGACAU- 5'
|||:| |:| | | ||:|||||
target 5' AUUCGGGAUGUGC-CUGUGCUGUAC 3'
>bta-miR-101	NM_001075798	4259	-13.2
miRNA 3' AAGUCAAUAGUGUCAUGACAU 5'
| |||:|||
target 5' ---------AAGUGUAUUGUC 3'
>bta-miR-101	NM_001101856	2593	-21
miRNA 3' AAGUCAAUAGUG-U---CAUGACAU- 5'
|||||: ||| : |||||||:
target 5' -CCAGUUG-CACAGUCUGUACUGUGA 3'
>bta-miR-101	NM_001103244	2709	-19.5
miRNA 3' AAGUCAAUAGUGUCAUGACAU 5'
|||| |:|: ||:||||
target 5' AUCAGAUGUU---GUGCUGUC 3'
>bta-miR-101	NM_001199074	3329	-20.2
miRNA 3' AAGUCAAUAGUGUCAUGACAU- 5'
||||||: : ||:|||||
target 5' CUCAGUUG---U-GUGCUGUAA 3'
>bta-miR-101	NM_001076888	3269	-19.4
miRNA 3' AAGUCAAUAGUGUCAUGACAU- 5'
|||| | ||:|||||
target 5' -----CUAUC-CUGUGCUGUAC 3'
>bta-miR-101	NM_001192568	4808	-15.5
miRNA 3' AAGUCAAUAGUGUCAUGACAU 5'
: ||:||||
target 5' ---------AGGUGUGCUGUU 3'
>bta-miR-101	NM_001034249	1503	-15.3
miRNA 3' AAGUCAAUAGUGU-CAUGACAU 5'
:|| ||:||||
target 5' --------CUACUUGUGCUGUC 3'
>bta-miR-101	NM_001103249	2670	-16.2
miRNA 3' AAGUCAAUAGUGU-CAUGACAU 5'
:|| ||:||||
target 5' ---------UGCAGGUGCUGUC 3'
>bta-miR-101	NM_001101862	2410	-17.7
miRNA 3' AAGUCAAUAGUGU-CAUGACAU 5'
|:|::| |||||||
target 5' -----AUGUUGCCUGUACUGUC 3'
>bta-miR-101	NM_001102515	5647	-16.1
miRNA 3' AAGUCAAUAGUGUCAUGACAU 5'
| || ||:||||
target 5' -------UUGACUGUGCUGUU 3'
>bta-miR-101	NM_001102517	4757	-17.1
miRNA 3' AAGUCAAUA-GU--GUCAUGACAU- 5'
|:| || |||||:||||
target 5' -----CUGUACAGUCAGUAUUGUAU 3'
>bta-miR-101	NM_001075818	1441	-17.6
miRNA 3' AAGUCAAUAGUGUCAUGACAU 5'
||| : ||| ||:||||
target 5' -GCAG--G-CACCGUGCUGUU 3'
>bta-miR-101	NM_001076331	3470	-17.3
miRNA 3' AAGUCAAUAGUGUCAUGACAU 5'
||||:||||
target 5' ----------UCAGUGCUGUU 3'
>bta-miR-101	NM_001076332	1267	-19
miRNA 3' AAGUCAAUAGUGUCAUGACAU 5'
| |||:||||
target 5' --------CCUGAGUGCUGUU 3'
>bta-miR-101	NM_001105359	1670	-19.3
miRNA 3' AAGUCAAUAGUGUCAUGACAU- 5'
||||: |||||||:
target 5' ------AAUCAU-GUACUGUGU 3'
>bta-miR-101	NM_001034778	1138	-17.8
miRNA 3' AAGUCAAUAGUGUCAUGACAU 5'
|:| :|| ||:||||
target 5' -CCGGGAGUC---GUGCUGUC 3'
>bta-miR-101	NM_001102137	3262	-17
miRNA 3' -AAGUCAAUAGUGUCAUGACAU 5'
|| | | || ||:||||
target 5' AUUGUGGC-UGACUGUGCUGUU 3'
>bta-miR-101	NM_001103274	2549	-15.8
miRNA 3' AAGUCAAUAGUG--UCAUGACAU- 5'
|| ||||:||||
target 5' --------CCAAGAAGUAUUGUAU 3'
>bta-miR-101	NM_001034242	1892	-16.4
miRNA 3' AAGUCA---AU--AGU-GU-CAUGACAU 5'
||||| || || || |||:|||
target 5' AUCAGUGGUUAUUUCCUCAUGUAUUGUC 3'
>bta-miR-101	NM_001103277	2352	-18.6
miRNA 3' AAGUCAAUAGUGU-CAUGACAU- 5'
|||:: |||||||:
target 5' -------UUCAUGCGUACUGUGA 3'
>bta-miR-101	NM_001102145	2923	-22.3
miRNA 3' AAGUCAAUAGUGUCAUGACAU- 5'
||| ||| ::||||||||
target 5' -CCAGCCAUCCUGGUACUGUAG 3'
>bta-miR-101	NM_001103173	8263	-20.6
miRNA 3' -AAGUCAA-U--AGU-GUCAUGACAU- 5'
||||| : || :||||||||:
target 5' UUUCAGGACGAAUCUUUAGUACUGUGG 3'
>bta-miR-101	NM_001076024	3059	-15.5
miRNA 3' AAGUCAAUAGUGUCAUGACAU 5'
|||:||||
target 5' -----------AAGUGCUGUU 3'
>bta-miR-101	NM_001075326	1970	-16.3
miRNA 3' AAGUCAAUAGUGUCAUGACAU 5'
|| | |||:||||
target 5' -----CUAGGAGAGUGCUGUC 3'
>bta-miR-101	NM_001076875	2138	-16.4
miRNA 3' AAGUCAAUAGUGUCAUGACAU 5'
|| | ::| ||:||||
target 5' --GAGGCACUGCUGUGCUGUC 3'
>bta-miR-101	NM_001078099	2463	-18.7
miRNA 3' AAGUCA---AUAGUGUCAUGACAU 5'
:|| |:|| ||:||||
target 5' --AGGUGGAUGUCUUUGUGCUGUU 3'
>bta-miR-101	NM_001046275	2465	-15.1
miRNA 3' AAGUCAAUAG-UGU--CAUGACAU 5'
||||: |: |||:|||
target 5' --AAGUUGGAAAUGCUGUAUUGUU 3'
>bta-miR-101	NM_001080246	3059	-16.5
miRNA 3' AAGUCAAUAG---UGU--CAUGACAU 5'
| ||| || :| ||:||||
target 5' AUGUGUUCUCGGAGCCCCGUGCUGUC 3'
>bta-miR-101	NM_001014960	1222	-21.5
miRNA 3' AAGUCAAUAGUGUCAUGACAU 5'
||||| ||:||||
target 5' ------AAUCACUGUGCUGUU 3'
>bta-miR-101	NM_001077980	2707	-18.5
miRNA 3' -AAGU-CAAUAGUG--UCAUGACAU- 5'
||| ||| |: |||||||||
target 5' AUUCUUGUUUAAAUAGAGUACUGUAC 3'
>bta-miR-101	NM_001077981	3105	-16.2
miRNA 3' AAGUCAAUAGUGUCAUGACAU 5'
:||| ||||:|||
target 5' ------AGUCA-AGUAUUGUU 3'
>bta-miR-101	NM_001075334	2368	-16.2
miRNA 3' AAGUCAAUAGUGUCAUGACAU- 5'
|| |||||||:
target 5' -------UUCUGUGUACUGUGC 3'
>bta-miR-101	NM_001076107	2318	-16
miRNA 3' AAGUCAAUAGUGUCAUGACAU 5'
:|| | | ||:||||
target 5' --AGGUGGCCCCUGUGCUGUU 3'
>bta-miR-101	NM_001045884	2248	-16.9
miRNA 3' AAGUCAAUAGUGUCAUGACAU 5'
||| || ||:||||
target 5' -ACAGCC-UCU--GUGCUGUU 3'
>bta-miR-101	NM_001076941	3125	-15.5
miRNA 3' AAGUCAAUAGUGUCAUGACAU 5'
:|| : : ||||:|||
target 5' --GGGUGGGGGGAGUAUUGUC 3'
>bta-miR-101	NM_001098906	1202	-15.4
miRNA 3' AAGUCAAUAGUGU--CAUGACAU 5'
||| | | ||:||||
target 5' --GAGUCCCCUGACCGUGCUGUU 3'
>bta-miR-101	NM_001037617	1210	-18.1
miRNA 3' AAGUCAAUAGUGUCAUGACAU- 5'
:| |||||||:
target 5' --------AUAGUGUACUGUGG 3'
>bta-miR-101	NM_001075601	2774	-15.5
miRNA 3' AAGUCAAUAGUGUCAUGACAU- 5'
|: ||:|||||
target 5' ---------AAUUGUGCUGUAG 3'
>bta-miR-101	NM_001076370	1305	-19.4
miRNA 3' AAGUCAAUAGU--GUCAUGACAU- 5'
||||| | | |||:||||
target 5' CUCAGUGACCUCUCUGUAUUGUAA 3'
>bta-miR-101	NM_001080263	2057	-19.3
miRNA 3' AAGUCAAUAGUGUCAUGACAU- 5'
|: |||:|||||
target 5' --------CCGGAGUGCUGUAU 3'
>bta-miR-101	NM_001037623	1592	-23.4
miRNA 3' AAGUCAAUAGUGUCAUGACAU 5'
|:||| :|: ||||:|||
target 5' AUUAGUAGUUUGAGUAUUGUU 3'
>bta-miR-101	NM_001034559	2523	-18.3
miRNA 3' AAGUCAAUAGUGUCAUGACAU 5'
|||| ||||||||
target 5' ------GAUCA-AGUACUGUU 3'
>bta-miR-101	NM_001038078	2062	-24.8
miRNA 3' AAGUCAAUA-GUGUCAUGACAU- 5'
:|||| :||:||||||||
target 5' --AGGUUAACUACGGUACUGUAG 3'
>bta-miR-101	NM_001101911	3722	-18.8
miRNA 3' AAGUCA---AUAGUGUCAUGACAU- 5'
:|| |: :|||:|||||
target 5' --AGGUGCCUGGUUUAGUGCUGUAA 3'
>bta-miR-101	NM_001101925	2506	-15.5
miRNA 3' AAGUCAAUAGUGUCAUGACAU 5'
|||:||||
target 5' -----------AAGUGCUGUU 3'
>bta-miR-101	NM_001037463	3463	-11.3
miRNA 3' AAGUCAAUAGUGUCAUGACAU 5'
|||:|||
target 5' ------------UGUAUUGUC 3'
>bta-miR-101	NM_001110440	2616	-22.5
miRNA 3' AAGUCAAUAGUGUCAUGACAU- 5'
:|||||||||||
target 5' --------AUACAGUACUGUAU 3'
>bta-miR-101	NM_001075621	2432	-16.5
miRNA 3' AAGUCA---A--U--AGUG-UCAUGACAU 5'
||||| | | |:|: ||||||||
target 5' AUCAGUUGCUGAAACUUAUGAGUACUGUU 3'
>bta-miR-101	NM_001075622	2291	-19.9
miRNA 3' AAGUCAAUAGUGUCAUGACAU- 5'
|:| |:| || |||||||:
target 5' AUUACCUGUGACUGUACUGUGU 3'
>bta-miR-101	NM_001038531	2161	-20.7
miRNA 3' AAGUCAAUAGUGUCAUGACAU 5'
||: |||:|| ||:||||
target 5' GUCGUCUAUUAC-GUGCUGUU 3'
>bta-miR-101	NM_001046311	3539	-16.8
miRNA 3' -AAGUCAAUAGUGUCAUGACAU 5'
|||||| : |||||||
target 5' AUUCAGUGA-U---GUACUGUU 3'
>bta-miR-101	NM_001080286	3872	-23.3
miRNA 3' AAGUCAAUAGUGUCAUGACAU- 5'
:|||| |||||||:
target 5' ------AGUCACUGUACUGUGA 3'
>bta-miR-101	NM_001035295	2205	-19.7
miRNA 3' AAGUCAA-UAGUGUCAUGACAU- 5'
||| ||: :||||||||
target 5' -GCAGGACAUU--GGUACUGUAA 3'
>bta-miR-101	NM_001040584	914	-18.6
miRNA 3' AAGUCAAUAGUGU--CAUGACAU 5'
|||| | ||:||||
target 5' -----AUAUCUGAGGGUGCUGUU 3'
>bta-miR-101	NM_001076400	1281	-19.6
miRNA 3' AAGUCAAUAGUG-UCAUGACAU- 5'
||| ||||||||:
target 5' ------GAUCUCAAGUACUGUGA 3'
>bta-miR-101	NM_001038542	1532	-16.6
miRNA 3' AAGUCAAUAGUGU-CAUGACAU 5'
||: ||| ||:||||
target 5' ----AUUGCCACCUGUGCUGUC 3'
>bta-miR-101	NM_001080293	3166	-17.5
miRNA 3' AAGUCAAUAGUGUCAUGACAU- 5'
||| | ||||||||
target 5' ------AAUC-CCGUACUGUAU 3'
>bta-miR-101	NM_001102201	3937	-16.1
miRNA 3' AAGUCAAUAGUGU-CAUGACAU- 5'
|| |:| | |||||||:
target 5' --AAG-UGUGAGUUGUACUGUGA 3'
>bta-miR-101	NM_001035474	2894	-22.6
miRNA 3' AAGUCAAUAGUGUCAUGACAU 5'
||||| ||||:||||
target 5' ----UUUAUCCCAGUGCUGUU 3'
>bta-miR-101	NM_001078032	1621	-17.9
miRNA 3' AAGUCAAUAGUGU--CAUGACAU 5'
:||| :| ||:||||
target 5' --AGGUUCUAGCUCUGUGCUGUU 3'
>bta-miR-101	NM_001035476	1429	-22.1
miRNA 3' -AAGUCAAUAG-UGUCAUGACAU- 5'
|| ||||| | :||||||||
target 5' AUUGUGUUAUAAAGGGUACUGUAC 3'
>bta-miR-101	NM_001075389	1199	-17.6
miRNA 3' AAGUCAAUAGUGU--CAUGACAU- 5'
:|| ||:|||||
target 5' --------AUACUUUGUGCUGUAG 3'
>bta-miR-101	NM_001035481	2156	-15.5
miRNA 3' AAGUCAAUAGUGUCAUGACAU 5'
|||:||||
target 5' -----------AAGUGCUGUU 3'
>bta-miR-101	NM_001046332	2084	-14.5
miRNA 3' -AAGUCAAUAGUGUCAUGACAU 5'
|| ||| ||: |||:|||
target 5' UUUGAGUAAUUGU-GUAUUGUC 3'
>bta-miR-101	NM_001083398	1090	-18.9
miRNA 3' AAGUCAAUAGUGUCAUGACAU- 5'
||||:|||||
target 5' ----------UCAGUGCUGUAU 3'
>bta-miR-101	NM_001101960	3957	-15.8
miRNA 3' AAGUCAAUAGUGUCAUGACAU 5'
||| ||||:|||
target 5' -------UUCAAAGUAUUGUU 3'
>bta-miR-101	NR_031056	98	-21
miRNA 3' AAGUCAAUA-GUGUCAUGACAU 5'
|||| || || |||:|||
target 5' AUCAGGUAGGCAGUGUAUUGUU 3'
>bta-miR-101	NR_031060	88	-20.9
miRNA 3' AAGUCAAUAGUGUCAUGACAU 5'
| :||| || |||:|||
target 5' AUGGGUUGGCAGUGUAUUGUU 3'
>bta-miR-101	NR_031360	119	-12.5
miRNA 3' AAGUCAAUAGUGUCAUGACAU 5'
:||| : |||:|||
target 5' -GUAGUAAGUU--GUAUUGUU 3'
>bta-miR-101	NM_001105490	1415	-13.4
miRNA 3' AAGUCAAUAGUG-UCAUGACAU 5'
|| ||||:|||
target 5' --------CCAGAAGUAUUGUC 3'
>bta-miR-101	NM_001080361	1366	-12.9
miRNA 3' AAGUCAAUAGUGUCAUGACAU- 5'
|||:||||
target 5' ------------UGUAUUGUAU 3'
>bta-miR-101	NM_001080371	844	-20.4
miRNA 3' AAGUCAAUAGUGUCAUGACAU- 5'
||| :|| |||||||:
target 5' --AAGUAGUCU--GUACUGUGA 3'
>bta-miR-101	NM_001103104	3136	-19.8
miRNA 3' AAGUCAAUAGUGUCAUGACAU 5'
| :||: |||:||||
target 5' ---CGGGGUCG-AGUGCUGUC 3'
>bta-miR-101	NR_031362	87	-17.8
miRNA 3' AAGUCAAUAGUGUCAUGACAU 5'
|| | |||||||:
target 5' ------GAUGAGUGUACUGUG 3'
>bta-miR-101	NR_031363	98	-17.7
miRNA 3' AAGUCAAUAGUGUCAUGACAU- 5'
| || |:| |||||||||
target 5' UUGAGACCUUAAAGUACUGUAG 3'
>bta-miR-101	NR_030790	72	-19.9
miRNA 3' AAGUC---AAUAGUGU--CAUGACAU- 5'
||| |||||| : |||:||||
target 5' -ACAGCACUUAUCAGGUUGUAUUGUAA 3'
>bta-miR-101	NR_031123	83	-22.3
miRNA 3' AAGUCAAUAGUGUCAUGACAU- 5'
:||||||||||:
target 5' --------GUACAGUACUGUGA 3'
>bta-miR-101	NM_001105656	1362	-14.3
miRNA 3' AAGUCAAUAGUGUCAUGACAU 5'
||| || ||||:|||
target 5' -CCAGC-AUA--AGUAUUGUC 3'
>bta-miR-101	NR_031134	95	-14.3
miRNA 3' AAGUCAAUAGUGUCAUGACAU 5'
|| ||:||||
target 5' ---------GAC-GUGCUGUC 3'
>bta-miR-101	NR_030883	85	-15.9
miRNA 3' -AAGUCA-AUA-GUGUCAUGACAU 5'
||||| || : ||:||||
target 5' AUUCAGGAUAGGUUGUGUGCUGUC 3'
>bta-miR-101	NR_030901	74	-18.7
miRNA 3' AAGUCAAUAGUGUCAUGACAU- 5'
|||||||||:
target 5' -----------CAGUACUGUGG 3'
>bta-miR-101	NR_031164	55	-15.4
miRNA 3' AAGUCAAUAGU---GU-CAUGACAU- 5'
| || ||: :: ||:|||||
target 5' -ACUGUGCUCGUGGUGUGUGCUGUAC 3'
>bta-miR-101	NM_001099186	2892	-15.4
miRNA 3' -AAG-UCAAUAGUGUCAUGACAU 5'
||| || |||: |||:|||
target 5' AUUCAAGAUAUUUUUGUAUUGUU 3'
>bta-miR-101	NM_001242584	1907	-15.9
miRNA 3' AAGUCAAUAGUGUCAUGACAU 5'
|| ||:||||
target 5' ---------AACUGUGCUGUC 3'
>bta-miR-101	NR_030930	77	-14.4
miRNA 3' AAGUCAAUAGUGU--CAUGACAU 5'
||| |||:|||
target 5' --------ACACCAUGUAUUGUC 3'
>bta-miR-101	NR_030931	73	-12.2
miRNA 3' AAGUCAAUAGUGUCAUGACAU 5'
:|: |||:|||
target 5' ------AGUUU--GUAUUGUU 3'
>bta-miR-101	NM_001099208	3563	-21.8
miRNA 3' AAGUCAA-UAGUGUCAUGACAU- 5'
||| :||| ||:|||||
target 5' -CCAGGGAGUCAGCGUGCUGUAU 3'
>bta-miR-101	NM_001105021	1986	-21.6
miRNA 3' AAGUCAAUAGUGUCAUGACAU 5'
||| ||| | ||:||||
target 5' -ACAGGCAUCUCUGUGCUGUU 3'
>bta-miR-101	NM_001243335	3721	-18.9
miRNA 3' AAGUCAAUAGU-G-UCAUGACAU- 5'
|||: | ||||||||:
target 5' ------CAUCGGCGAGUACUGUGA 3'
>bta-miR-101	NM_001035398	1753	-14.6
miRNA 3' AAGUCAAUAG-UGU--CAUGACAU- 5'
||| ||: || |||:||||
target 5' AUCAAA-AUUGACUUUGUAUUGUAC 3'
>bta-miR-101	NR_030944	84	-18.1
miRNA 3' AAGUCAAUAGUGUCAUGACAU 5'
:||| :|: ||:||||
target 5' -GUAGUAGUUU--GUGCUGUU 3'
>bta-miR-101	NM_001105036	1969	-21.3
miRNA 3' AAGUCAA-UAGUGUCAUGACAU 5'
||| || :|||||:|||
target 5' -ACAGCUCAUGGCAGUAUUGUU 3'
>bta-miR-101	NM_001102535	4325	-19.6
miRNA 3' AAGUCAAUAGUGUCAUGACAU- 5'
|| ||||||||:
target 5' --------CCAGAGUACUGUGC 3'
>bta-miR-101	NR_030962	77	-17
miRNA 3' AAGUCAAUAGUG-UCAUGACAU 5'
| :| || |||:||||
target 5' CUGGGGGCUCCAAAGUGCUGUU 3'
>bta-miR-101	NR_031318	65	-16.1
miRNA 3' AAGUCAAUAGUGUCAUGACAU 5'
:|| |:| |||:||||
target 5' -CUAGGUGUG--AGUGCUGUU 3'
>bta-miR-101	NM_001104611	1713	-16.9
miRNA 3' AAGUCAAUAGUG-U---CAUGACAU- 5'
||| ||| | ||:|||||
target 5' --AAGUGC-CACAAAUUGUGCUGUAC 3'
>bta-miR-101	NM_001103303	2972	-16.8
miRNA 3' AAGUCAAUAGUGUCAUGACAU 5'
||| || ||:||||
target 5' -ACAG---UCUUUGUGCUGUU 3'
>bta-miR-101	NR_031249	75	-15.5
miRNA 3' AAGUCAAUAGUGUCAUGACAU 5'
| |||||||
target 5' ---------AAGUGUACUGUU 3'
>bta-miR-101	NR_031324	90	-17.6
miRNA 3' AAGUCAAUAGUGUCAUGACAU 5'
||| |: || :|||||||
target 5' -CCAGAUG-CA-GGUACUGUC 3'
>bta-miR-101	NR_031264	79	-22.3
miRNA 3' AAGUCAAUAGUGUCAUGACAU- 5'
:||||||||||:
target 5' --------GUACAGUACUGUGA 3'
>bta-miR-101	NM_001206725	1682	-19.2
miRNA 3' AAGUCAAUAGUG-UCAUGACAU 5'
|||| ||: |||:||||
target 5' CUCAG--AUUGAAAGUGCUGUU 3'
>bta-miR-101	NM_001190269	4411	-18.8
miRNA 3' AAGUCA--AUAGUGUCAUGACAU 5'
| || |:|| ||:||||
target 5' CUGUGUCCUGUCU--GUGCUGUC 3'
>bta-miR-101	NM_001190270	4326	-18.8
miRNA 3' AAGUCA--AUAGUGUCAUGACAU 5'
| || |:|| ||:||||
target 5' CUGUGUCCUGUCU--GUGCUGUC 3'
>bta-miR-101	NM_001080276	2491	-16.4
miRNA 3' AAGUCAAUAGUGU-CAUGACAU 5'
:|| |||||||
target 5' ---------GGCAGGUACUGUU 3'
>bta-miR-101	NM_001034335	2481	-17.4
miRNA 3' AAGUCAAUAGUGUCAUGACAU- 5'
|| |||||||:
target 5' ---------AACUGUACUGUGA 3'
>bta-miR-101	NM_001192423	5281	-17.9
miRNA 3' AAGUCAAUAG-UG--UCAUGACAU- 5'
|:| || || |||:|||||
target 5' -GCGGC--UCAACGAAGUGCUGUAC 3'
>bta-miR-101	NM_001078072	2053	-16.4
miRNA 3' AAGUCAAUAGUGU-CAUGACAU 5'
:|| |||||||
target 5' ---------GGCAUGUACUGUC 3'
>bta-miR-101	NM_001244408	1626	-17.8
miRNA 3' AAGUCAAUAGUG-UCAUGACAU- 5'
:| |: |||:|||||
target 5' ------GGUGAUGAGUGCUGUAA 3'
>bta-miR-101	NM_001105470	1596	-17.8
miRNA 3' AAGUCAAUAGUG-UCAUGACAU- 5'
:| |: |||:|||||
target 5' ------GGUGAUGAGUGCUGUAA 3'
>bta-miR-101	NM_174190	6461	-18.9
miRNA 3' AAGUCAAUAGU-GUCAUGACAU- 5'
||| |: | |||||||:
target 5' --GAGUGG-CGGCUGUACUGUGU 3'
>bta-miR-101	NM_174452	5053	-22.4
miRNA 3' AAGUCAAUAGUGUCAUGACAU- 5'
||:|||||||||
target 5' --------ACAUAGUACUGUAA 3'
>bta-miR-101	NM_174841	9812	-15.3
miRNA 3' AAGUCAA--UAGUGU-CAUGACAU- 5'
:||| : :|:| |||:||||
target 5' --AGGUUUGGAUAUAUGUAUUGUAA 3'
>bta-miR-101	NM_001080235	1366	-17.9
miRNA 3' AAGUCAAUAGUGU-CAUGACAU- 5'
||| | |||||||:
target 5' -------UUCAGAUGUACUGUGG 3'
>bta-miR-101	NM_001029846	1595	-17.2
miRNA 3' AAGUCAAUAGUGUCAUGACAU- 5'
| || |||: ||:|||||
target 5' CUGAGGUAUUC--GUGCUGUAA 3'
>bta-miR-101	NM_001142485	10000	-14.3
miRNA 3' AAGUCAAUAGUGU-CAUGACAU 5'
||| |||:|||
target 5' -------CUCAAGUGUAUUGUU 3'
>bta-miR-101	NM_177945	6324	-14.6
miRNA 3' AAGUCAAUAGUGU-CAUGACAU 5'
:||| |||:|||
target 5' --------CUACAUGUAUUGUU 3'
>bta-miR-101	NM_001178103	2854	-15.2
miRNA 3' AAGUCAAUAGUGUCAUGACAU- 5'
||| |||:||||
target 5' ------AAUCU--GUAUUGUAC 3'
>bta-miR-101	NM_001079577	1175	-19.3
miRNA 3' AAGUCAAUAG-UGUCAUGACAU 5'
|||| : : |||||||
target 5' -CCAGUAGGAAGGUGUACUGUC 3'
>bta-miR-101	NM_001206633	4258	-19.6
miRNA 3' AAGUCAAUAGUGU-CAUGACAU 5'
|| ||| :|| ||:||||
target 5' --AAG-UAUGGCAAGUGCUGUU 3'
>bta-miR-101	NM_175699	1519	-18.2
miRNA 3' -AAGUCAAUAGUGU-CAUGACAU- 5'
|||| | :|| ||:|||||
target 5' CUUCAAG-ACAGCAGGUGCUGUAA 3'
>bta-miR-101	NM_174719	1956	-23.3
miRNA 3' AAGUCAAUAGUGUCAUGACAU 5'
|| |||: |:| ||:||||
target 5' GUCUGUUGACGCUGUGCUGUC 3'
>bta-miR-101	NM_001103221	2220	-19.2
miRNA 3' AAGUCAAUAGUGUCAUGACAU 5'
| :|||||||
target 5' --------ACUGGGUACUGUC 3'
>bta-miR-101	NM_001206458	11414	-22.7
miRNA 3' AAGUCAA--UAGUGU-CAUGACAU- 5'
|||| :| :| |||||||:
target 5' -GCAGUGGGGUGGCCUGUACUGUGA 3'
>bta-miR-101	NM_174117	5987	-19.5
miRNA 3' AAGUCAAUAGUGUCAUGACAU- 5'
|:| ||:|||||
target 5' --------CCGCUGUGCUGUAC 3'
>bta-miR-101	NM_001075138	1721	-18.6
miRNA 3' -AAGUCAAUAGUG-UCAUGACAU- 5'
|||| ||| ||||:||||
target 5' GUUCAUC-AUCUUAAGUAUUGUAA 3'
>bta-miR-101	NM_001244605	3179	-20.9
miRNA 3' AAGUCAAUAGUGUCAUGACAU- 5'
||||: |||:|||||
target 5' -----CUAUCG-AGUGCUGUAG 3'
>bta-miR-101	NM_174370	8294	-19.1
miRNA 3' AAGUCAAUAGUG--UCAUGACAU 5'
|||| ||||||||
target 5' -------CUCACCGAGUACUGUC 3'
>bta-miR-101	NM_001110000	5998	-16.1
miRNA 3' AAGUCAAUAGUGUCAUGACAU 5'
||| || ||:||||
target 5' --GAGU--UCCUUGUGCUGUU 3'
>bta-miR-101	NM_001040485	2976	-16.7
miRNA 3' AAGUCAAUAGUGUCAUGACAU- 5'
:|| ||:|||||
target 5' --------CUAC-GUGCUGUAU 3'
>bta-miR-101	NM_174373	5058	-14.1
miRNA 3' AAGUCAAUAGUGUCAUGACAU 5'
|| ||:||||
target 5' -------CUCUC-GUGCUGUC 3'
>bta-miR-101	NM_174126	3276	-20.2
miRNA 3' AAGUCAAUAGUG--UCAUGACAU 5'
||:|||| ||||:|||
target 5' ----AUUGUCACCGAGUAUUGUC 3'
>bta-miR-101	NM_174339	3956	-13.6
miRNA 3' AAGUCAAUAGUGUCAUGACAU 5'
|| |||:|||
target 5' ---------AACUGUAUUGUU 3'
>bta-miR-101	NM_175798	2399	-18.7
miRNA 3' -AAGUCAAUAGUGU---CAUGACAU 5'
||| || || : ||:||||
target 5' UUUCUGUAUUCUGGGAAGUGCUGUC 3'
>bta-miR-101	NM_001244612	4165	-17.4
miRNA 3' AAGUCAAUAGUGUCAUGACAU- 5'
:| | :: |||:|||||
target 5' --UGGGAAAUGGAGUGCUGUAU 3'
>bta-miR-101	NM_174087	3824	-14.2
miRNA 3' AAGUCAAUAGUGUCAUGACAU 5'
|| ||:||||
target 5' ---------AAC-GUGCUGUU 3'
>bta-miR-101	NM_001191412	1802	-15.6
miRNA 3' AAGUCAAUAGUGUCAUGACAU 5'
:|||||||
target 5' -----------GGGUACUGUU 3'
>bta-miR-101	NM_174389	1516	-15.2
miRNA 3' AAGUCAAUAGUGUCAUGACAU 5'
|| | :| || |||:|||
target 5' AUCUGGAGUAACCGUAUUGUU 3'
>bta-miR-101	NM_183083	1776	-17.9
miRNA 3' AAGUCAAUAGUGUCAUGACAU 5'
|| ||:||||
target 5' --------GCAGUGUGCUGUC 3'
>bta-miR-101	NM_174653	2740	-17.8
miRNA 3' AAGUCAAUAGUGUCAUGACAU- 5'
||: | ||:|||||
target 5' ----UUUGGGAGUGUGCUGUAC 3'
>bta-miR-101	NM_001206326	3384	-16.7
miRNA 3' AAGUCAAUAGUGUCAUGACAU 5'
||| ||:||||
target 5' --------CCAC-GUGCUGUC 3'
>bta-miR-101	NM_173902	1647	-16.5
miRNA 3' AAGUCAAUAGUGUCAUGACAU- 5'
|| |||||||:
target 5' ---------GACCGUACUGUGU 3'
>bta-miR-101	NM_001192964	2845	-14.4
miRNA 3' AAGUCAAUAGUGUCAUGACAU 5'
||: ||:||||
target 5' ------AAUUUU-GUGCUGUU 3'
>bta-miR-101	NM_174405	2951	-20
miRNA 3' -AAGUC--AAUAGUG-UCAUGACAU- 5'
||||| ||: ||: ||||:||||
target 5' UUUCAGCAUUG-CAUAAGUAUUGUAU 3'
>bta-miR-101	NM_001205987	7250	-16.1
miRNA 3' AAGUCAAUAGUGUCAUGACAU- 5'
||:|: ||:|||||
target 5' ----UUUGUU---GUGCUGUAU 3'
>bta-miR-101	NM_174663	5771	-19
miRNA 3' AAGUCAA---UAGUGUCAUGACAU- 5'
:||| :|:| ||:|||||
target 5' --GGGUUAGAGUUAAUGUGCUGUAG 3'
>bta-miR-101	NM_001191434	3599	-18.4
miRNA 3' AAGUCAAUAGUGUCAUGACAU- 5'
|::||||||||
target 5' ---------AAUGGUACUGUAG 3'
>bta-miR-101	NM_174412	2694	-17.5
miRNA 3' AAGUCAAUAGUGUCAUGACAU 5'
||| |||||||
target 5' --------GCACCGUACUGUU 3'
>bta-miR-101	NM_001103086	3216	-15.5
miRNA 3' AAGUCAAUAGUGUCAUGACAU 5'
| |||||||
target 5' ---------AAGUGUACUGUU 3'
>bta-miR-101	NM_174185	5585	-17.7
miRNA 3' AAGUCAAUAGUGUCAUGACAU- 5'
||| || |||||||:
target 5' -ACAG---UCU--GUACUGUGC 3'
>bta-miR-101	NM_174669	2096	-16.9
miRNA 3' AAGUCAAUAGUGU-CAUGACAU 5'
:||| ||:||||
target 5' --------CUACAGGUGCUGUC 3'
>bta-miR-101	NM_001097568	996	-16.4
miRNA 3' AAGUCAAUAGUGU--CAUGACAU- 5'
||::| |||:||||
target 5' ------AAUUGCUUUGUAUUGUAU 3'
>bta-miR-101	NM_001242561	3701	-19.6
miRNA 3' AAGUCAAUAGUGUCAUGACAU 5'
:|:| ||||||||
target 5' ------AGUUAGAGUACUGUU 3'
>bta-miR-101	NM_174671	1454	-18.9
miRNA 3' AAGUCAAUAG---UGUCAUGACAU 5'
|::| |||| || ||:||||
target 5' CUUGG-UAUCUAUACUGUGCUGUU 3'
>bta-miR-101	NM_174169	2272	-14.6
miRNA 3' AAGUCAAUAGUGU---CAUGACAU 5'
|:| || :| |||||||
target 5' -ACGGAAUUCCUAUUCGUACUGUC 3'
>bta-miR-101	NM_001242562	3551	-19.6
miRNA 3' AAGUCAAUAGUGUCAUGACAU 5'
:|:| ||||||||
target 5' ------AGUUAGAGUACUGUU 3'
>bta-miR-101	NM_001001856	1284	-18.2
miRNA 3' -AAGUCAAUAGUGU-CAUGACAU- 5'
|||| | :|| ||:|||||
target 5' CUUCAAG-ACGGCAGGUGCUGUAA 3'
>bta-miR-101	NM_183080	3547	-19.6
miRNA 3' AAGUCAAUAGUGUCAUGACAU 5'
:|:| ||||||||
target 5' ------AGUUAGAGUACUGUU 3'
>bta-miR-101	NM_001001141	2199	-17.8
miRNA 3' AAGUCAAUAGUGUCAUGACAU- 5'
:| ||:|||||
target 5' ---------GGCUGUGCUGUAC 3'
>bta-miR-101	NM_001242563	3640	-19.6
miRNA 3' AAGUCAAUAGUGUCAUGACAU 5'
:|:| ||||||||
target 5' ------AGUUAGAGUACUGUU 3'
>bta-miR-101	NM_174425	4344	-15.9
miRNA 3' AAGUCAAUAGUGUCAUGACAU 5'
|| |||||||
target 5' ---------AACUGUACUGUC 3'
>bta-miR-101	NM_001076796	3123	-18
miRNA 3' AAGUCAAUAGUGUCAUGACAU- 5'
:| ||:|||||
target 5' ---------AGCUGUGCUGUAA 3'
>bta-miR-101	NM_001205857	1759	-19.3
miRNA 3' AAGUCAA-UAGUGU-CAUGACAU 5'
||| | |||| ||:||||
target 5' -GCAGGCCA-CACAUGUGCUGUU 3'
>bta-miR-101	NM_001099362	905	-18
miRNA 3' AAGUCAAUAGUGUCAUGACAU 5'
||:| ||:||||
target 5' -------CUCGC-GUGCUGUU 3'
>bta-miR-101	NM_174068	3124	-19
miRNA 3' AAGUCAAUAGUGUCAUGACAU- 5'
:|| ||: :|||||||||
target 5' -AUAGA-AUUUUAGUACUGUAA 3'
>bta-miR-101	NM_001001150	1605	-15.5
miRNA 3' AAGUCAAUAGUGUCAUGACAU- 5'
|| ||||:||||
target 5' --------CCAAAGUAUUGUAC 3'
>bta-miR-101	NM_174430	2976	-17.3
miRNA 3' AAG-UCAAUAGUG-UCAUGACAU- 5'
|| || || ||: ||||:||||
target 5' GUCGAGAUAACAUGAGUAUUGUAC 3'
>bta-miR-101	NM_174262	2477	-22.7
miRNA 3' AAGUCAAUAGUGUCAUGACAU- 5'
||:|:| :||||||||
target 5' ----CUUGUUAGGGUACUGUAU 3'
>bta-miR-101	NM_173999	1878	-17.8
miRNA 3' AAGUCAAUAGUGUCAUGACAU- 5'
||| ||:|||||
target 5' ------CAUCUGUGUGCUGUAC 3'
>bta-miR-101	NM_001001154	1914	-19.9
miRNA 3' AAGUCAAUAGUGUCAUGACAU 5'
|::|| |||: |||||||
target 5' GUUGGUGAUCGAUGUACUGUC 3'
>bta-miR-101	NM_001001442	2079	-16.3
miRNA 3' AAGUCAAUAGUGUCAUGACAU 5'
|:| ||:||||
target 5' --------CCGC-GUGCUGUU 3'
>bta-miR-101	NM_173933	2710	-20.6
miRNA 3' AAGUCAAUAG-UGUCAUGACAU- 5'
||| |:| : |||||||||
target 5' -CCAG-UGUGAGGAGUACUGUAU 3'
>bta-miR-101	NM_175701	994	-19.1
miRNA 3' AAGUCAAUAGUGUCAUGACAU 5'
||| : | |:|||||||
target 5' -CCAGAGGACUCGGUACUGUU 3'
>bta-miR-101	NM_001001158	5863	-20.6
miRNA 3' AAGUCAAUAGUGUCAUGACAU- 5'
|| ||| ||| ||:|||||
target 5' AUC--UUACCACUGUGCUGUAA 3'
>bta-miR-101	NM_174692	5125	-16.7
miRNA 3' AAGUCAAUAGUGUCAUGACAU 5'
|| |:|| ||||:|||
target 5' -ACAUCUGUCUAAGUAUUGUU 3'
>bta-miR-101	NM_001192818	4044	-14.4
miRNA 3' -AAGUCAAUAGUGU-CAUGACAU 5'
|||| ||:| |||:|||
target 5' UUUCAA--AUUAACUGUAUUGUU 3'
>bta-miR-101	NM_001008664	3025	-17
miRNA 3' AAGUCAAUAGUGU---CAUGACAU 5'
|||| |||||||
target 5' --------CCACAAAUGUACUGUU 3'
>bta-miR-101	NM_177497	1147	-19.5
miRNA 3' AAGUCAAUAGUGUCAUGACAU 5'
| |||: :| |||||||
target 5' -CCUGUUGAAGCUGUACUGUC 3'
>bta-miR-101	NM_173942	1667	-17.2
miRNA 3' AAGUCAAUAGUGUCAUGACAU 5'
||| ||| |||||||
target 5' AUCAAGCAUCU--GUACUGUC 3'
>bta-miR-101	NM_175718	591	-16.3
miRNA 3' AAGUCAAUAGUGUCAUGACAU 5'
:| ||:||||
target 5' ---------GGCUGUGCUGUC 3'
>bta-miR-101	NM_176640	1453	-17.5
miRNA 3' AAGUCAAUAGUGU--CAUGACAU 5'
|| ||:|| || ||:||||
target 5' CUCC-UUGUC-CAUUGUGCUGUC 3'
>bta-miR-101	NM_173947	2111	-18.5
miRNA 3' AAGUCAAUAGUGUCAUGACAU- 5'
|||| |||||||:
target 5' ------CAUCAAUGUACUGUGA 3'
>bta-miR-101	NM_177506	2088	-13
miRNA 3' AAGUCAAUAGUGUCAUGACAU 5'
||| | || |||:|||
target 5' AUCAUU--UCUGUGUAUUGUU 3'
>bta-miR-101	NM_180995	2322	-18.3
miRNA 3' AAGUCAAUAGUGUCAUGACAU 5'
:|| || |||:||||
target 5' --GGGUG--CA-AGUGCUGUU 3'
>bta-miR-101	NM_177507	3865	-17.5
miRNA 3' AAGUCAAUAGUG--UCAUGACAU- 5'
|: ||||||||:
target 5' --------ACGAAAAGUACUGUGA 3'
>bta-miR-101	NM_175824	2027	-22.5
miRNA 3' AAGUCAAUAGUGUCAUGACAU- 5'
||| ||||||: |||:||||
target 5' GUCA-UUAUCAUUGUAUUGUAC 3'
>bta-miR-101	NM_174705	1961	-20.5
miRNA 3' AAGUCAAUAGUGUCAUGACAU- 5'
| |||:|||||
target 5' --------GCUGAGUGCUGUAU 3'
>bta-miR-101	NM_174457	1910	-16.3
miRNA 3' AAGUCAAUAGUGUCAUGACAU 5'
:| ||:||||
target 5' ---------GGCUGUGCUGUC 3'
>bta-miR-101	NM_176656	1141	-14.6
miRNA 3' AAGUCAAUAG--UGUCAUGACAU 5'
|||| : |||:|||
target 5' ----CUUAUAAAGGUGUAUUGUU 3'
>bta-miR-101	NM_174209	4718	-17.9
miRNA 3' AAGUCA-AUAGUGUCAUGACAU 5'
||| |:| | |||:||||
target 5' -GCAGGAUGU-AGAGUGCUGUU 3'
>bta-miR-101	NM_001206575	5503	-17.1
miRNA 3' AAGUCA--AUAGUGU-CAUGACAU- 5'
||| ||| |: ||:|||||
target 5' -ACAGGCCUAU-AUUUGUGCUGUAC 3'
>bta-miR-101	NM_177519	2269	-17.6
miRNA 3' AAGUCAAUA-GUGU--CAUGACAU 5'
| |||| | | ||:||||
target 5' GUGAGUUCCGCUGACUGUGCUGUC 3'
>bta-miR-101	NM_174716	1381	-17.8
miRNA 3' AAGUCAAUAGUGUCAUGACAU- 5'
||: ||||||||:
target 5' -------CUCG-AGUACUGUGU 3'
>bta-miR-101	NM_001077807	449	-13.7
miRNA 3' AAGUCAAUAGUGUCAUGACAU 5'
|: |||||||
target 5' ---------AAUUGUACUGUC 3'
>bta-miR-101	NM_177523	2172	-17.4
miRNA 3' AAGUCAAUAGUGUCAUGACAU- 5'
|||||||||
target 5' -----------GAGUACUGUAG 3'
>bta-miR-101	NM_001206657	6103	-16.2
miRNA 3' AAGUCAAUAGUGU--CAUGACAU 5'
||| | ||: ||:||||
target 5' -GCAGCCAGGACGACGUGCUGUU 3'
>bta-miR-101	NM_001001168	2573	-15.6
miRNA 3' AAGUCAAUAGUGUCAUGACAU- 5'
||:|: |||:||||
target 5' ----UUUGUUU--GUAUUGUAA 3'
>bta-miR-101	NM_173973	2240	-16
miRNA 3' AAGUCAAUAGUG-UCAUGACAU 5'
|| :|||||||
target 5' -------UUCCCAGGUACUGUC 3'
>bta-miR-101	NM_181024	1815	-19.4
miRNA 3' AAGUCAAUAGUGUCAUGACAU 5'
|| |||||||||
target 5' ------AAUGUCAGUACUGUC 3'
>bta-miR-101	NM_194266	1404	-18.9
miRNA 3' AAGUCAAUAGUGUCAUGACAU- 5'
||:|| : || |||||||:
target 5' CUCGGUGG--AC-GUACUGUGC 3'
>bta-miR-101	NM_174229	3978	-16.1
miRNA 3' AAGUCAAUAGUGUCAUGACAU 5'
:| ||:||||
target 5' ---------UGCUGUGCUGUC 3'
>bta-miR-101	NM_174212	2222	-16.4
miRNA 3' AAGUCAAUAGUGU-CAUGACAU 5'
:|| |||||||
target 5' ---------GGCAGGUACUGUU 3'
>bta-miR-101	NM_001012670	3065	-16.9
miRNA 3' AAGUCAAUAGUGUCAUGACAU- 5'
||||||||:
target 5' -----------GAGUACUGUGU 3'
>bta-miR-101	NM_001206174	6029	-19.2
miRNA 3' AAGUCAAUAGUGUCAUGACAU- 5'
|: |||:|||||
target 5' --------CCGGAGUGCUGUAC 3'
>bta-miR-101	NM_174741	2398	-17.2
miRNA 3' AAGUCAAUAGUGUCAUGACAU 5'
||| | ||| ||:||||
target 5' -ACAG--AGCAC-GUGCUGUU 3'
>bta-miR-101	NM_001102477	3419	-19.5
miRNA 3' AAGUCAAUAG--UGUCAUGACAU- 5'
:|| |: :| ||:|||||
target 5' --UGGUGCUUGAGCUGUGCUGUAA 3'
>bta-miR-101	NM_173989	1198	-18.3
miRNA 3' AAGUCAAUAGUG--UCAUGACAU- 5'
||| :| ||||||||:
target 5' --GAGUG--UAAGGAGUACUGUGG 3'
>bta-miR-101	NM_176633	1552	-15.7
miRNA 3' AAGUCAA-UA--GUG-U--CAUGACAU 5'
||| | ||| : ||:||||
target 5' -CCAGGGGAGGGCACUGCCGUGCUGUU 3'
>bta-miR-101	NM_182786	2132	-20.1
miRNA 3' AAGUCA--AUAGUGU-CAUGACAU- 5'
:|| |||| || ||||||||
target 5' -AUAGCUAUAUC-CAUGUACUGUAG 3'
>bta-miR-101	NM_001101835	6135	-19.3
miRNA 3' AAGUCAAUAGUGUCAUGACAU 5'
|| |: ||||||||
target 5' --AAGAU-UUUGAGUACUGUC 3'
>bta-miR-101	NM_001102481	3302	-14.3
miRNA 3' AAGUCAAUAGUGU--CAUGACAU 5'
||: ||:||||
target 5' ---------GACGACGUGCUGUU 3'
>bta-miR-101	NM_174749	881	-16
miRNA 3' AAGUCAAUAGUGUCAUGACAU 5'
: |||:||||
target 5' ---------GGGAGUGCUGUU 3'
>bta-miR-101	NM_174498	2461	-15.6
miRNA 3' AAGUCAAUAGUGU---CAUGACAU 5'
|::|| ||:||||
target 5' -------UUUGCAAGUGUGCUGUU 3'
>bta-miR-101	NM_001113221	2268	-18.6
miRNA 3' -AAGUCAAUAGUG-UCAUGACAU- 5'
|||| ||| ||||:||||
target 5' GUUCAUC-AUCUUAAGUAUUGUAA 3'
>bta-miR-101	NM_001034044	1944	-19
miRNA 3' AAGUCAAUAGUGUCAUGACAU- 5'
|| ||| |||:|||||
target 5' --AAGAUAUA--AGUGCUGUAU 3'
>bta-miR-101	NM_174122	3005	-18.1
miRNA 3' AAGUCAAUAGUGU--CAUGACAU- 5'
||| ||:|||||
target 5' --------CCACCCUGUGCUGUAU 3'
>bta-miR-101	NM_174758	4318	-21.8
miRNA 3' AAGUCA---AUAGUGUCAUGACAU 5'
|||| |:| : ||:||||
target 5' -GCAGUAUUUGUGGGUGUGCUGUC 3'
>bta-miR-101	NM_176646	2143	-14.2
miRNA 3' AAGUCAAUAGUGUCAUGACAU 5'
| ||: |||||||
target 5' ---CGGGAUU---GUACUGUC 3'
>bta-miR-101	NM_174507	1668	-16.8
miRNA 3' AAGUCAAUAGUGU-CAUGACAU 5'
||| |:| | |||||||
target 5' --GAGUCUUUAGAUGUACUGUC 3'
>bta-miR-101	NM_001034046	608	-19.8
miRNA 3' AAGUCAAUAGUGUCAUGACAU 5'
||||||||||
target 5' ---------AACAGUACUGUC 3'
>bta-miR-101	NM_174010	2772	-18
miRNA 3' AAGUCAAUAGUGUCAUGACAU 5'
||| | | |||||||||
target 5' -ACAG--ACC-CAGUACUGUC 3'
>bta-miR-101	NM_176635	2259	-18.2
miRNA 3' AAGUCAAUAGUGUCAUGACAU 5'
|:| ||:||||
target 5' --------ACGCUGUGCUGUC 3'
>bta-miR-101	NM_174531	2085	-21.3
miRNA 3' AAGUCAAUAGUG--UCAUGACAU- 5'
|| ||| || ||||||||:
target 5' CUCUGUUUCCAAAAAGUACUGUGG 3'
>bta-miR-101	NM_174014	1710	-22
miRNA 3' -AAG-UCA---AUAGUGU-CAUGACAU- 5'
||| ||| |||| || ||:|||||
target 5' AUUCAAGUUCCUAUCCCAUGUGCUGUAG 3'
>bta-miR-101	NM_174586	1619	-18.1
miRNA 3' AAGUCAAUAGUGUCAUGACAU- 5'
|::| || | ||:|||||
target 5' CUUGGCU-UC-CUGUGCUGUAU 3'
>bta-miR-101	NM_174521	1575	-17.3
miRNA 3' AAGUCAAUAGU-GUCAUGACAU 5'
:||| | | ||:||||
target 5' -AUAGUGG-CUUCUGUGCUGUC 3'
>bta-miR-101	NM_174018	6019	-19
miRNA 3' AAGUCAAUAGUGUCAUGACAU 5'
|||| |: ||||||||
target 5' AUCAGGC-UU--AGUACUGUU 3'
>bta-miR-101	NM_174774	3900	-16
miRNA 3' AAGUCAAUAGUGUCAUGACAU- 5'
|| ||:|||||
target 5' ---------AAC-GUGCUGUAA 3'
>bta-miR-101	NM_174315	1822	-16.7
miRNA 3' AAGUCAAUAGUGU--CAUGACAU- 5'
|:| :| ||:|||||
target 5' -----CUGUAGCCCUGUGCUGUAG 3'
>bta-miR-101	NM_001206679	8286	-18
miRNA 3' AAGUCAAUAGUGUCAUGACAU 5'
|:|| ||:||||
target 5' -------UUUACUGUGCUGUU 3'
>bta-miR-101	NM_174021	3442	-19.9
miRNA 3' AAGUCAAUAGUGUCAUGACAU 5'
| ||||||||||
target 5' -------CUGACAGUACUGUC 3'
>bta-miR-101	NM_176666	2826	-16.3
miRNA 3' AAGUCAAUAGUGUCAUGACAU 5'
:| :| ||:||||
target 5' ------CGUGGC-GUGCUGUC 3'
>bta-miR-101	NM_174275	1582	-11.3
miRNA 3' AAGUCAAUAGUGUCAUGACAU 5'
|||:|||
target 5' ------------UGUAUUGUC 3'
>bta-miR-101	NM_174781	2887	-20.3
miRNA 3' AAGUCAAUAGUGUCAUGACAU- 5'
:||| |||:|||||
target 5' ------AGUCA-AGUGCUGUAA 3'
>bta-miR-101	NM_175785	3210	-19.4
miRNA 3' AAGUCAA-UAGUGUCAUGACAU- 5'
||| ||:| ||||:||||
target 5' -ACAGGUGAUUA-AGUAUUGUAC 3'
>bta-miR-101	NM_001098857	1681	-21.5
miRNA 3' AAGUCAAUAGUGUCAUGACAU- 5'
|:| :|| | |||||||:
target 5' -CCGGGAGUC-CCGUACUGUGA 3'
>bta-miR-101	NM_174026	1665	-17
miRNA 3' AAGUCAAUAGUGUCAUGACAU 5'
| | : ||| ||:||||
target 5' -CCUGGGGCCAC-GUGCUGUC 3'
>bta-miR-101	NM_174491	1779	-20.6
miRNA 3' -AAGUCAAUAGUGUCAUGACAU 5'
||||| ||:|| |||:|||
target 5' UUUCAGC-AUUACUGUAUUGUC 3'
>bta-miR-101	NM_174535	2296	-19.2
miRNA 3' AAGUCAAUAGUGUCAUGACAU 5'
||| | || ||:||||
target 5' -CCAGGC-UGACUGUGCUGUC 3'
>bta-miR-101	NM_174702	2703	-19.2
miRNA 3' AAGUCAAUAGUGU--CAUGACAU- 5'
||| || : ||:|||||
target 5' -CCAGC--UCUGGAGGUGCUGUAC 3'
>bta-miR-101	NM_205773	1337	-20.4
miRNA 3' AAGUCAAUAGUGUCAUGACAU- 5'
:||||||:||||
target 5' --------AUACAGUAUUGUAG 3'
>bta-miR-101	NM_175792	1473	-11.8
miRNA 3' AAGUCAAUAGUGU-CAUGACAU 5'
||| | :| |||:|||
target 5' -GCAGAAAAUAAAUGUAUUGUU 3'
>bta-miR-101	NM_174538	1449	-19.5
miRNA 3' AAGUCAAU-AGUGUCAUGACAU- 5'
|||| |:|: |||:||||
target 5' -ACAGUGUUUUAU-GUAUUGUAA 3'
>bta-miR-101	NM_176645	1624	-20.9
miRNA 3' AAGUCAAU--AGUGU-CAUGACAU 5'
|:|||| |: | ||:||||
target 5' -GCGGUUAAUUUUGAAGUGCUGUU 3'
>bta-miR-101	NM_001192333	2658	-16.8
miRNA 3' AAGUCAAUAGUG---U--CAUGACAU 5'
|||||:|: : |||||||
target 5' ---UGUUAUUAUACUGGUGUACUGUU 3'
>bta-miR-101	NM_174129	3591	-15.4
miRNA 3' AAGUCAAUAGUGUCAUGACAU 5'
|| || | | |||:|||
target 5' AUCUGUGUGC-CUGUAUUGUU 3'
>bta-miR-101	NM_174184	1746	-16.7
miRNA 3' AAGUCAA-UAG-UGU--CAUGACAU 5'
||| : :|| ||:||||
target 5' -GCAGCUGGGAAGCAGCGUGCUGUU 3'
>bta-miR-101	NM_174043	2379	-17
miRNA 3' AAGUCAAUAGUGU-CAUGACAU- 5'
|:| ||:|||||
target 5' --------CCGCCCGUGCUGUAC 3'
>bta-miR-101	NM_001206471	3324	-15.7
miRNA 3' AAGUCAAUAGUGU-CAUGACAU- 5'
:| |||||||:
target 5' ---------AGCCUGUACUGUGA 3'
>bta-miR-101	NM_174044	4935	-14.7
miRNA 3' AAGUCAAUAGUGUCAUGACAU 5'
|::| || |||:|||
target 5' GUUGGGU-UCU--GUAUUGUU 3'
>bta-miR-101	NM_174045	7300	-19.4
miRNA 3' AAGUCAAUAGUGUCAUGACAU- 5'
|:|||:|||||
target 5' ---------AAUAGUGCUGUAC 3'
>bta-miR-101	NM_001011678	2409	-17.2
miRNA 3' -AAGUCAAUAGUGUCAUGACAU 5'
|| :||| |: |||||||
target 5' UUUGGGUUUUUUU-GUACUGUU 3'
>bta-miR-101	NM_001040469	5126	-16
miRNA 3' AAGUCAAUAGUGU-CAUGACAU 5'
||| ||:||||
target 5' ---------AACAAGUGCUGUC 3'
>bta-miR-101	NM_175808	3802	-20
miRNA 3' AAGUCAAUAG--UG--UCAUGACAU 5'
|||| ||| :| |||:||||
target 5' GUCAGG-AUCUUGCAGAGUGCUGUC 3'
>bta-miR-101	NM_174300	1489	-18.9
miRNA 3' AAGUCAAUAGUGU-CAUGACAU- 5'
|||||| : |||:||||
target 5' ----UUUAUCAGGAGUAUUGUAU 3'
>bta-miR-101	NM_175810	760	-16.3
miRNA 3' AAGUCAAUAGUGUCAUGACAU 5'
:|:| ||||||||
target 5' ------AGUUA-AGUACUGUU 3'
>bta-miR-101	NM_001004024	2238	-19.8
miRNA 3' AAGUCAAUAGUGUCAUGACAU 5'
|| ||| |||:||||
target 5' ---CGUGCUCAAAGUGCUGUC 3'
>bta-miR-101	NM_001011677	1200	-15.4
miRNA 3' AAGUCAAUAGUGUCAUGACAU 5'
:|||||||
target 5' -----------UGGUACUGUU 3'
>bta-miR-101	NM_174561	3147	-19.7
miRNA 3' AAGUCAA-UAGUGU--CAUGACAU 5'
|| :|||| ||:||||
target 5' --GAGGACGUCACCUCGUGCUGUU 3'
>bta-miR-101	NM_174812	3401	-18.2
miRNA 3' AAGUCAAUAGUGU--CAUGACAU- 5'
||| || ||: ||||||||
target 5' CUCA--UAGCAUGUUGUACUGUAA 3'
>bta-miR-101	NM_203358	1505	-17.7
miRNA 3' AAGUCAAUAGUGUCAUGACAU- 5'
:| ||:|||||
target 5' ---------UGCUGUGCUGUAU 3'
>bta-miR-101	NM_205770	1689	-21.9
miRNA 3' AAGUCAAU-AGUGUCAUGACAU- 5'
||:||| || |||||||:
target 5' CUCGGUUCCUCUGUGUACUGUGA 3'
>bta-miR-101	NM_174814	850	-14.8
miRNA 3' AAGUCAAUAGUGUCAUGACAU 5'
|| | || |: |||||||
target 5' AUCUGCAAUGAU-GUACUGUC 3'
>bta-miR-101	NM_175050	2895	-16.7
miRNA 3' AAGUCAAUA-GUG-UCAUGACAU 5'
||| ||| ||||:|||
target 5' -----CUAUGCACUAGUAUUGUC 3'
>bta-miR-101	NM_174684	1912	-17.8
miRNA 3' AAGUCAAUAGUGUCAUGACAU- 5'
:| ||||||||
target 5' ---------AGCUGUACUGUAU 3'
>bta-miR-101	NM_175821	5330	-15.6
miRNA 3' AAGUCAAUAGUGUCAUGACAU 5'
:|||||||
target 5' -----------GGGUACUGUC 3'
>bta-miR-101	NM_174482	2066	-18.5
miRNA 3' -AAGUCAAUAGUGUCAUGACAU 5'
|||| ||:| |||||:|||
target 5' UUUCA-UUGUAUCAGUAUUGUC 3'
>bta-miR-101	NM_174834	6275	-15.5
miRNA 3' AAGUCAAUAGUGUCAUGACAU 5'
||| ||:||||
target 5' ------AAUCUC-GUGCUGUU 3'
>bta-miR-101	NM_174481	1959	-16.6
miRNA 3' -AAGUC--AAUAGUGUCAUGACAU- 5'
||::| ||||: |||:||||
target 5' GUUUGGAAUUAUUUAUGUAUUGUAG 3'
>bta-miR-101	NM_175777	2971	-18.6
miRNA 3' AAGUCAAUAGUGUCAUGACAU- 5'
||| | ||:|||||
target 5' ------AAUCUCUGUGCUGUAA 3'
>bta-miR-101	NM_174837	2604	-22.5
miRNA 3' AAGUCAAUAGUGUCAUGACAU 5'
| |||| | |||:||||
target 5' -GCUGUUAGCUGAGUGCUGUU 3'
>bta-miR-101	NM_001206490	5693	-17.9
miRNA 3' AAGUCAAUAGUGU-CAUGACAU- 5'
:|| |||||||:
target 5' ---------GGCAAGUACUGUGA 3'
>bta-miR-101	NM_175832	1932	-17.9
miRNA 3' AAGUCAAU--AG---UGU--CAUGACAU 5'
||||: || :|| |||||||
target 5' --GAGUUGUUUCCCAGCAGUGUACUGUU 3'
>bta-miR-101	NM_174414	3487	-18.9
miRNA 3' AAGUCAAUAGUGUCAUGACAU- 5'
:| |: | |||:|||||
target 5' --AGGAUGGGAGAGUGCUGUAA 3'
>bta-miR-101	NM_174582	2175	-21.8
miRNA 3' AAGUCAAU---AGUGUCAUGACAU 5'
||| ||: ||| :|||||||
target 5' CUCACUUGAUUUCAGGGUACUGUC 3'
>bta-miR-101	NM_174583	841	-15
miRNA 3' AAGUCAAUAGUGUCAUGACAU 5'
|| || ||:||||
target 5' --AAGAAUUCU--GUGCUGUU 3'
>bta-miR-101	NM_001206269	2687	-17
miRNA 3' AAGUCAAUAGUGUCAUGACAU- 5'
|||||||||
target 5' -----------AAGUACUGUAC 3'
>bta-miR-101	NM_174329	3201	-15.2
miRNA 3' AAGUCAAUAGUGU--CAUGACAU 5'
||||:| : |||:|||
target 5' --GAGUUGUAUUUUUGUAUUGUC 3'
>bta-miR-101	NM_001012282	6196	-24.9
miRNA 3' AAGUCAAUAGUGUCAUGACAU 5'
:|| |:|||| ||:||||
target 5' -AUAGGUGUCACUGUGCUGUC 3'
>bta-miR-101	NM_174079	2946	-19.6
miRNA 3' AAGUCAAUAGUGUCAUGACAU- 5'
|||: :| ||:|||||
target 5' ---CGUUG--GCUGUGCUGUAU 3'
>bta-miR-101	NM_001037100	904	-16.7
miRNA 3' AAGUCAAUAGUG--UCAUGACAU 5'
|| ||||||||
target 5' --------ACAAGAAGUACUGUC 3'
>bta-miR-101	NM_176669	2487	-17.6
miRNA 3' AAGUCAAUAGUG--UCAUGACAU- 5'
||| | |||||||||
target 5' ------CAUCUCUAAGUACUGUAA 3'
>bta-miR-101	NM_001206497	11390	-17.4
miRNA 3' AAGUCAAUAGUGUCAUGACAU- 5'
:|| ||||||||
target 5' ------CGUCGU-GUACUGUAU 3'
>bta-miR-101	NM_001012286	929	-19.8
miRNA 3' AAGUCAAUAGUGUCAUGACAU 5'
||||||||||
target 5' ---------AACAGUACUGUU 3'
>bta-miR-101	NM_001101041	2686	-14.2
miRNA 3' AAGUCAAUAGUGUCAUGACAU 5'
|| ||:||||
target 5' ---------AAC-GUGCUGUC 3'
>bta-miR-101	NM_001101042	2141	-20.5
miRNA 3' AAGUCAAUAGUGU-CAUGACAU 5'
|:| : |||| ||:||||
target 5' -ACGGCGGGCACAGGUGCUGUC 3'
>bta-miR-101	NM_173939	2797	-20.8
miRNA 3' AAGUCAAUAGUGUCAUGACAU- 5'
:|: |||||||||:
target 5' ------GGUUUCAGUACUGUGG 3'
>bta-miR-101	NM_174337	1170	-17.3
miRNA 3' AAGUCAAUAGUGUCAUGACAU- 5'
: ||||||||:
target 5' ---------UGGAGUACUGUGG 3'
>bta-miR-101	NM_001002883	4683	-19
miRNA 3' AAGUCAAUAGUGUCAUGACAU 5'
| |||:||||
target 5' --------CCUGAGUGCUGUC 3'
>bta-miR-101	NM_174088	745	-15.2
miRNA 3' AAGUCAAUAGUGU-CAUGACAU- 5'
|| |||||||:
target 5' ---------GACCUGUACUGUGC 3'
>bta-miR-101	NM_001101046	4180	-20.8
miRNA 3' AAGUCAAUAGUGUCAUGACAU 5'
:|: |||:||||
target 5' ------GGUUUGAGUGCUGUC 3'
>bta-miR-101	NM_174089	469	-17.5
miRNA 3' AAGUCAAUAGUGU-CAUGACAU- 5'
:|| |||||||:
target 5' ---------AGCAUGUACUGUGC 3'
>bta-miR-101	NM_001191123	6807	-20.9
miRNA 3' AAGUCAA-UAGUGUCAUGACAU- 5'
:|| | ||| ||:|||||
target 5' --GGGUGGACCACUGUGCUGUAC 3'
>bta-miR-101	NM_001003902	639	-14
miRNA 3' AAGUCAAUAGU-GUCAUGACAU 5'
|| ||| | |||:|||
target 5' --GAGGC-UCAGCCGUAUUGUC 3'
>bta-miR-101	NM_174056	6601	-17.1
miRNA 3' AAGUCAAUAGUGUCAUGACAU 5'
|| : ||:||||
target 5' ------GAUGGGUGUGCUGUU 3'
>bta-miR-101	NM_174099	1786	-16.8
miRNA 3' AAGUCAAUAGUGU-CAUGACAU- 5'
||| | ||||||||
target 5' ------AAUCUUAUGUACUGUAU 3'
>bta-miR-101	NM_001013004	2022	-19.5
miRNA 3' AAGUCA--AUAGUGU-CAUGACAU 5'
|:| |: ||| |||||||
target 5' -ACGGGAGUGGGACAAGUACUGUC 3'
>bta-miR-101	NM_174352	9075	-19.2
miRNA 3' AAGUCA-AUA--GUG--UCAUGACAU 5'
|||| |: ||: |||:||||
target 5' -CCAGUGUGGACCAUCAAGUGCUGUC 3'
>bta-miR-101	NM_001075122	2938	-20.6
miRNA 3' AAGUCAAUAGUGU---CAUGACAU 5'
|::| |:|:||| ||:||||
target 5' CUUGG-UGUUACAGAUGUGCUGUU 3'
>bta-miR-101	NM_001206514	8309	-24
miRNA 3' AAGUCAAUAGUGUCAUGACAU- 5'
||| ||| ||||:|||||
target 5' -ACAGC-AUCUCAGUGCUGUAU 3'
>bta-miR-101	NM_001013003	1761	-22.8
miRNA 3' AAGUCAA-UAGUGUCAUGACAU 5'
|:| : |||||:||||
target 5' -CCGGGAGGAGACAGUGCUGUC 3'
>bta-miR-101	NM_174103	1417	-15.3
miRNA 3' AAGUCAAUAGUGUCAUGACAU 5'
|| ||: | |||||||
target 5' -ACAUG-AUUUCUGUACUGUU 3'
>bta-miR-101	NM_001206516	1788	-19.3
miRNA 3' -AAGUCAAUAGUGUCAUGACAU 5'
||||| | | ||:||||
target 5' CUUCAGGGACCUU-GUGCUGUC 3'
>bta-miR-101	NM_001083635	4145	-15.8
miRNA 3' AAGUCAAUAGUGUCAUGACAU 5'
: |||:||||
target 5' ---------UGGAGUGCUGUU 3'
>bta-miR-101	NM_001082423	2283	-18.5
miRNA 3' AAGUCAA-UAGUGUCAUGACAU 5'
:|| :|| | ||:||||
target 5' -GUAGCCGGUCCCUGUGCUGUC 3'
>bta-miR-101	NM_174357	1874	-20.8
miRNA 3' AAGUCAAUAG---UGUCAUGACAU 5'
||| || :||||:||||
target 5' -GCAGC--UCCCUGCAGUGCUGUC 3'
>bta-miR-101	NM_205809	3703	-19.9
miRNA 3' AAGUCAAUAGUGUCAUGACAU- 5'
[truncated: 67,714 more rows]
