# Supplementary material for: MicroRNA expression profiles of bovine milk exosomes in response to Staphylococcus aureus infection
Source: BMC Genomics. 2015 Oct 16;16:806. doi: 10.1186/s12864-015-2044-9 (PMC4609085; doi:10.1186/s12864-015-2044-9)
Supplement: Additional file 9: — A) List of 219 Genes Encoding Proteins Differentially Expressed (DE) in Milk Exosomes and Predicted Targets of DE miRNAs and B) Gene Ontology Results of DAVID Analysis of 219 mRNA Targets Expressed in Mammary Gland. (XLSX 35 kb) [file 12864_2015_2044_MOESM9_ESM.xlsx]

## Sheet: AF9A
Additional File 9A: List of 219 Genes Encoding Proteins Differentially Expressed (DE) in Milk Exosomes and Predicted Targets of DE miRNAs
Genbank ID	Gene Name	Protein accession	Description	MW (kDa)	Fold change	SD Fold	SEM Fold
NM_001109795	A2M	A2MG_BOVIN	alpha-2-macroglobulin	168	1.84865	0.449406	0.224703
NM_001075591	ACO1	ACOC_BOVIN	aconitase 1, soluble	98	1.48048	0.412635	0.206317
NM_173979	ACTG1	ACTG_BOVIN	actin, gamma 1; similar to Actin, cytoplasmic 2 (Beta-actin-2); actin, beta	42	1.63727	0.416563	0.208282
NM_001098052	ACTN4	ACTN4_BOVIN	actinin, alpha 4	105	1.52628	0.508695	0.254347
NM_001034523	AP2M1	AP2M1_BOVIN	adaptor-related protein complex 2, mu 1 subunit	50	1.88413	0.807099	0.40355
NM_205796	APOA1BP	AIBP_BOVIN	apolipoprotein A-I binding protein	31	0.962532	1.45601	0.728004
NM_001025334	APRT	APT_BOVIN	adenine phosphoribosyltransferase	20	1.32094	0.291123	0.145561
NM_174243	ARRB1	ARRB1_BOVIN	arrestin, beta 1	47	1.43636	0.290476	0.145238
NM_001034428	ASL	ARLY_BOVIN	argininosuccinate lyase	53	1.57109	0.731843	0.365922
NM_001075254	ATIC	PUR9_BOVIN	5-aminoimidazole-4-carboxamide ribonucleotide formyltransferase/IMP cyclohydrolase	64	1.62786	0.364353	0.182176
NM_001075141	ATP6V1D	F1N270_BOVIN	ATPase, H+ transporting, lysosomal 34kDa, V1 subunit D; similar to Vacuolar proton pump subunit D (V-ATPase subunit D) (V-ATPase 28 kDa accessory protein)	28	1.78569	0.44333	0.221665
NM_173995	ATRN	Q8MJ16_BOVIN	attractin	157	0.61972	1.13568	0.56784
NM_001015555	AUP1	Q3ZC65_BOVIN	ancient ubiquitous protein 1	46	1.1129	0.0995005	0.0497503
NM_001097571	BLVRA	A5D7K0_BOVIN	biliverdin reductase A	34	1.36318	0.281326	0.140663
NM_001103174	BRWD1	F1MTQ0_BOVIN	bromodomain and WD repeat domain containing 1	263	0.730783	1.36686	0.68343
NM_183407	Bt.23261	F1MRQ0_BOVIN	serine/threonine kinase 25 (STE20 homolog, yeast)	48	1.90063	0.428073	0.214036
NM_001098127	Bt.26843	F1MSJ9_BOVIN	RAB35, member RAS oncogene family	23	0.0398427	1.43065	0.715324
NM_001098932	Bt.28275	F6REL8_BOVIN	MICAL-like 2	94	1.66581	0.243855	0.121928
NM_001104974	Bt.3457	F1MHB6_BOVIN	TBC1 domain family, member 10A	57	1.44851	0.384037	0.192018
NM_001143874	Bt.36236	F1N5R7_BOVIN	dynein, axonemal, heavy chain 7	461	0.575729	1.33399	0.666993
NM_001076199	Bt.45355	F6RM11_BOVIN	neuroplastin	31	2.56173	0.953818	0.476909
NM_001035414	Bt.49319	E1BF62_BOVIN	UBX domain protein 4	56	0.575729	1.26764	0.633822
NM_001034294	Bt.49331	G3X757_BOVIN	valosin-containing protein	89	1.94029	0.458341	0.22917
NM_001038131	BT.50274	KC1G1_BOVIN	BTB (POZ) domain containing 16	53	1.20137	0.19715	0.0985749
NM_001099388	Bt.5471	F1MQ99_BOVIN	zinc finger, BED-type containing 5	106	1.82094	0.298823	0.149412
NM_174625	Bt.5534	G1K1Q2_BOVIN	thioredoxin reductase 1	55	1.78311	0.737793	0.368896
NM_174225	Bt.56786	E1BG41_BOVIN	nucleoporin 133kDa; actin, alpha 1, skeletal muscle	161	2.19361	0.964763	0.482381
NM_001035351	Bt.57772	F1MNY7_BOVIN	actinin, alpha 1	104	1.6215	0.458872	0.229436
NM_001046346	Bt.59546	F1MNZ1_BOVIN	WD repeat domain 1	67	1.5707	0.342966	0.171483
NM_001101837	Bt.62468	E1BGY6_BOVIN	ATP-binding cassette, sub-family A (ABC1), member 9	182	1.33228	0.37453	0.187265
NM_174711	Bt.65222	E1BAT7_BOVIN	casein kinase 1, alpha 1	39	0.82079	1.39175	0.695874
NM_001101953	Bt.8273	E1BBM1_BOVIN	glyoxalase domain containing 4	33	0.732483	1.21774	0.60887
NM_001110002	Bt.87672	E1BA29_BOVIN	guanine nucleotide binding protein (G protein), q polypeptide	42	1.39919	0.344123	0.172062
NM_205788	Bt.88249	E1BH15_BOVIN	carcinoembryonic antigen-related cell adhesion molecule 8	48	1.53072	0.382364	0.191182
NM_174224	Bt.88312	F1N760_BOVIN	acetyl-coenzyme A carboxylase alpha; similar to acetyl-CoA-carboxylase; similar to acetyl-CoA carboxylase alpha	274	1.41202	0.284824	0.142412
NM_001083480	CAPZA1	CAZA1_BOVIN	capping protein (actin filament) muscle Z-line, alpha 1	33	1.63092	0.39534	0.19767
NM_001012998	CAPZA2	CAZA2_BOVIN	capping protein (actin filament) muscle Z-line, alpha 2	33	1.79237	0.635896	0.317948
NM_001034239	CCT2	TCPB_BOVIN	chaperonin containing TCP1, subunit 2 (beta)	57	2.48666	0.621152	0.310576
NM_001017934	CCT3	TCPG_BOVIN	chaperonin containing TCP1, subunit 3 (gamma)	61	2.21434	0.741195	0.370598
NM_001034595	CCT5	F1MWD3_BOVIN	chaperonin containing TCP1, subunit 5 (epsilon)	60	2.13501	0.59019	0.295095
NM_174008	CD14	CD14_BOVIN	CD14 molecule	40	1.19462	1.62114	0.810569
NM_001035347	CD151	A7E3T1_BOVIN	CD151 molecule (Raph blood group)	34	-0.239855	1.606	0.803001
NM_174013	CD44	F1MQT9_BOVIN	CD44 molecule (Indian blood group)	84	1.39741	0.601086	0.300543
NM_174708	CD47	Q08DW0_BOVIN	CD47 molecule	33	1.25968	0.3119	0.15595
NM_001015655	CFL1	COF1_BOVIN	cofilin 1 (non-muscle)	19	1.44041	0.324418	0.162209
NM_001083449	CIDEA	G3N3U3_BOVIN	cell death-inducing DFFA-like effector a	12	-0.128929	1.35749	0.678743
NM_001105645	COPA	COPA_BOVIN	coatomer protein complex, subunit alpha	138	1.75478	0.446461	0.223231
NM_174528	CSN1S2	CASA2_BOVIN	casein alpha-S2	26	3.93021	1.84551	0.922755
NM_001038146	CSNK1G1	KC1G1_BOVIN	casein kinase 1, gamma 1	53	0	0	0
NM_001015578	EHD1	EHD1_BOVIN	similar to EH-domain containing 1; EH-domain containing 1	61	1.85009	0.278253	0.139126
NM_001077020	FAF2	FAF2_BOVIN	Fas associated factor family member 2	53	1.22919	0.266028	0.133014
NM_001034283	FAM125A	F125A_BOVIN	family with sequence similarity 125, member A	29	1.53398	0.273575	0.136787
NM_001075496	FAM40A	FA40A_BOVIN	hypothetical protein LOC511120	96	0.11713	1.61858	0.809291
NM_001097566	GARS	A5D7A2_BOVIN	glycyl-tRNA synthetase	83	1.74211	0.394594	0.197297
NM_174322	GNA11	GNA11_BOVIN	guanine nucleotide binding protein (G protein), alpha 11 (Gq class)	42	1.05213	1.43794	0.71897
NM_174324	GNAI1	GNAI1_BOVIN	guanine nucleotide binding protein (G protein), alpha inhibiting activity polypeptide 1	40	1.303	0.31299	0.156495
NM_175777	GNB1	GBB1_BOVIN	guanine nucleotide binding protein (G protein), beta polypeptide 1	37	1.23707	0.139968	0.0699839
NM_001034734	HN1	HN1_BOVIN	hematological and neurological expressed 1	16	0.264952	1.59892	0.799459
NM_174700	HSP90B1	ENPL_BOVIN	tumor rejection antigen (gp96) 1	92	2.94143	1.28806	0.644029
NM_001034335	IST1	IST1_BOVIN	KIAA0174	40	1.63112	0.521516	0.260758
NM_001082428	ITCH	F1MGQ5_BOVIN	itchy E3 ubiquitin protein ligase homolog (mouse)	99	1.63779	0.233997	0.116998
NM_001035394	LASP1	LASP1_BOVIN	similar to LIM and SH3 protein 1; LIM and SH3 protein 1	30	1.35596	0.376442	0.188221
NM_001038674	LBP	LBP_BOVIN	lipopolysaccharide binding protein	54	7.29389	6.20566	3.10283
NM_001099039	LRRC8C	LRC8C_BOVIN	leucine rich repeat containing 8 family, member C	92	1.60863	0.64787	0.323935
NM_001034688	LYPLA1	LYPA1_BOVIN	lysophospholipase I; similar to Lysophospholipase I	25	1.2758	0.278575	0.139288
NM_001101131	MAT2A	A7E3T7_BOVIN	methionine adenosyltransferase II, alpha	44	2.24948	0.852935	0.426467
NM_176610	MFGE8	MFGM_BOVIN	milk fat globule-EGF factor 8 protein	47	-0.91841	1.44488	0.72244
NM_001075838	MYO1D	MYO1D_BOVIN	myosin ID	116	1.44041	0.324418	0.162209
NM_001046045	OLA1	OLA1_BOVIN	similar to Obg-like ATPase 1 (GTP-binding protein 9); Obg-like ATPase 1	45	1.36078	0.254222	0.127111
NM_001075892	OXSR1	F1MYV9_BOVIN	oxidative-stress responsive 1	58	1.31747	0.26575	0.132875
NM_174135	P4HB	A6H7J6_BOVIN	prolyl 4-hydroxylase, beta polypeptide	57	1.97002	0.627599	0.3138
NM_001080244	PFKL	K6PL_BOVIN	phosphofructokinase, liver	85	1.65323	0.347666	0.173833
NM_001143738	PGD	Q3ZCI4_BOVIN	phosphogluconate dehydrogenase	53	1.64313	0.446088	0.223044
NM_001075118	PPA1	IPYR_BOVIN	pyrophosphatase (inorganic) 1	33	1.4449	0.342024	0.171012
NM_001040602	RHOF	RHOF_BOVIN	ras homolog gene family, member F (in filopodia)	24	1.326	0.325475	0.162738
NM_001080305	RHOG	Q1RMI2_BOVIN	ras homolog gene family, member G (rho G)	21	0.0676667	1.32653	0.663267
NM_001083470	RHPN2	RHPN2_BOVIN	rhophilin, Rho GTPase binding protein 2	77	1.94011	0.43119	0.215595
NM_001098937	RPS6KA3	F1MZW8_BOVIN	ribosomal protein S6 kinase, 90kDa, polypeptide 3	84	1.69634	0.451776	0.225888
NM_001037319	SLC16A1	MOT1_BOVIN	solute carrier family 16, member 1 (monocarboxylic acid transporter 1)	54	-0.615352	1.42622	0.713108
NM_001024488	SLC3A2	Q08DL0_BOVIN	solute carrier family 3 (activators of dibasic and neutral amino acid transport), member 2	63	0.425651	1.8179	0.908951
NM_001075831	SNAP23	Q2T9M8_BOVIN	synaptosomal-associated protein, 23kDa	23	1.31298	0.236201	0.118101
NM_001075971	STAMBP	Q17QR2_BOVIN	STAM binding protein	48	1.47906	0.24272	0.12136
NM_001075709	TBCC	TBCC_BOVIN	tubulin folding cofactor C	39	1.61557	0.443899	0.221949
NM_001081585	TMPRSS2	A2VDV7_BOVIN	transmembrane protease, serine 2	54	1.06292	1.4971	0.748552
NM_001077886	TXNL1	F1MLV3_BOVIN	thioredoxin-like 1	32	1.34017	0.271023	0.135512
NM_001076363	UBC	UBC_BOVIN	ubiquitin C; polyubiquitin; ubiquitin A-52 residue ribosomal protein fusion product 1	78	0.747209	1.25006	0.62503
NM_174212	UGP2	UGPA_BOVIN	UDP-glucose pyrophosphorylase 2	57	1.86856	0.587888	0.293944
NM_001015657	VPS25	VPS25_BOVIN	vacuolar protein sorting 25 homolog (S. cerevisiae)	21	1.55233	0.388659	0.19433
NM_001046258	VPS35	VPS35_BOVIN	vacuolar protein sorting 35 homolog (S. cerevisiae); similar to Vacuolar protein sorting 35 homolog (S. cerevisiae)	92	1.51966	0.355656	0.177828
NM_174218	WARS	SYWC_BOVIN	tryptophanyl-tRNA synthetase	54	1.92249	0.349767	0.174884
NM_001034249	ADH5	ADHX_BOVIN	alcohol dehydrogenase 5 (class III), chi polypeptide	40	1.52078	0.407178	0.235084
NM_174754	ATP6V0A1	VPP1_BOVIN	ATPase, H+ transporting, lysosomal V0 subunit a1; similar to vacuolar H+-ATPase subunit	96	1.56882	0.515129	0.29741
NM_001113227	Bt.16985	F1MQH0_BOVIN	engulfment and cell motility 1	84	1.58529	0.383226	0.221256
NM_001102197	Bt.19916	F1MXL8_BOVIN	UPF0636 protein C4orf41 homolog	128	1.94802	0.478579	0.276308
NM_001104973	Bt.22022	F1MD47_BOVIN	hypothetical protein LOC511424	34	0.710527	1.62591	0.938719
NM_001098071	Bt.22451	F6Q087_BOVIN	G1 to S phase transition 1	66	1.87033	0.666326	0.384704
NM_001098468	Bt.24278	F1MDJ4_BOVIN	hypothetical LOC616839	73	2.04627	1.0829	0.625213
NM_001046236	Bt.26607	G3X745_BOVIN	glypican 1	61	-0.769795	2.59384	1.49756
NM_001083415	Bt.27527	F1MXB4_BOVIN	syntaxin binding protein 3	68	1.49161	0.221196	0.127707
NM_001102553	Bt.2958	G3MYW2_BOVIN	NFKB repressing factor	78	19.4535	31.4037	18.1309
NM_001075505	Bt.31540	F6Q615_BOVIN	oxysterol binding protein-like 9	84	1.66987	0.596485	0.344381
NM_001038086	Bt.4585	G5E531_BOVIN	t-complex 1	60	2.08136	0.659785	0.380927
NM_174602	Bt.4646	F1MR91_BOVIN	solute carrier family 2 (facilitated glucose transporter), member 1	54	0.746084	1.82565	1.05404
NM_001040474	Bt.64559	F1MDB3_BOVIN	glutamate-ammonia ligase (glutamine synthetase)	45	1.81151	0.618585	0.35714
NM_001075194	Bt.88701	E1BGC7_BOVIN	adducin 3 (gamma)	79	2.04194	0.940601	0.543056
NM_001038685	Bt.91385	F1MTX2_BOVIN	RAB4A, member RAS oncogene family	24	-0.288042	1.56264	0.902193
NM_001038194	CCT4	TCPD_BOVIN	chaperonin containing TCP1, subunit 4 (delta)	58	1.72742	0.375401	0.216738
NM_001046171	CCT7	TCPH_BOVIN	chaperonin containing TCP1, subunit 7 (eta)	59	1.80012	0.318049	0.183626
NM_001102119	CD5L	F1N514_BOVIN	similar to CD5 molecule-like; CD5 molecule-like	50	1.8021	0.591728	0.341634
NM_001075457	CHMP6	Q148L0_BOVIN	chromatin modifying protein 6	24	0.481314	1.36951	0.790686
NM_174811	GNG5	GBG5_BOVIN	similar to guanine nucleotide binding protein (G protein), gamma 5; guanine nucleotide binding protein (G protein), gamma 5	7	1.30007	0.197708	0.114147
NM_001037443	LOC782399	G3N3S3_BOVIN	similar to ribosomal protein S15a; ribosomal protein S15A; ribosomal protein S15a	15	2.39794	1.03765	0.59909
NM_001001173	OPLAH	OPLA_BOVIN	5-oxoprolinase (ATP-hydrolysing)	137	1.57391	0.320471	0.185024
NM_001034225	OS9	OS9_BOVIN	osteosarcoma amplified 9, endoplasmic reticulum associated protein	76	2.05585	0.734359	0.423982
NM_001099165	RAB22A	F1MHP4_BOVIN	RAB22A, member RAS oncogene family	22	0.410381	1.35083	0.779903
NM_001101270	RAB27A	A6QLB1_BOVIN	RAB27A, member RAS oncogene family; similar to LOC618035 protein	25	1.42964	0.249309	0.143938
NM_001075233	RDH14	Q17QW3_BOVIN	retinol dehydrogenase 14 (all-trans/9-cis/11-cis)	37	1.27288	0.224895	0.129843
NM_001034788	SDC2	SDC2_BOVIN	syndecan 2	22	-0.0512833	1.90078	1.09742
NM_001046502	SLC22A5	Q2KJE9_BOVIN	solute carrier family 22 (organic cation/carnitine transporter), member 5	63	0.412354	1.42587	0.823227
NM_001103257	SNX12	A6QR61_BOVIN	sorting nexin 12	19	1.22147	0.265448	0.153257
NM_001046367	SPINT1	Q2KJJ7_BOVIN	serine peptidase inhibitor, Kunitz type 1	57	1.58824	0.0628089	0.0362627
NM_001046242	TERT	TERT_BOVIN	telomerase reverse transcriptase	124	1.84285	0.550224	0.317672
NM_001076418	TPRG1L	F6QRH3_BOVIN	tumor protein p63 regulated 1-like	29	-0.198656	1.57937	0.911851
NM_001024521	TRAF7	Q5EA56_BOVIN	TNF receptor-associated factor 7	74	2.42676	1.38107	0.797361
NM_001098889	XPO4	F1MVW4_BOVIN	exportin 4	130	1.76629	0.365318	0.210917
NM_001034368	ABHD4	ABHD4_BOVIN	abhydrolase domain containing 4	39	1.20711	0.292893	0.207107
NM_001105337	ACAP2	F1MZ03_BOVIN	ArfGAP with coiled-coil, ankyrin repeat and PH domains 2	88	1.68735	0.645166	0.456201
NM_001037457	ACLY	ACLY_BOVIN	ATP citrate lyase	120	1.93825	0.741101	0.524038
NM_001102377	ADSL	PUR8_BOVIN	adenylosuccinate lyase	55	1.74529	0.17081	0.120781
NM_001013582	AK1	KAD1_BOVIN	adenylate kinase 1	22	1.94232	0.284572	0.201223
NM_001102177	Bt.10542	E1BA68_BOVIN	general transcription factor II, i	112	-0.152498	2.08173	1.47201
NM_001038180	Bt.15537	F1MU43_BOVIN	outer dense fiber of sperm tails 2	96	1.33221	0.259521	0.183509
NM_001076894	Bt.15687	E1BAV2_BOVIN	hect domain and RLD 4	119	-1.34814	0.39084	0.276366
NM_001099708	Bt.1690	F1MIY9_BOVIN	ring finger protein 130	46	0.0384624	1.57011	1.11024
NM_001076127	Bt.18044	F6RAG5_BOVIN	kinesin family member 5C	109	2.55335	1.31359	0.928849
NM_001102489	Bt.19687	F1N3C1_BOVIN	SDA1 domain containing 1	39	1.18992	0.0582982	0.041223
NM_001102502	Bt.3361	E1B8W0_BOVIN	CDC42 binding protein kinase gamma	172	2.07397	1.06697	0.75446
NM_001075642	Bt.44639	F1MC40_BOVIN	Fas (TNFRSF6) binding factor 1	123	1.53589	0.656355	0.464113
NM_174020	Bt.4767	F1MLZ4_BOVIN	lysosomal trafficking regulator	429	1.27533	0.0624824	0.0441817
NM_001102356	Bt.55760	E1BB67_BOVIN	eukaryotic translation initiation factor 3, subunit B	89	1.60766	0.757858	0.535887
NM_001076417	Bt.6103	F6QNX4_BOVIN	endoplasmic reticulum-golgi intermediate compartment (ERGIC) 1	33	2.28426	1.36436	0.964751
NM_001099199	Bt.63231	F1MRU4_BOVIN	hypothetical protein LOC786654	468	0.0473528	1.93303	1.36686
NM_001102322	Bt.89063	G3X894_BOVIN	serine (or cysteine) proteinase inhibitor, clade B; serpin peptidase inhibitor, clade B (ovalbumin), member 4; similar to serpin peptidase inhibitor, clade B like	45	22.0452	28.5375	20.1791
NM_001104975	Bt.96720	G3X7X7_BOVIN	similar to Myeloid-associated differentiation marker	37	1.33221	0.259521	0.183509
NM_175819	CACNB1	F6QFY4_BOVIN	calcium channel, voltage-dependent, beta 1 subunit	55	1.25786	0.364667	0.257858
NM_001099119	CHMP7	A6H704_BOVIN	CHMP family, member 7	51	-0.695258	2.49896	1.76703
NM_001102079	CHST13	A6QLZ9_BOVIN	carbohydrate (chondroitin 4) sulfotransferase 13	39	0.152498	2.08173	1.47201
NM_001076839	COG2	F1MQ89_BOVIN	component of oligomeric golgi complex 2	83	-0.0384624	1.57011	1.11024
NM_001098074	CSDA	A5D7Q4_BOVIN	cold shock domain protein A	40	2.48164	1.76847	1.25049
NM_001034571	DDX19A	DD19A_BOVIN	DEAD (Asp-Glu-Ala-As) box polypeptide 19A	54	1.76427	0.753954	0.533126
NM_001077883	DHFR	DYR_BOVIN	dihydrofolate reductase	22	1.75786	0.34244	0.242142
NM_001164418	DNAH9	F1MJJ0_BOVIN	dynein, axonemal, heavy chain 9	511	1.57011	0.0769249	0.0543941
NM_174318	FGFR3	F6PVB0_BOVIN	fibroblast growth factor receptor 3	87	1.1487	0	0
NM_001163778	FN1	B8Y9S9_BOVIN	fibronectin 1	262	1.37343	0.201223	0.142286
NM_001015623	MON1A	MON1A_BOVIN	MON1 homolog A (yeast)	62	1.87055	0.183069	0.129449
NM_001075997	NUDCD3	Q24K01_BOVIN	NudC domain containing 3	40	1.73153	0.582684	0.41202
NM_001076075	PAPSS2	F1N085_BOVIN	3'-phosphoadenosine 5'-phosphosulfate synthase 2	64	2.12132	1	0.707107
NM_001076396	PPA2	Q2KIV7_BOVIN	pyrophosphatase (inorganic) 2	37	1.03589	0.0507515	0.0358867
NM_001101079	PTPRF	PTPRF_BOVIN	protein tyrosine phosphatase, receptor type, F	211	1.80358	0.0883635	0.0624824
NM_001038162	RAB11A	F2Z4D5_BOVIN	similar to Ras-related protein Rab-11A; RAB11A, member RAS oncogene family	24	1.57177	0.80861	0.571773
NM_176645	RHOA	RHOA_BOVIN	ras homolog gene family, member A	22	-1.07177	0	0
NM_001046138	RHOC	RHOC_BOVIN	ras homolog gene family, member C	22	1.18992	0.0582982	0.041223
NM_001113725	S100A8	S10A8_BOVIN	S100 calcium binding protein A8	10	8.79542	5.94058	4.20062
NM_174178	SDHA	DHSA_BOVIN	succinate dehydrogenase complex, subunit A, flavoprotein (Fp)	73	1.41421	0	0
NM_174295	SMC3	A7Z065_BOVIN	structural maintenance of chromosomes 3	142	12.0208	15	10.6066
NM_001015638	SNX17	SNX17_BOVIN	sorting nexin 17	53	1.51936	0.148698	0.105146
NM_001101179	SRP68	A6QQW3_BOVIN	signal recognition particle 68kDa	71	0.535887	2.27357	1.60766
NM_001166524	TBC1D1	F1MKC9_BOVIN	TBC1 (tre-2/USP6, BUB2, cdc16) domain family, member 1	132	1.81225	0.265515	0.187748
NM_001078026	TNC	F1MRZ6_BOVIN	tenascin C	245	2.44821	1.46229	1.03399
NM_001037474	TRAPPC9	TPPC9_BOVIN	trafficking protein particle complex 9	127	1.48612	0.360594	0.254978
NM_001101067	UBA5	UBA5_BOVIN	ubiquitin-like modifier activating enzyme 5	45	1.8909	0.808068	0.57139
NM_001105501	UBFD1	G3MZF7_BOVIN	ubiquitin family domain containing 1	33	1.54861	0.448957	0.317461
NM_001034455	VPS29	VPS29_BOVIN	vacuolar protein sorting 29 homolog (S. cerevisiae)	21	1.50738	0.507256	0.358684
NM_174219	WASL	WASL_BOVIN	Wiskott-Aldrich syndrome-like	55	1.25786	0.364667	0.257858
NM_001046243	A1BG	A1BG_BOVIN	alpha-1-B glycoprotein	54	3.03143	0	0
NM_001105628	ATP10D	F1MSL3_BOVIN	ATPase, class V, type 10D	160	-1.1487	0	0
NM_001144089	ATP4A	F1MXW4_BOVIN	ATPase, H+/K+ exchanging, alpha polypeptide	76	-1.1487	0	0
NM_001046541	BIN1	E1BNG8_BOVIN	bridging integrator 1	64	-1.86607	0	0
NM_001101299	Bt.102939	G1K256_BOVIN	glycogen synthase 1 (muscle)	84	1.86607	0	0
NM_001075300	Bt.11225	E1BIY9_BOVIN	ubiquitin fusion degradation 1 like	34	1.86607	0	0
NM_001035326	Bt.21410	F1MQL9_BOVIN	cathepsin A	56	2.46229	0	0
NM_001109808	Bt.25422	F1MYR2_BOVIN	adaptor-related protein complex 1, gamma 2 subunit	87	-1.23114	0	0
NM_001099056	Bt.27838	F1MSN5_BOVIN	pleckstrin homology-like domain, family B, member 3	72	1.31951	0	0
NM_001102077	Bt.3611	E1BD61_BOVIN	keratin 78	56	2.46229	0	0
NM_001142485	Bt.39893	G3N022_BOVIN	SPEG complex locus	355	1.51572	0	0
NM_001102217	Bt.41853	E1BC59_BOVIN	protein phosphatase 1, regulatory (inhibitor) subunit 12A	115	1.6245	0	0
NM_176668	Bt.45005	F1MRY9_BOVIN	aldehyde oxidase 1	148	1.86607	0	0
NM_174221	Bt.5067	F1MWM0_BOVIN	ATP-binding cassette, sub-family A (ABC1), member 4	257	1	0	0
NM_001099098	Bt.52154	F1N3Z3_BOVIN	lethal giant larvae homolog 2 (Drosophila)	114	1	0	0
NM_001046433	Bt.58892	E1BC31_BOVIN	hypothetical protein LOC538655	85	-1.51572	0	0
NM_001076233	Bt.59545	G3MYN4_BOVIN	RAB1B, member RAS oncogene family	22	-1.31951	0	0
NM_001076371	Bt.6056	F1MEZ1_BOVIN	septin 5	41	-1.1487	0	0
NM_001105039	Bt.66539	G5E5U2_BOVIN	hypothetical protein LOC100125581	58	-1.07177	0	0
NM_001081744	Bt.92049	G3N1U4_BOVIN	similar to Endopin 1b; SERPINA3-5; endopin 1b	46	3.03143	0	0
NM_001077832	CACNG2	A0JNG9_BOVIN	calcium channel, voltage-dependent, gamma subunit 2	36	1.31951	0	0
NM_001102000	CBS	F1MEW4_BOVIN	cystathionine-beta-synthase	63	2.82843	0	0
NM_174016	CDK1	CDK1_BOVIN	cell division cycle 2, G1 to S and G2 to M	34	1	0	0
NM_181019	CNGB1	F1MTS7_BOVIN	cyclic nucleotide gated channel beta 1	154	1.7411	0	0
NM_001082448	COPG2	COPG2_BOVIN	coatomer protein complex, subunit gamma 2	98	-1.1487	0	0
NM_001098025	CSDE1	F1MS94_BOVIN	cold shock domain containing E1, RNA-binding	86	1.7411	0	0
NM_001098905	FAM120A	F120A_BOVIN	Constitutive coactivator of PPAR-gamma-like protein 1	122	1.51572	0	0
NM_001075172	FAM49A	FA49A_BOVIN	family with sequence similarity 49, member A	37	1.51572	0	0
NM_177497	FDPS	F1N0Q7_BOVIN	farnesyl diphosphate synthase (farnesyl pyrophosphate synthetase, dimethylallyltranstransferase, geranyltranstransferase); RUN and SH3 domain containing 1	96	2.46229	0	0
NM_001034356	KARS	F1MMK8_BOVIN	lysyl-tRNA synthetase	71	1	0	0
NM_001083510	KRT6A	F1MGQ6_BOVIN	keratin 6A; similar to keratin 6A; cytokeratin type II, component IV; keratin 6C	61	-4	0	0
NM_001101309	LMAN2	A6QP36_BOVIN	lectin, mannose-binding 2	40	1.1487	0	0
NM_001076448	LOC617204	F1MDU9_BOVIN	similar to HEAT repeat containing protein 1 (Protein BAP28)	242	1.1487	0	0
NM_001098921	NUP93	NUP93_BOVIN	nucleoporin 93kDa	93	1.23114	0	0
NM_001034210	PAPSS1	Q3T0J0_BOVIN	3'-phosphoadenosine 5'-phosphosulfate synthase 1	71	1.23114	0	0
NM_001102130	SLC26A8	S26A8_BOVIN	solute carrier family 26, member 8	109	1.6245	0	0
NM_174654	SLCO1A2	A2VDW7_BOVIN	solute carrier organic anion transporter family, member 1A2	74	1.07177	0	0
NM_001098956	SNX27	SNX27_BOVIN	sorting nexin family member 27	61	1.7411	0	0
NM_001083439	SUPT5H	E1BC98_BOVIN	suppressor of Ty 5 homolog (S. cerevisiae)	120	2	0	0
NM_001040588	SYCP3	SYCP3_BOVIN	synaptonemal complex protein 3	26	2	0	0
NM_001083716	THOC5	THOC5_BOVIN	THO complex 5	79	1.7411	0	0
NM_174623	TMSB10	TYB10_BOVIN	thymosin beta 10	5	1.41421	0	0
NM_001098952	UEVLD	A5PJF9_BOVIN	UEV and lactate/malate dehyrogenase domains	52	1.86607	0	0
NM_001105460	VPS54	A7YWK8_BOVIN	vacuolar protein sorting 54 homolog (S. cerevisiae)	111	1.41421	0	0
NM_001046237	ZNF323	Q2HJ70_BOVIN	zinc finger protein 323	50	1.31951	0	0

## Sheet: AF9B
Additional File 9B: Gene Ontology Results of DAVID Analysis of 219 mRNA Targets Expressed in Mammary Gland
GO ID	Description	Count	Gene name
GO:0010033	Response to organic substance	13	A2M, MAT2A, PFKL, ADH5, MFGE8, ASL, CD44, GNB1, CFL1, LBP, SUPT5H, GNG5, CD14
GO:0009611	Response to wounding	11	A2M, S100A8, CD44, TNC, ATRN, ITCH, LBP, PAPSS2, CD14, RAB27A, FN1
GO:0006954	Inflammatory response	8	A2M, S100A8, CD44, ATRN, ITCH, LBP, CD14, FN1
GO:0009719	Response to endogenous stimulus	7	A2M, MAT2A, GNB1, CFL1, MFGE8, ASL, GNG5
GO:0009725	Response to hormone stimulus	6	A2M, MAT2A, GNB1, MFGE8, ASL, GNG5
GO:0009617	Response to bacterium	4	ADH5, WASL, LBP, CD14
GO:0006953	Acute-phase response	3	A2M, LBP, FN1
GO:0032496	Response to lipopolysaccharide	3	ADH5, LBP, CD14
GO:0002237	Response to molecule of bacterial origin	3	ADH5, LBP, CD14
GO:0048545	Response to steroid hormone stimulus	3	A2M, MFGE8, ASL
GO:0070391	Response to lipoteichoic acid	2	LBP, CD14
